# Supplementary material for: Crystal structure, Hirshfeld surface analysis and DFT studies of 5-bromo-1-{2-[2-(2-chloro­eth­oxy)eth­oxy]eth­yl}indoline-2,3-dione
Source: Acta Crystallogr E Crystallogr Commun. 2019 Aug 30;75(Pt 9):1372–8. doi: 10.1107/S2056989019011617 (PMC6727053; doi:10.1107/S2056989019011617)
Supplement: Supplementary file 1 [file e-75-01372-sup1.cif]

##############################################################################
#                                                                            #
# This CIF contains the data in a paper accepted for publication in          #
# Acta Crystallographica Section E. It conforms to the requirements of       #
# Notes for Authors for Acta Crystallographica Section E, and has been       #
# peer reviewed under the auspices of the IUCr Commission on Journals.       #
#                                                                            #
# Full details of the Crystallographic Information File format               #
# are given in the paper "The Crystallographic Information File (CIF):       #
# a New Standard Archive File for Crystallography" by S. R. Hall, F. H.      #
# Allen and I. D. Brown [Acta Cryst. (1991), A47, 655-685].                  #
#                                                                            #
# The current version of the core CIF dictionary is obtainable from          #
# ftp://ftp.iucr.org/pub/cif_core.dic.                                       #
#                                                                            #
# Software is freely available for graphical display of the structure(s)     #
# in this CIF. For information consult the CIF software page                 #
# http://www.iucr.org/resources/cif/software.                                #
#                                                                            #
# This file may be used for bona fide research purposes within the           #
# scientific community so long as proper attribution is given to the journal # 
# article from which it was obtained.                                        #
#                                                                            #
##############################################################################
data_I
_audit_creation_method
;
Olex2 1.2
(compiled 2018.05.29 svn.r3508 for OlexSys, GUI svn.r5506)
;
_chemical_name_systematic
;
5-Bromo-1-{2-[2-(2-chloroethoxy)ethoxy]ethyl}indoline-2,3-dione
;
_chemical_name_common     ?
_chemical_formula_moiety     'C14 H15 Br Cl N O4'
_chemical_formula_sum     'C14 H15 Br Cl N O4'
_chemical_formula_iupac     'C14 H15 Br Cl N O4'
_chemical_formula_weight     376.63
_chemical_melting_point     ?
_space_group_crystal_system     monoclinic
_space_group_name_H-M_alt     'P 21/c'
_space_group_name_Hall     '-P 2ybc'
loop_
    _space_group_symop_operation_xyz
    'x, y, z'
    '-x, y+1/2, -z+1/2'
    '-x, -y, -z'
    'x, -y-1/2, z-1/2'
_cell_length_a     12.4682(4)
_cell_length_b     14.6397(5)
_cell_length_c     8.3524(3)
_cell_angle_alpha     90
_cell_angle_beta     91.392(2)
_cell_angle_gamma     90
_cell_volume     1524.12(9)
_cell_formula_units_Z     4
_cell_measurement_reflns_used     9939
_cell_measurement_theta_min     2.81
_cell_measurement_theta_max     26.09
_cell_measurement_temperature     299.65
_exptl_crystal_description     plate
_exptl_crystal_colour     red
_exptl_crystal_size_max     0.25
_exptl_crystal_size_mid     0.22
_exptl_crystal_size_min     0.07
_exptl_crystal_density_diffrn     1.641
_exptl_crystal_density_meas     ?
_exptl_crystal_density_method     ?
_exptl_crystal_F_000     760
_exptl_absorpt_coefficient_mu     2.886
_exptl_absorpt_correction_type     multi-scan
_exptl_absorpt_process_details
;
(SADABS; Bruker, 2016)
;
_exptl_absorpt_correction_T_min     0.5729
_exptl_absorpt_correction_T_max     0.7461
_diffrn_ambient_temperature     299.65
_diffrn_source     ?
_diffrn_radiation_type     MoK\a
_diffrn_radiation_wavelength     0.71073
_diffrn_measurement_device_type     'Bruker APEXII CCD'
_diffrn_measurement_method     '\f and \w scans'
_diffrn_detector_area_resol_mean     ?
_diffrn_reflns_number     36235
_diffrn_reflns_av_R_equivalents     0.0297
_diffrn_reflns_av_unetI/netI     0.0181
_diffrn_reflns_theta_min     1.634
_diffrn_reflns_theta_max     30.462
_diffrn_reflns_theta_full     26.000
_diffrn_measured_fraction_theta_max     0.998
_diffrn_measured_fraction_theta_full     1.000
_diffrn_reflns_limit_h_min     -17
_diffrn_reflns_limit_h_max     17
_diffrn_reflns_limit_k_min     -20
_diffrn_reflns_limit_k_max     20
_diffrn_reflns_limit_l_min     -11
_diffrn_reflns_limit_l_max     11
_diffrn_standards_number     0
_refine_special_details
;
At the end of the refinement, it remained some residual electronic density pics
around O4 and C12. suggesting a disorder. We modeled this disorder
considering two positions with following occupancies : 0.665 (7) and 0.335(7).
The R1(Fo > 4sig(Fo)) factor decreased from 5.96% to 3.76%.
;
_reflns_number_total     4608
_reflns_number_gt     3442
_reflns_threshold_expression     'I > 2\s(I)'
_refine_ls_structure_factor_coef     Fsqd
_refine_ls_matrix_type     full
_refine_ls_R_factor_all     0.0565
_refine_ls_R_factor_gt     0.0376
_refine_ls_wR_factor_gt     0.0905
_refine_ls_wR_factor_ref     0.0992
_refine_ls_goodness_of_fit_ref     1.041
_refine_ls_restrained_S_all     1.042
_refine_ls_number_reflns     4608
_refine_ls_number_parameters     245
_refine_ls_number_restraints     11
_refine_ls_hydrogen_treatment     constr
_refine_ls_weighting_scheme     calc
_refine_ls_weighting_details
              'w=1/[\s^2^(Fo^2^)+(0.0412P)^2^+0.8377P] where P=(Fo^2^+2Fc^2^)/3'
_atom_sites_solution_hydrogens     geom
_atom_sites_solution_primary     dual
_atom_sites_solution_secondary     difmap
_refine_ls_shift/su_max     0.000
_refine_ls_shift/su_mean     0.000
_refine_diff_density_max     0.770
_refine_diff_density_min     -0.689
_refine_ls_extinction_method     none
_refine_ls_extinction_coef     .
loop_
    _atom_type_symbol
    _atom_type_description
    _atom_type_scat_dispersion_real
    _atom_type_scat_dispersion_imag
    _atom_type_scat_source
    'C' 'C' 0.0033 0.0016
                         'International Tables Vol C Tables 4.2.6.8 and 6.1.1.4'
    'H' 'H' 0.0000 0.0000
                         'International Tables Vol C Tables 4.2.6.8 and 6.1.1.4'
    'Br' 'Br' -0.2901 2.4595
                         'International Tables Vol C Tables 4.2.6.8 and 6.1.1.4'
    'Cl' 'Cl' 0.1484 0.1585
                         'International Tables Vol C Tables 4.2.6.8 and 6.1.1.4'
    'N' 'N' 0.0061 0.0033
                         'International Tables Vol C Tables 4.2.6.8 and 6.1.1.4'
    'O' 'O' 0.0106 0.0060
                         'International Tables Vol C Tables 4.2.6.8 and 6.1.1.4'
_computing_data_collection
;
APEX3 (Bruker, 2016)
;
_computing_cell_refinement
;
SAINT (Bruker, 2016)
;
_computing_data_reduction
;
SAINT (Bruker, 2016)
;
_computing_structure_solution
;
SHELXT (Sheldrick, 2015a)
;
_computing_structure_refinement
;
SHELXL2018 (Sheldrick, 2015b)
;
_computing_molecular_graphics
;
OLEX2 (Dolomanov <i>et al.</i>,  2009)
;
_computing_publication_material
;
OLEX2 (Dolomanov <i>et al.</i>,  2009)
;
loop_
    _atom_site_type_symbol
    _atom_site_label
    _atom_site_fract_x
    _atom_site_fract_y
    _atom_site_fract_z
    _atom_site_U_iso_or_equiv
    _atom_site_adp_type
    _atom_site_calc_flag
    _atom_site_occupancy
    _atom_site_disorder_assembly
    _atom_site_disorder_group
    Br Br1 0.82107(2) 0.34602(2) 0.67781(3) 0.06075(11) Uani d 1 . .
    O O1 0.57179(13) 0.62280(10) 0.3141(2) 0.0521(4) Uani d 1 . .
    O O2 0.40213(12) 0.55268(11) 0.09446(18) 0.0497(4) Uani d 1 . .
    N N1 0.45304(12) 0.41469(10) 0.21008(18) 0.0339(3) Uani d 1 . .
    C C1 0.53610(14) 0.38646(12) 0.3166(2) 0.0308(3) Uani d 1 . .
    C C2 0.56401(15) 0.29844(12) 0.3613(2) 0.0355(4) Uani d 1 . .
    H H2 0.526977 0.248176 0.320193 0.043 Uiso calc 1 . .
    C C3 0.64948(16) 0.28779(13) 0.4700(2) 0.0380(4) Uani d 1 . .
    H H3 0.670281 0.229390 0.501726 0.046 Uiso calc 1 . .
    C C4 0.70420(15) 0.36307(13) 0.5319(2) 0.0380(4) Uani d 1 . .
    C C5 0.67705(15) 0.45129(13) 0.4869(2) 0.0366(4) Uani d 1 . .
    H H5 0.713826 0.501486 0.528804 0.044 Uiso calc 1 . .
    C C6 0.59299(14) 0.46176(12) 0.3772(2) 0.0320(3) Uani d 1 . .
    C C7 0.54778(15) 0.54334(12) 0.3003(2) 0.0364(4) Uani d 1 . .
    C C8 0.45658(15) 0.50726(13) 0.1861(2) 0.0364(4) Uani d 1 . .
    C C9 0.38069(16) 0.35247(14) 0.1244(2) 0.0410(4) Uani d 1 . .
    H H9A 0.422101 0.302168 0.082394 0.049 Uiso calc 1 . .
    H H9B 0.347871 0.384527 0.034163 0.049 Uiso calc 1 . .
    C C10 0.29340(17) 0.31449(14) 0.2271(3) 0.0439(4) Uani d 1 . .
    H H10A 0.253843 0.267628 0.168553 0.053 Uiso calc 0.665(6) A 1
    H H10B 0.324814 0.287076 0.322966 0.053 Uiso calc 0.665(6) A 1
    H H10C 0.253843 0.267628 0.168553 0.053 Uiso calc 0.335(6) A 2
    H H10D 0.324814 0.287076 0.322966 0.053 Uiso calc 0.335(6) A 2
    Cl Cl1 -0.1661(2) 0.5843(2) 0.1862(3) 0.0789(6) Uani d 0.665(6) A 1
    O O3 0.22328(11) 0.38602(10) 0.26936(19) 0.0453(3) Uani d 0.665(6) A 1
    O O4 -0.0082(4) 0.4132(3) 0.2056(7) 0.0581(10) Uani d 0.665(6) A 1
    C C11 0.1364(4) 0.3629(5) 0.3717(7) 0.0464(14) Uani d 0.665(6) A 1
    H H11A 0.120622 0.414886 0.439200 0.056 Uiso calc 0.665(6) A 1
    H H11B 0.158212 0.312658 0.440759 0.056 Uiso calc 0.665(6) A 1
    C C12 0.0374(3) 0.3365(2) 0.2790(5) 0.0488(10) Uani d 0.665(6) A 1
    H H12A 0.055106 0.291674 0.198247 0.059 Uiso calc 0.665(6) A 1
    H H12B -0.013752 0.309075 0.350326 0.059 Uiso calc 0.665(6) A 1
    C C13 -0.1129(5) 0.4046(4) 0.1457(8) 0.0532(13) Uani d 0.665(6) A 1
    H H13A -0.160649 0.392928 0.233262 0.064 Uiso calc 0.665(6) A 1
    H H13B -0.117164 0.353052 0.072902 0.064 Uiso calc 0.665(6) A 1
    C C14 -0.1476(9) 0.4885(4) 0.0601(12) 0.0487(18) Uani d 0.665(6) A 1
    H H14A -0.214573 0.476017 0.002703 0.058 Uiso calc 0.665(6) A 1
    H H14B -0.094475 0.503776 -0.018419 0.058 Uiso calc 0.665(6) A 1
    Cl Cl1A -0.1226(6) 0.5970(5) 0.1705(9) 0.110(2) Uani d 0.335(6) A 2
    O O3A 0.22328(11) 0.38602(10) 0.26936(19) 0.0453(3) Uani d 0.335(6) A 2
    O O4A 0.0068(7) 0.4519(9) 0.2390(14) 0.085(4) Uani d 0.335(6) A 2
    C C11A 0.1332(8) 0.3392(7) 0.3356(18) 0.054(4) Uani d 0.335(6) A 2
    H H11C 0.155056 0.306519 0.432005 0.064 Uiso calc 0.335(6) A 2
    H H11D 0.103552 0.295654 0.258975 0.064 Uiso calc 0.335(6) A 2
    C C12A 0.0522(6) 0.4099(7) 0.3732(10) 0.074(3) Uani d 0.335(6) A 2
    H H12C -0.004449 0.381799 0.433809 0.089 Uiso calc 0.335(6) A 2
    H H12D 0.085853 0.456161 0.440578 0.089 Uiso calc 0.335(6) A 2
    C C13A -0.0955(10) 0.4210(10) 0.199(2) 0.074(4) Uani d 0.335(6) A 2
    H H13C -0.137940 0.416172 0.294477 0.089 Uiso calc 0.335(6) A 2
    H H13D -0.091764 0.361186 0.149635 0.089 Uiso calc 0.335(6) A 2
    C C14A -0.145(2) 0.4874(8) 0.086(2) 0.074(7) Uani d 0.335(6) A 2
    H H14C -0.221538 0.475691 0.072880 0.089 Uiso calc 0.335(6) A 2
    H H14D -0.112602 0.483019 -0.018129 0.089 Uiso calc 0.335(6) A 2
loop_
    _atom_site_aniso_label
    _atom_site_aniso_U_11
    _atom_site_aniso_U_22
    _atom_site_aniso_U_33
    _atom_site_aniso_U_12
    _atom_site_aniso_U_13
    _atom_site_aniso_U_23
    Br1 0.05356(15) 0.06387(18) 0.06366(17) 0.01132(11) -0.02226(11) 0.00047(11)
    O1 0.0518(9) 0.0271(7) 0.0773(11) -0.0023(6) 0.0000(8) 0.0077(7)
    O2 0.0477(8) 0.0477(8) 0.0536(9) 0.0116(7) -0.0019(7) 0.0146(7)
    N1 0.0340(7) 0.0309(8) 0.0368(8) 0.0009(6) -0.0028(6) 0.0022(6)
    C1 0.0325(8) 0.0280(8) 0.0319(8) 0.0007(6) 0.0024(6) 0.0000(6)
    C2 0.0425(10) 0.0245(8) 0.0395(9) 0.0003(7) -0.0007(7) -0.0035(7)
    C3 0.0445(10) 0.0277(8) 0.0418(10) 0.0067(7) 0.0006(8) 0.0018(7)
    C4 0.0350(9) 0.0396(10) 0.0392(9) 0.0051(7) -0.0035(7) 0.0001(8)
    C5 0.0335(8) 0.0312(9) 0.0450(10) -0.0016(7) -0.0004(7) -0.0046(7)
    C6 0.0325(8) 0.0245(8) 0.0389(9) -0.0001(6) 0.0023(7) 0.0012(7)
    C7 0.0352(9) 0.0280(9) 0.0462(10) 0.0007(7) 0.0063(7) 0.0044(7)
    C8 0.0359(9) 0.0344(9) 0.0392(9) 0.0046(7) 0.0051(7) 0.0067(7)
    C9 0.0412(10) 0.0429(11) 0.0386(10) 0.0024(8) -0.0072(8) -0.0078(8)
    C10 0.0411(10) 0.0328(9) 0.0575(12) -0.0031(8) -0.0088(9) -0.0027(9)
    Cl1 0.0912(14) 0.0695(10) 0.0751(9) 0.0155(10) -0.0128(9) -0.0087(7)
    O3 0.0370(7) 0.0433(8) 0.0554(9) 0.0009(6) -0.0002(6) 0.0048(7)
    O4 0.0359(19) 0.058(2) 0.080(2) -0.0108(15) -0.0116(14) 0.0262(18)
    C11 0.040(2) 0.058(3) 0.041(2) -0.0012(19) -0.0017(15) 0.002(2)
    C12 0.0380(16) 0.046(2) 0.062(2) -0.0052(13) -0.0049(14) 0.0137(16)
    C13 0.040(2) 0.057(3) 0.062(3) -0.0020(19) -0.010(2) 0.007(2)
    C14 0.039(3) 0.048(3) 0.058(3) 0.007(2) -0.009(2) 0.004(2)
    Cl1A 0.113(4) 0.077(3) 0.138(4) 0.023(3) -0.023(3) -0.047(2)
    O3A 0.0370(7) 0.0433(8) 0.0554(9) 0.0009(6) -0.0002(6) 0.0048(7)
    O4A 0.030(3) 0.127(9) 0.098(7) 0.001(5) -0.001(3) 0.064(7)
    C11A 0.059(6) 0.046(6) 0.056(8) 0.010(4) 0.012(5) 0.016(5)
    C12A 0.051(4) 0.097(7) 0.075(6) 0.015(4) 0.016(4) 0.027(5)
    C13A 0.061(8) 0.074(8) 0.087(10) -0.007(6) -0.009(6) 0.027(7)
    C14A 0.052(9) 0.102(14) 0.068(10) -0.014(8) -0.007(7) 0.006(8)
_geom_special_details
;
 All esds (except the esd in the dihedral angle between two l.s. planes)
 are estimated using the full covariance matrix.  The cell esds are taken
 into account individually in the estimation of esds in distances, angles
 and torsion angles; correlations between esds in cell parameters are only
 used when they are defined by crystal symmetry.  An approximate (isotropic)
 treatment of cell esds is used for estimating esds involving l.s. planes.
;
loop_
    _geom_bond_atom_site_label_1
    _geom_bond_atom_site_label_2
    _geom_bond_site_symmetry_2
    _geom_bond_distance
    _geom_bond_publ_flag
    Br1 C4 . 1.8934(19) ?
    O1 C7 . 1.206(2) ?
    O2 C8 . 1.210(2) ?
    N1 C1 . 1.411(2) ?
    N1 C8 . 1.371(2) ?
    N1 C9 . 1.457(2) ?
    C1 C2 . 1.384(2) ?
    C1 C6 . 1.399(2) ?
    C2 H2 . 0.9300 ?
    C2 C3 . 1.392(3) ?
    C3 H3 . 0.9300 ?
    C3 C4 . 1.389(3) ?
    C4 C5 . 1.385(3) ?
    C5 H5 . 0.9300 ?
    C5 C6 . 1.384(2) ?
    C6 C7 . 1.463(2) ?
    C7 C8 . 1.558(3) ?
    C9 H9A . 0.9700 ?
    C9 H9B . 0.9700 ?
    C9 C10 . 1.508(3) ?
    C10 H10A . 0.9700 ?
    C10 H10B . 0.9700 ?
    C10 H10C . 0.9700 ?
    C10 H10D . 0.9700 ?
    C10 O3 . 1.415(3) ?
    C10 O3A . 1.415(3) ?
    Cl1 C14 . 1.772(6) ?
    O3 C11 . 1.436(5) ?
    O4 C12 . 1.394(5) ?
    O4 C13 . 1.392(5) ?
    C11 H11A . 0.9700 ?
    C11 H11B . 0.9700 ?
    C11 C12 . 1.493(6) ?
    C12 H12A . 0.9700 ?
    C12 H12B . 0.9700 ?
    C13 H13A . 0.9700 ?
    C13 H13B . 0.9700 ?
    C13 C14 . 1.480(6) ?
    C14 H14A . 0.9700 ?
    C14 H14B . 0.9700 ?
    Cl1A C14A . 1.773(9) ?
    O3A C11A . 1.438(8) ?
    O4A C12A . 1.387(8) ?
    O4A C13A . 1.385(8) ?
    C11A H11C . 0.9700 ?
    C11A H11D . 0.9700 ?
    C11A C12A . 1.485(9) ?
    C12A H12C . 0.9700 ?
    C12A H12D . 0.9700 ?
    C13A H13C . 0.9700 ?
    C13A H13D . 0.9700 ?
    C13A C14A . 1.481(9) ?
    C14A H14C . 0.9700 ?
    C14A H14D . 0.9700 ?
loop_
    _geom_contact_atom_site_label_1
    _geom_contact_atom_site_label_2
    _geom_contact_distance
    _geom_contact_site_symmetry_1
    _geom_contact_site_symmetry_2
    _geom_contact_publ_flag
    Br1 H12C 3.05 . 1_655 yes
    Cl1 O4 3.188(5) . . yes
    Cl1A C11A 3.553(4) . 2_555 yes
    Cl1A O4A 2.720(14) . . yes
    Cl1 H9B 2.92 . 3_565 yes
    Cl1A H11D 2.99 . 2_555 yes
    O1 C2 3.392(4) . 2_655 yes
    O1 O2 2.951(4) . . yes
    O1 C10 3.294(5) . 2_655 yes
    O1 C1 3.397(4) . 3_666 yes
    O2 C8 3.093(4) . 3_665 yes
    O2 N1 3.191(2) . 3_665 yes
    O3 C5 3.352(5) . 3_666 yes
    O3 C14 3.415(4) . 3_565 yes
    O3 O4 2.953(4) . . yes
    O3 N1 2.949(5) . . yes
    O3A C5 3.352(4) . 3_666 yes
    O3A N1 2.949(5) . . yes
    O3A O4A 2.866(4) . . yes
    O4 C14 3.302(4) . 3_565 yes
    O4A C14A 3.37(2) . 3_565 yes
    O1 H2 2.47 . 2_655 yes
    O1 H9A 2.77 . 2_655 yes
    O2 H9B 2.60 . . yes
    O2 H3 2.85 . 2_655 yes
    O2 H14C 2.66 . 3_565 yes
    O2 H14A 2.50 . 3_565 yes
    O3 H5 2.47 . 3_666 yes
    O3A H5 2.47 . 3_666 yes
    O4 H14B 2.38 . 3_565 yes
    O4A H14D 2.48 . 3_565 yes
    C1 C7 3.542(4) . 3_666 yes
    C2 C10 3.537(4) . . yes
    C5 C7 3.356(5) . 3_666 yes
    C5 C8 3.290(2) . 3_666 yes
    C6 C7 3.251(4) . 3_666 yes
    C6 C6 3.327(2) . 3_666 yes
    C8 C8 3.324(4) . 3_665 yes
    C10 C2 3.537(4) . . yes
    C12A O3 2.355(5) . . yes
    C2 H9A 2.89 . . yes
    C4 H13C 2.93 . 1_655 yes
    C5 H13C 2.89 . 1_655 yes
    C9 H2 2.86 . . yes
    C10 H12A 2.99 . . yes
    C11 H5 2.84 . 3_666 yes
    H2 H9A 2.48 . . yes
    H2 H10B 2.59 . . yes
    H5 H12D 2.58 . 3_666 yes
    H5 H11A 2.41 . 3_666 yes
    H10A H12A 2.52 . . yes
    H10A H11D 2.09 . . yes
    H10B H11B 2.35 . . yes
    H10B H11C 2.34 . . yes
    H12A H13B 2.53 . . yes
    H12B H13A 2.39 . . yes
    H12C H13C 2.07 . . yes
    H14B H14B 2.37 . 3_565 yes
loop_
    _geom_angle_atom_site_label_1
    _geom_angle_atom_site_label_2
    _geom_angle_atom_site_label_3
    _geom_angle_site_symmetry_1
    _geom_angle_site_symmetry_3
    _geom_angle
    _geom_angle_publ_flag
    C1 N1 C9 . . 124.25(15) ?
    C8 N1 C1 . . 110.85(15) ?
    C8 N1 C9 . . 124.61(16) ?
    C2 C1 N1 . . 128.23(16) ?
    C2 C1 C6 . . 120.95(16) ?
    C6 C1 N1 . . 110.81(15) ?
    C1 C2 H2 . . 121.2 ?
    C1 C2 C3 . . 117.63(16) ?
    C3 C2 H2 . . 121.2 ?
    C2 C3 H3 . . 119.5 ?
    C4 C3 C2 . . 121.00(17) ?
    C4 C3 H3 . . 119.5 ?
    C3 C4 Br1 . . 119.88(14) ?
    C5 C4 Br1 . . 118.47(14) ?
    C5 C4 C3 . . 121.64(17) ?
    C4 C5 H5 . . 121.3 ?
    C6 C5 C4 . . 117.33(17) ?
    C6 C5 H5 . . 121.3 ?
    C1 C6 C7 . . 107.34(15) ?
    C5 C6 C1 . . 121.43(16) ?
    C5 C6 C7 . . 131.22(17) ?
    O1 C7 C6 . . 130.79(19) ?
    O1 C7 C8 . . 124.15(18) ?
    C6 C7 C8 . . 105.05(15) ?
    O2 C8 N1 . . 128.03(19) ?
    O2 C8 C7 . . 126.21(18) ?
    N1 C8 C7 . . 105.74(15) ?
    N1 C9 H9A . . 108.9 ?
    N1 C9 H9B . . 108.9 ?
    N1 C9 C10 . . 113.45(17) ?
    H9A C9 H9B . . 107.7 ?
    C10 C9 H9A . . 108.9 ?
    C10 C9 H9B . . 108.9 ?
    C9 C10 H10A . . 109.9 ?
    C9 C10 H10B . . 109.9 ?
    C9 C10 H10C . . 109.9 ?
    C9 C10 H10D . . 109.9 ?
    H10A C10 H10B . . 108.3 ?
    H10C C10 H10D . . 108.3 ?
    O3 C10 C9 . . 109.14(17) ?
    O3 C10 H10A . . 109.9 ?
    O3 C10 H10B . . 109.9 ?
    O3A C10 C9 . . 109.14(17) ?
    O3A C10 H10C . . 109.9 ?
    O3A C10 H10D . . 109.9 ?
    C10 O3 C11 . . 117.0(3) ?
    C13 O4 C12 . . 117.0(4) ?
    O3 C11 H11A . . 109.2 ?
    O3 C11 H11B . . 109.2 ?
    O3 C11 C12 . . 112.3(4) ?
    H11A C11 H11B . . 107.9 ?
    C12 C11 H11A . . 109.2 ?
    C12 C11 H11B . . 109.2 ?
    O4 C12 C11 . . 110.0(4) ?
    O4 C12 H12A . . 109.7 ?
    O4 C12 H12B . . 109.7 ?
    C11 C12 H12A . . 109.7 ?
    C11 C12 H12B . . 109.7 ?
    H12A C12 H12B . . 108.2 ?
    O4 C13 H13A . . 109.4 ?
    O4 C13 H13B . . 109.4 ?
    O4 C13 C14 . . 111.1(6) ?
    H13A C13 H13B . . 108.0 ?
    C14 C13 H13A . . 109.4 ?
    C14 C13 H13B . . 109.4 ?
    Cl1 C14 H14A . . 108.7 ?
    Cl1 C14 H14B . . 108.7 ?
    C13 C14 Cl1 . . 114.2(6) ?
    C13 C14 H14A . . 108.7 ?
    C13 C14 H14B . . 108.7 ?
    H14A C14 H14B . . 107.6 ?
    C10 O3A C11A . . 103.7(4) ?
    C13A O4A C12A . . 113.9(10) ?
    O3A C11A H11C . . 110.3 ?
    O3A C11A H11D . . 110.3 ?
    O3A C11A C12A . . 106.9(7) ?
    H11C C11A H11D . . 108.6 ?
    C12A C11A H11C . . 110.3 ?
    C12A C11A H11D . . 110.3 ?
    O4A C12A C11A . . 113.8(10) ?
    O4A C12A H12C . . 108.8 ?
    O4A C12A H12D . . 108.8 ?
    C11A C12A H12C . . 108.8 ?
    C11A C12A H12D . . 108.8 ?
    H12C C12A H12D . . 107.7 ?
    O4A C13A H13C . . 110.1 ?
    O4A C13A H13D . . 110.1 ?
    O4A C13A C14A . . 108.0(12) ?
    H13C C13A H13D . . 108.4 ?
    C14A C13A H13C . . 110.1 ?
    C14A C13A H13D . . 110.1 ?
    Cl1A C14A H14C . . 110.5 ?
    Cl1A C14A H14D . . 110.5 ?
    C13A C14A Cl1A . . 106.2(10) ?
    C13A C14A H14C . . 110.5 ?
    C13A C14A H14D . . 110.5 ?
    H14C C14A H14D . . 108.7 ?
loop_
    _geom_torsion_atom_site_label_1
    _geom_torsion_atom_site_label_2
    _geom_torsion_atom_site_label_3
    _geom_torsion_atom_site_label_4
    _geom_torsion_site_symmetry_1
    _geom_torsion_site_symmetry_2
    _geom_torsion_site_symmetry_3
    _geom_torsion_site_symmetry_4
    _geom_torsion
    _geom_torsion_publ_flag
    Br1 C4 C5 C6 . . . . 178.48(14) ?
    O1 C7 C8 O2 . . . . 2.9(3) ?
    O1 C7 C8 N1 . . . . -178.03(19) ?
    N1 C1 C2 C3 . . . . -179.67(18) ?
    N1 C1 C6 C5 . . . . 178.66(16) ?
    N1 C1 C6 C7 . . . . -2.7(2) ?
    N1 C9 C10 O3 . . . . 67.1(2) ?
    N1 C9 C10 O3A . . . . 67.1(2) ?
    C1 N1 C8 O2 . . . . 174.61(19) ?
    C1 N1 C8 C7 . . . . -4.4(2) ?
    C1 N1 C9 C10 . . . . 77.7(2) ?
    C1 C2 C3 C4 . . . . 0.4(3) ?
    C1 C6 C7 O1 . . . . -179.2(2) ?
    C1 C6 C7 C8 . . . . 0.04(19) ?
    C2 C1 C6 C5 . . . . -1.8(3) ?
    C2 C1 C6 C7 . . . . 176.82(16) ?
    C2 C3 C4 Br1 . . . . -179.34(15) ?
    C2 C3 C4 C5 . . . . -0.8(3) ?
    C3 C4 C5 C6 . . . . -0.1(3) ?
    C4 C5 C6 C1 . . . . 1.4(3) ?
    C4 C5 C6 C7 . . . . -176.87(19) ?
    C5 C6 C7 O1 . . . . -0.8(4) ?
    C5 C6 C7 C8 . . . . 178.46(19) ?
    C6 C1 C2 C3 . . . . 0.9(3) ?
    C6 C7 C8 O2 . . . . -176.38(18) ?
    C6 C7 C8 N1 . . . . 2.66(19) ?
    C8 N1 C1 C2 . . . . -174.80(18) ?
    C8 N1 C1 C6 . . . . 4.7(2) ?
    C8 N1 C9 C10 . . . . -109.2(2) ?
    C9 N1 C1 C2 . . . . -0.8(3) ?
    C9 N1 C1 C6 . . . . 178.69(16) ?
    C9 N1 C8 O2 . . . . 0.7(3) ?
    C9 N1 C8 C7 . . . . -178.36(16) ?
    C9 C10 O3 C11 . . . . -178.2(3) ?
    C9 C10 O3A C11A . . . . 168.1(7) ?
    C10 O3 C11 C12 . . . . -91.0(5) ?
    C10 O3A C11A C12A . . . . -176.3(8) ?
    O3 C11 C12 O4 . . . . -71.5(6) ?
    O4 C13 C14 Cl1 . . . . -69.5(9) ?
    C12 O4 C13 C14 . . . . -175.5(6) ?
    C13 O4 C12 C11 . . . . -165.7(5) ?
    O3A C11A C12A O4A . . . . 67.7(13) ?
    O4A C13A C14A Cl1A . . . . -48(2) ?
    C12A O4A C13A C14A . . . . 164.5(14) ?
    C13A O4A C12A C11A . . . . 102.8(13) ?
loop_
    _geom_hbond_atom_site_label_D
    _geom_hbond_atom_site_label_H
    _geom_hbond_atom_site_label_A
    _geom_hbond_site_symmetry_A
    _geom_hbond_distance_DH
    _geom_hbond_distance_HA
    _geom_hbond_distance_DA
    _geom_hbond_angle_DHA
    _geom_hbond_publ_flag
    C2 H2 O1 2_645 0.93 2.47 3.392(4) 174 yes
    C5 H5 O3 3_666 0.93 2.47 3.352(4) 158 yes
    C14 H14A O2 3_565 0.97 2.50 3.455(5) 168 yes
    C14 H14B O4 3_565 0.97 2.38 3.302(6) 161 yes
_shelx_space_group_comment
;
The symmetry employed for this shelxl refinement is uniquely defined
by the following loop, which should always be used as a source of
symmetry information in preference to the above space-group names.
They are only intended as comments.
;
_shelx_estimated_absorpt_T_min     ?
_shelx_estimated_absorpt_T_max     ?
_shelx_hkl_file
;
   0   0  -1   -0.10    0.10
   0   0  -1    0.20    0.10
   0   0  -1    0.00    0.10
   0   0  -1    0.10    0.10
   0   0  -1    0.10    0.10
   0   0   1   -0.10    0.10
   0   0   1    0.20    0.10
   0   0   1    0.20    0.20
   0   0   1    0.10    0.20
   0   0   1   -0.10    0.10
   0   0   1    0.10    0.10
   0   0   1   -0.20    0.10
   0   0  -1    0.00    0.20
   0   0  -1   -0.10    0.10
   0   0   2 6725.33  190.78
   0   0  -2 6590.34  190.88
   0   0   2 6619.14  190.38
   0   0   2 6629.64  190.88
   0   0  -2 6877.31  190.58
   0   0   2 6422.16  189.78
   0   0   2 6655.73  189.88
   0   0  -2 6570.24  190.58
   0   0  -2 6785.12  190.18
   0   0   2 6850.81  190.58
   0   0  -2 6682.13  190.48
   0   0  -3    0.10    0.40
   0   0  -3    0.50    0.50
   0   0  -3    0.20    0.50
   0   0   3   -0.10    0.40
   0   0   3    0.00    0.50
   0   0   3   -0.10    0.40
   0   0   3    0.40    0.30
   0   0  -3    0.30    0.40
   0   0   3   -0.70    0.40
   0   0  -3    0.30    0.40
   0   0   3    0.30    0.40
   0   0   3    0.40    0.30
   0   0   4   30.10    1.30
   0   0  -4   34.30    1.60
   0   0  -4   32.80    1.70
   0   0   4   29.00    1.60
   0   0   4   31.80    1.50
   0   0   4   31.50    1.20
   0   0  -4   30.40    1.40
   0   0   4   29.40    1.50
   0   0  -4   30.60    1.40
   0   0   4   30.10    1.60
   0   0   5    2.30    0.40
   0   0   5    1.50    0.90
   0   0   5    5.80    0.90
   0   0  -6  750.92   22.10
   0   0   6  744.63   21.80
   0   0  -6  771.22   22.40
   0   0  -6  768.72   22.50
   0   0  -6  770.72   22.20
   0   0   6  721.33   21.80
   0   0   6  778.42   22.30
   0   0   6  789.72   22.30
   0   0   6  758.52   22.50
   0   0   7    0.80    1.10
   0   0  -7    3.40    1.20
   0   0  -7    3.50    1.20
   0   0   7    3.70    1.20
   0   0   7   -2.20    1.30
   0   0  -7    3.20    1.10
   0   0   8  112.29    4.40
   0   0  -8  109.69    4.70
   0   0  -8  124.19    4.60
   0   0   8  106.39    4.80
   0   0  -8  113.89    4.30
   0   0  -9   -0.40    1.30
   0   0   9    0.50    1.90
   0   0   9    0.50    1.40
   0   0  -9    0.00    1.40
   0   0  10    7.20    2.40
   0   0 -10   17.40    2.20
   0   0  10   12.60    2.00
   0   0  11    2.30    2.50
   0   0 -11    1.60    2.00
   0   0  11    0.10    1.80
   0   1   0   -0.10    0.10
   0  -1   0    0.10    0.10
   0  -1   0    0.10    0.10
   0   1  -1   96.09    2.80
   0   1   1   93.39    2.70
   0   1   1   93.19    2.70
   0   1  -1   93.49    2.80
   0   1   1   96.49    2.70
   0   1  -1   88.49    2.80
   0   1  -1   94.09    2.80
   0   1  -1   88.39    2.90
   0   1   1   89.69    2.80
   0  -1  -1   93.99    2.70
   0  -1   1   96.69    2.80
   0  -1  -1   97.59    2.70
   0  -1  -1   91.49    2.80
   0  -1  -1   90.79    2.70
   0  -1   1   91.59    2.90
   0  -1   1   94.39    2.80
   0   1   2  348.17   10.40
   0   1  -2  345.67   10.40
   0   1  -2  341.47   10.30
   0   1  -2  356.66   10.30
   0   1  -2  370.66   10.30
   0   1   2  356.16   10.20
   0   1   2  351.66   10.20
   0   1  -2  357.06   10.40
   0   1   2  346.57   10.30
   0  -1   2  358.46   10.40
   0  -1  -2  373.36   10.20
   0  -1   2  345.07   10.40
   0  -1  -2  351.56   10.10
   0  -1   2  363.06   10.40
   0  -1   2  353.66   10.40
   0  -1  -2  354.46   10.20
   0  -1  -2  343.37   10.30
   0  -1  -2  368.86   10.20
   0  -1  -2  358.76   10.30
   0  -1  -2  372.16   10.30
   0  -1   2  348.67   10.30
   0   1   3   37.70    1.40
   0   1  -3   35.10    1.60
   0   1   3   36.20    1.50
   0   1  -3   38.10    1.50
   0   1  -3   36.30    1.70
   0   1   3   34.90    1.40
   0   1  -3   37.20    1.60
   0   1   3   38.10    1.60
   0   1  -3   36.10    1.40
   0  -1   3   35.20    1.60
   0  -1  -3   38.10    1.50
   0  -1   3   38.50    1.40
   0  -1   3   36.50    1.60
   0  -1  -3   39.80    1.30
   0  -1  -3   36.60    1.40
   0  -1  -3   38.90    1.30
   0  -1  -3   37.50    1.40
   0  -1   3   39.20    1.60
   0  -1  -3   38.80    1.50
   0  -1   3   36.30    1.60
   0   1  -4  631.84   18.40
   0   1   4  623.94   18.20
   0   1  -4  639.64   18.20
   0   1  -4  628.74   18.10
   0   1   4  615.54   18.10
   0   1  -4  611.64   18.30
   0  -1   4  637.74   18.30
   0  -1   4  632.04   18.00
   0  -1  -4  634.14   18.00
   0  -1   4  629.94   18.30
   0  -1  -4  569.24   18.20
   0  -1   4  617.84   18.30
   0  -1   4  635.54   18.20
   0  -1   4  635.84   18.40
   0  -1  -4  643.44   18.00
   0  -1  -4  632.24   18.20
   0   1  -5  155.18    4.90
   0   1  -5  149.49    5.30
   0   1   5  158.58    4.90
   0   1  -5  154.28    5.00
   0   1  -5  156.68    5.20
   0   1   5  156.38    5.00
   0   1   5  158.08    5.20
   0  -1  -5  156.58    4.80
   0  -1   5  150.88    4.70
   0  -1  -5  149.39    4.80
   0  -1   5  153.48    5.10
   0  -1  -5  147.09    5.10
   0  -1  -5  152.78    5.00
   0  -1   5  153.28    5.20
   0  -1   5  155.28    5.10
   0  -1   5  147.89    4.90
   0  -1   5  161.08    5.20
   0   1   6   77.09    2.90
   0   1   6   79.19    3.00
   0   1  -6   66.69    2.90
   0   1   6   72.49    3.40
   0   1  -6   78.69    3.20
   0   1  -6   75.59    3.40
   0   1  -6   76.09    3.00
   0  -1  -6   77.79    2.80
   0  -1   6   77.69    3.10
   0  -1  -6   76.29    3.20
   0  -1  -6   76.19    3.10
   0  -1   6   73.29    3.10
   0  -1   6   74.29    2.80
   0  -1   6   79.79    2.60
   0  -1  -6   72.29    2.80
   0  -1   6   75.09    3.20
   0   1   7   48.70    2.80
   0   1  -7   49.20    2.80
   0   1   7   49.80    2.30
   0   1  -7   42.00    2.40
   0   1   7   48.60    2.70
   0   1  -7   49.20    2.90
   0  -1   7   46.10    2.60
   0  -1  -7   49.50    2.60
   0  -1   7   46.70    2.00
   0  -1  -7   45.10    2.30
   0  -1   7   45.30    1.70
   0  -1  -7   46.10    2.70
   0  -1   7   42.90    2.80
   0   1  -8    3.50    1.50
   0   1   8    4.00    1.70
   0   1  -8    4.80    1.60
   0   1   8    2.10    1.20
   0   1  -8    3.10    1.30
   0  -1  -8    1.50    1.10
   0  -1   8    5.80    1.80
   0  -1  -8    1.90    1.20
   0  -1   8    3.00    0.60
   0  -1  -8    0.70    1.30
   0  -1   8    1.90    0.60
   0  -1   8    2.30    1.40
   0   1  -9    0.90    1.50
   0   1   9    2.80    1.40
   0   1  -9    6.70    1.70
   0   1   9   -0.40    1.90
   0  -1   9    2.90    2.00
   0  -1  -9    6.90    1.50
   0  -1  -9    6.00    1.50
   0  -1   9    3.20    1.60
   0   1  10   12.60    1.80
   0   1  10    9.70    2.50
   0   1 -10   12.00    2.20
   0  -1  10    9.60    2.00
   0  -1  10   12.60    2.40
   0  -1 -10   13.30    2.00
   0   1  11   -1.30    1.70
   0   1 -11   -1.10    2.10
   0   1  11   -2.10    2.40
   0  -1 -11    4.20    2.10
   0  -1  11    0.70    2.00
   0  -1  11   -0.80    2.50
   0   2   0  857.21   26.10
   0   2   0  897.21   26.00
   0   2   0  885.81   26.20
   0   2   0  936.31   26.10
   0   2   0  944.51   26.00
   0  -2   0  917.91   26.30
   0  -2   0  912.41   26.30
   0  -2   0  905.61   26.00
   0  -2   0  887.71   26.10
   0  -2   0  948.71   26.20
   0   2  -1   25.30    1.10
   0   2   1   26.50    1.00
   0   2  -1   27.80    1.20
   0   2  -1   24.90    1.00
   0   2  -1   27.30    1.10
   0   2  -1   24.30    1.00
   0  -2   1   27.50    1.00
   0  -2   1   26.30    1.20
   0  -2   1   26.00    1.00
   0  -2   1   27.00    1.10
   0  -2   1   27.60    1.10
   0  -2  -1   29.90    1.00
   0   2  -2    0.70    0.40
   0   2   2    0.30    0.40
   0   2  -2    1.10    0.50
   0   2   2    0.40    0.20
   0   2  -2    0.40    0.40
   0   2   2    0.80    0.20
   0   2  -2    0.90    0.40
   0   2  -2    0.50    0.40
   0  -2   2    1.20    0.40
   0  -2   2    1.00    0.40
   0  -2  -2    0.80    0.20
   0  -2   2    1.20    0.50
   0  -2  -2    0.70    0.20
   0  -2  -2    0.80    0.40
   0  -2   2    0.50    0.40
   0  -2   2    1.10    0.30
   0  -2  -2    1.00    0.20
   0   2   3    1.50    0.70
   0   2   3    1.30    0.40
   0   2  -3    2.80    0.60
   0   2  -3    0.80    0.50
   0   2   3    1.10    0.40
   0   2  -3    1.80    0.70
   0   2  -3    1.20    0.60
   0   2  -3    2.30    0.70
   0  -2   3    1.80    0.50
   0  -2   3    1.50    0.60
   0  -2  -3    1.90    0.20
   0  -2  -3    2.40    0.50
   0  -2  -3    1.70    0.30
   0  -2  -3    1.70    0.40
   0  -2   3    2.00    0.70
   0  -2  -3    2.20    0.30
   0  -2  -3    1.70    0.40
   0  -2   3    1.40    0.60
   0   2  -4    9.90    1.10
   0   2   4   11.10    0.80
   0   2  -4    9.50    0.90
   0   2  -4    8.50    1.00
   0   2  -4   10.80    0.90
   0  -2   4   13.40    1.20
   0  -2  -4   11.30    0.80
   0  -2   4   12.60    1.10
   0  -2   4   10.10    1.00
   0  -2  -4   11.10    0.90
   0  -2   4   11.60    1.10
   0  -2  -4   11.60    0.70
   0  -2  -4   10.70    0.70
   0  -2  -4   12.90    0.90
   0  -2   4   11.30    1.10
   0  -2   4   12.40    0.90
   0   2   5  349.96   10.10
   0   2   5  346.97   10.00
   0   2  -5  335.57   10.20
   0   2  -5  349.47   10.60
   0   2  -5  347.77   10.30
   0   2  -5  350.16   10.40
   0   2   5  323.87   10.40
   0  -2   5  333.67   10.00
   0  -2  -5  343.27   10.20
   0  -2   5  332.07   10.40
   0  -2  -5  344.87   10.00
   0  -2   5  334.37   10.20
   0  -2  -5  348.97   10.10
   0  -2   5  321.07   10.30
   0  -2   5  333.47   10.50
   0  -2   5  336.77   10.40
   0  -2  -5  326.37    9.90
   0   2   6   38.50    1.90
   0   2  -6   37.50    2.00
   0   2   6   35.40    2.40
   0   2   6   32.20    1.80
   0   2  -6   36.70    2.40
   0  -2  -6   37.50    1.70
   0  -2   6   37.60    1.70
   0  -2  -6   37.70    2.00
   0  -2  -6   37.30    1.70
   0  -2   6   33.70    2.00
   0  -2  -6   35.70    2.10
   0  -2   6   37.60    2.30
   0  -2   6   36.30    2.30
   0   2   7  350.86   11.30
   0   2  -7  358.16   11.70
   0   2   7  363.36   11.00
   0   2  -7  373.76   11.20
   0   2  -7  368.86   11.50
   0   2   7  364.56   11.70
   0  -2   7  365.06   10.80
   0  -2   7  378.26   11.40
   0  -2  -7  369.66   11.20
   0  -2   7  360.36   11.50
   0  -2  -7  369.56   11.30
   0  -2  -7  358.76   10.90
   0  -2   7  357.66   11.00
   0   2  -8    0.90    1.40
   0   2   8    2.10    1.10
   0   2  -8    2.40    1.50
   0   2  -8    1.70    1.40
   0   2   8   -1.80    1.70
   0  -2   8    2.90    1.50
   0  -2   8    1.40    1.70
   0  -2  -8    1.40    1.10
   0  -2   8    1.70    0.90
   0  -2  -8    1.20    1.10
   0   2  -9   56.99    3.50
   0   2   9   56.89    2.80
   0   2  -9   53.29    3.50
   0   2   9   50.79    3.60
   0  -2  -9   48.20    3.20
   0  -2   9   51.39    3.50
   0  -2   9   53.79    2.10
   0  -2   9   58.99    3.80
   0  -2  -9   56.59    3.00
   0   2 -10    6.60    2.10
   0   2  10   11.00    2.50
   0   2  10   11.20    1.70
   0  -2 -10    7.90    1.80
   0  -2  10    8.60    2.50
   0  -2  10   12.40    2.20
   0  -2 -10    9.30    1.80
   0   2  11    3.30    2.60
   0   2  11    4.90    1.70
   0   2 -11    5.20    2.30
   0  -2  11   -0.70    2.50
   0  -2  11   -0.60    2.00
   0  -2 -11    4.00    2.00
   0   3   0   -0.10    0.30
   0   3   0    0.20    0.20
   0   3   0   -0.20    0.20
   0   3   0    0.00    0.20
   0   3   0   -0.10    0.20
   0  -3   0    0.10    0.20
   0  -3   0   -0.10    0.20
   0  -3   0   -0.10    0.20
   0  -3   0    0.40    0.30
   0  -3   0    0.30    0.30
   0   3  -1 1880.91   54.89
   0   3  -1 1903.21   54.89
   0   3   1 1904.61   54.29
   0   3  -1 1868.61   54.69
   0   3   1 1893.51   55.29
   0   3   1 1992.60   54.39
   0   3  -1 1918.21   55.09
   0   3   1 1928.11   54.29
   0  -3   1 1949.20   54.69
   0  -3  -1 1980.00   54.39
   0  -3   1 1880.61   54.89
   0  -3   1 1845.22   55.29
   0  -3   1 1930.21   54.69
   0  -3  -1 1859.11   54.39
   0  -3   1 1871.61   54.39
   0  -3  -1 1915.11   54.79
   0   3   2    0.70    0.40
   0   3  -2    0.10    0.50
   0   3  -2    0.70    0.60
   0   3  -2    0.00    0.40
   0   3  -2    0.70    0.40
   0   3  -2   -0.30    0.50
   0  -3  -2    0.40    0.20
   0  -3   2   -0.30    0.40
   0  -3   2    1.40    0.50
   0  -3   2    0.40    0.40
   0  -3  -2    0.40    0.10
   0  -3  -2    0.10    0.40
   0  -3   2    0.50    0.50
   0  -3   2    0.70    0.50
   0   3  -3 1668.03   49.80
   0   3   3 1741.43   49.20
   0   3  -3 1680.93   49.50
   0   3   3 1712.83   49.20
   0   3  -3 1774.92   49.30
   0   3   3 1730.53   49.40
   0   3  -3 1670.93   49.40
   0  -3   3 1771.52   49.30
   0  -3   3 1737.03   49.60
   0  -3  -3 1781.72   49.20
   0  -3   3 1748.93   49.40
   0  -3  -3 1646.94   49.10
   0  -3   3 1731.03   49.40
   0  -3   3 1751.12   49.40
   0   3  -4   46.10    2.30
   0   3   4   49.20    1.60
   0   3   4   45.10    1.70
   0   3  -4   53.49    2.30
   0   3   4   44.20    2.10
   0   3  -4   44.80    2.00
   0  -3  -4   46.30    1.70
   0  -3   4   46.60    2.20
   0  -3   4   46.70    2.40
   0  -3  -4   47.30    1.50
   0  -3  -4   50.29    1.80
   0  -3  -4   46.10    1.50
   0  -3   4   46.30    2.30
   0  -3   4   43.70    2.00
   0  -3  -4   46.30    1.60
   0  -3  -4   47.10    1.80
   0   3  -5  493.75   15.50
   0   3  -5  524.25   15.40
   0   3  -5  504.25   15.10
   0   3   5  515.65   14.80
   0   3   5  490.65   15.30
   0   3   5  521.05   14.80
   0  -3   5  496.05   15.20
   0  -3   5  498.45   15.50
   0  -3  -5  520.55   14.90
   0  -3  -5  504.95   15.00
   0  -3   5  504.35   15.20
   0  -3   5  504.25   15.00
   0  -3  -5  514.25   14.70
   0  -3  -5  523.45   14.70
   0  -3   5  516.05   15.30
   0  -3  -5  528.45   14.90
   0   3   6   42.90    1.80
   0   3  -6   39.70    2.50
   0   3   6   33.60    2.40
   0   3  -6   43.60    2.70
   0   3  -6   41.40    2.20
   0   3   6   39.60    1.80
   0  -3   6   43.30    2.60
   0  -3  -6   42.20    1.70
   0  -3   6   39.00    2.20
   0  -3   6   44.10    2.50
   0  -3   6   41.80    2.00
   0  -3  -6   40.10    1.80
   0  -3  -6   40.40    2.00
   0  -3  -6   38.20    2.00
   0   3   7    6.20    1.10
   0   3  -7    3.40    1.10
   0   3  -7    4.40    1.60
   0   3  -7    5.90    1.30
   0   3   7    6.50    1.00
   0   3   7    7.30    1.70
   0  -3   7    6.10    1.50
   0  -3  -7    6.30    1.10
   0  -3  -7    4.80    0.90
   0  -3  -7    5.90    1.10
   0  -3   7    5.50    1.20
   0  -3   7    7.30    1.60
   0  -3   7    4.70    1.00
   0   3  -8    6.30    1.70
   0   3  -8    5.00    1.50
   0   3   8    5.60    1.10
   0   3   8    5.00    1.90
   0   3  -8    7.10    1.70
   0  -3  -8    7.20    1.20
   0  -3   8    8.00    1.80
   0  -3  -8    7.60    1.30
   0  -3   8    6.20    1.20
   0  -3   8    4.70    1.70
   0   3  -9   71.19    3.80
   0   3   9   63.69    2.90
   0   3   9   59.69    4.20
   0   3  -9   60.49    3.60
   0  -3   9   66.09    2.90
   0  -3  -9   62.99    3.40
   0  -3   9   70.39    3.80
   0  -3   9   57.79    3.70
   0  -3  -9   68.59    3.20
   0   3  10    2.00    2.20
   0   3  10   -1.40    1.30
   0  -3  10   -0.50    2.20
   0  -3 -10    0.50    1.50
   0  -3  10    1.80    2.00
   0   3  11    0.50    2.50
   0   3 -11   12.70    2.60
   0  -3  11    7.60    2.70
   0  -3 -11    8.50    2.00
   0  -3  11    5.80    2.30
   0   4   0 5514.65  158.88
   0   4   0 5461.15  158.58
   0   4   0 5397.46  157.78
   0   4   0 5523.35  157.88
   0   4   0 5541.55  158.38
   0  -4   0 5376.76  158.08
   0  -4   0 5789.42  158.48
   0  -4   0 5665.03  159.28
   0  -4   0 5615.14  158.68
   0  -4   0 5600.44  158.58
   0   4   1   37.30    1.20
   0   4   1   37.60    1.50
   0   4  -1   38.90    1.50
   0   4  -1   36.60    1.40
   0   4  -1   35.20    1.60
   0   4   1   39.30    1.20
   0   4   1   38.20    1.20
   0  -4  -1   40.40    1.30
   0  -4   1   36.10    1.40
   0  -4   1   35.60    1.50
   0  -4  -1   35.90    1.40
   0  -4   1   37.20    1.50
   0  -4   1   38.50    1.60
   0  -4   1   38.50    1.40
   0  -4  -1   38.80    1.20
   0   4  -2 2553.64   76.19
   0   4  -2 2756.72   76.09
   0   4   2 2682.93   76.09
   0   4  -2 2689.03   76.79
   0   4  -2 2586.74   76.19
   0   4  -2 2944.01   76.59
   0  -4  -2 2646.44   75.89
   0  -4   2 2493.15   76.19
   0  -4   2 2843.12   76.69
   0  -4   2 2813.62   76.69
   0  -4   2 2578.74   76.69
   0  -4   2 2701.43   76.19
   0  -4  -2 2452.75   75.89
   0   4  -3   81.99    2.90
   0   4  -3   82.79    3.20
   0   4  -3   82.89    3.10
   0   4   3   85.59    3.00
   0  -4   3   86.79    3.20
   0  -4  -3   79.79    2.50
   0  -4   3   84.09    3.00
   0  -4  -3   86.69    2.50
   0  -4  -3   81.79    2.50
   0  -4   3   88.19    3.10
   0   4   4   27.90    0.90
   0   4  -4   28.90    2.00
   0   4   4   25.40    1.70
   0   4   4   25.90    1.00
   0   4  -4   30.30    1.90
   0   4  -4   25.70    1.60
   0  -4   4   25.10    1.90
   0  -4  -4   28.80    1.10
   0  -4  -4   26.40    1.20
   0  -4  -4   27.70    1.10
   0  -4   4   28.70    1.70
   0  -4   4   26.30    1.60
   0  -4   4   29.80    1.80
   0   4  -5   22.00    1.80
   0   4   5   21.80    1.80
   0   4  -5   21.60    1.50
   0   4   5   21.90    1.00
   0   4  -5   22.00    1.80
   0   4   5   25.10    1.10
   0  -4   5   23.50    1.50
   0  -4  -5   25.80    1.20
   0  -4  -5   24.10    1.30
   0  -4  -5   25.90    1.00
   0  -4   5   26.60    2.00
   0  -4   5   29.20    1.90
   0  -4   5   22.10    1.70
   0  -4  -5   25.60    1.20
   0  -4  -5   25.30    1.10
   0   4  -6  263.07    8.60
   0   4  -6  270.37    8.80
   0   4  -6  267.07    8.30
   0   4   6  269.07    7.80
   0   4   6  256.17    8.50
   0   4   6  257.17    7.80
   0  -4  -6  259.57    7.80
   0  -4   6  263.97    8.20
   0  -4   6  246.38    8.40
   0  -4  -6  256.67    7.70
   0  -4  -6  265.97    7.90
   0  -4  -6  264.47    8.00
   0  -4   6  255.77    8.40
   0   4   7   49.30    3.10
   0   4   7   53.99    2.20
   0   4  -7   54.49    3.30
   0   4  -7   55.49    2.80
   0   4  -7   51.89    3.30
   0   4   7   53.59    2.10
   0  -4  -7   49.60    2.40
   0  -4   7   54.49    2.50
   0  -4  -7   50.79    2.20
   0  -4   7   51.29    2.70
   0  -4  -7   48.30    2.50
   0  -4   7   54.09    3.10
   0  -4   7   51.59    3.10
   0   4  -8   36.60    2.80
   0   4   8   38.20    2.00
   0   4  -8   39.70    4.10
   0   4  -8   44.10    2.70
   0   4   8   37.60    3.00
   0  -4   8   45.00    3.00
   0  -4   8   37.00    2.70
   0  -4   8   37.20    2.50
   0  -4  -8   42.40    2.40
   0  -4  -8   39.00    2.20
   0   4   9    1.60    1.10
   0   4   9    2.40    2.00
   0   4  -9    2.40    1.80
   0   4  -9    5.70    2.20
   0  -4  -9    2.10    1.20
   0  -4   9    4.20    1.80
   0  -4   9    4.10    1.40
   0  -4   9    3.90    2.00
   0  -4  -9    3.20    1.30
   0   4 -10    3.10    2.10
   0   4  10    0.80    2.20
   0  -4  10    3.80    2.10
   0  -4 -10    0.50    1.40
   0  -4  10   -3.80    2.10
   0   4  11   -3.90    2.20
   0   4 -11   -1.50    2.30
   0  -4  11    2.40    2.60
   0  -4 -11   -2.70    1.60
   0  -4  11    2.50    2.30
   0   5   0    0.80    0.30
   0   5   0    1.00    0.30
   0   5   0    0.80    0.40
   0   5   0    1.80    0.50
   0   5   0    3.60    0.50
   0  -5   0    1.00    0.40
   0  -5   0    1.40    0.40
   0  -5   0    0.80    0.40
   0  -5   0    1.10    0.30
   0  -5   0    1.30    0.40
   0   5  -1   99.69    3.20
   0   5   1  102.99    3.20
   0   5  -1  102.79    3.50
   0   5   1  105.59    3.10
   0   5   1  102.59    3.10
   0   5  -1  102.49    3.40
   0   5   1  107.39    3.10
   0  -5   1  108.29    3.30
   0  -5   1  106.09    3.40
   0  -5   1   98.39    3.40
   0  -5   1   99.69    3.30
   0  -5  -1  104.99    3.10
   0  -5   1   99.89    3.50
   0  -5  -1  103.49    3.20
   0   5   2 2105.59   61.39
   0   5  -2 2161.08   61.79
   0   5  -2 2227.68   61.59
   0   5  -2 2198.98   61.39
   0   5  -2 2188.18   61.49
   0  -5   2 2180.68   61.59
   0  -5   2 2105.89   61.29
   0  -5  -2 2113.29   61.19
   0  -5   2 2084.59   61.39
   0  -5  -2 2239.68   61.29
   0  -5   2 2049.40   61.39
   0   5  -3  193.58    6.40
   0   5  -3  189.38    6.20
   0   5  -3  185.88    6.00
   0  -5   3  193.88    6.10
   0  -5   3  195.38    6.20
   0  -5  -3  194.58    5.60
   0  -5  -3  197.08    5.60
   0  -5   3  197.08    6.40
   0   5  -4  230.78    7.70
   0   5  -4  225.88    7.50
   0   5   4  236.48    7.30
   0   5  -4  235.78    7.20
   0  -5  -4  233.88    6.70
   0  -5   4  236.68    7.50
   0  -5   4  224.78    7.40
   0  -5   4  234.18    7.30
   0  -5  -4  226.88    6.80
   0  -5  -4  229.18    6.70
   0  -5   4  237.98    7.70
   0   5  -5   12.20    1.70
   0   5  -5    9.20    1.20
   0   5  -5   12.30    1.60
   0   5   5   14.50    1.50
   0  -5  -5   12.50    0.70
   0  -5   5   10.60    1.30
   0  -5   5   10.20    1.40
   0  -5  -5   12.00    0.80
   0  -5  -5   12.30    0.70
   0  -5  -5   10.50    0.80
   0  -5   5   13.20    1.60
   0  -5   5   11.50    1.50
   0   5   6    9.40    1.60
   0   5  -6   10.40    1.60
   0   5  -6   10.10    1.50
   0   5  -6   11.80    1.70
   0  -5  -6   10.40    0.80
   0  -5  -6   10.10    0.90
   0  -5  -6   10.80    0.90
   0  -5   6    6.80    1.60
   0  -5   6   10.50    1.50
   0  -5  -6   10.00    0.70
   0  -5   6   10.20    1.40
   0  -5   6   10.20    1.70
   0   5  -7   11.80    2.00
   0   5  -7   15.40    2.10
   0   5  -7   12.20    1.70
   0   5   7   12.10    0.90
   0   5   7   13.50    0.80
   0   5   7   12.80    1.90
   0  -5  -7   14.20    1.20
   0  -5   7   12.90    1.70
   0  -5   7   12.70    1.80
   0  -5  -7   13.20    1.00
   0  -5   7   16.00    1.50
   0  -5   7   15.10    2.00
   0   5   8   36.20    1.60
   0   5  -8   35.90    2.60
   0   5   8   44.70    3.10
   0   5  -8   39.30    3.00
   0  -5   8   42.00    3.10
   0  -5   8   37.10    2.60
   0  -5  -8   34.50    2.00
   0  -5  -8   34.30    2.10
   0  -5   8   31.40    2.70
   0   5   9   -2.30    1.90
   0   5  -9    1.40    2.10
   0   5  -9   -1.80    1.70
   0  -5  -9   -0.70    1.10
   0  -5   9   -1.20    1.80
   0  -5   9   -1.00    1.90
   0   5  10    3.00    2.30
   0   5 -10    5.00    2.20
   0  -5 -10    4.90    1.50
   0  -5  10    1.70    2.40
   0  -5  10    4.50    2.30
   0   5  11    1.90    2.80
   0   5 -11    0.70    2.50
   0  -5 -11    3.70    1.70
   0  -5  11    3.30    2.50
   0  -5  11   -2.20    2.50
   0   6   0  249.78    7.60
   0   6   0  250.97    7.50
   0   6   0  256.97    7.30
   0   6   0  254.37    7.30
   0  -6   0  259.47    7.50
   0  -6   0  248.48    7.60
   0  -6   0  239.78    7.50
   0  -6   0  255.57    7.40
   0  -6   0  252.57    7.50
   0   6   1  187.58    5.60
   0   6   1  193.78    5.60
   0   6   1  189.78    5.60
   0   6  -1  186.38    5.80
   0   6  -1  179.78    6.00
   0   6   1  190.58    5.60
   0   6  -1  188.78    5.70
   0  -6  -1  184.18    5.60
   0  -6   1  188.88    6.00
   0  -6  -1  195.78    5.70
   0  -6   1  187.68    5.80
   0  -6   1  183.58    5.90
   0  -6   1  192.08    5.70
   0  -6  -1  191.38    5.50
   0  -6  -1  190.78    5.50
   0   6  -2    2.90    0.90
   0   6  -2    3.00    0.70
   0   6  -2    4.10    1.00
   0   6  -2    4.10    0.80
   0  -6   2    4.70    1.00
   0  -6   2    3.60    0.80
   0  -6   2    2.00    0.80
   0  -6   2    3.20    0.60
   0  -6  -2    3.10    0.40
   0  -6  -2    3.30    0.40
   0   6  -3   18.00    1.20
   0   6  -3   17.50    1.50
   0   6   3   22.30    1.40
   0   6  -3   24.90    1.70
   0  -6   3   21.40    1.50
   0  -6   3   18.50    1.50
   0  -6   3   17.50    1.50
   0   6  -4   71.39    3.20
   0   6  -4   65.39    2.80
   0   6  -4   69.69    3.20
   0   6   4   67.39    2.80
   0  -6   4   68.99    3.20
   0  -6   4   72.09    3.10
   0  -6   4   70.39    2.90
   0  -6   4   66.09    3.10
   0   6  -5   13.90    1.40
   0   6  -5   14.50    1.80
   0   6   5   12.20    1.50
   0   6  -5   13.50    1.70
   0  -6   5   18.00    1.80
   0  -6  -5   13.90    0.80
   0  -6   5   14.30    1.60
   0  -6   5   13.40    1.60
   0  -6   5   12.30    1.40
   0  -6  -5   12.50    0.80
   0   6  -6   64.29    3.60
   0   6  -6   71.39    3.70
   0   6  -6   64.89    3.10
   0   6   6   72.79    3.30
   0  -6  -6   65.39    2.40
   0  -6  -6   62.99    2.30
   0  -6   6   62.89    3.30
   0  -6   6   61.69    3.20
   0  -6  -6   64.89    2.20
   0  -6  -6   66.39    2.10
   0  -6   6   63.49    3.20
   0  -6  -6   65.29    2.20
   0  -6   6   66.29    3.10
   0   6  -7   70.19    4.00
   0   6   7   71.09    3.80
   0   6  -7   69.69    3.50
   0   6  -7   71.09    3.80
   0  -6   7   68.09    3.60
   0  -6   7   71.19    3.80
   0  -6   7   66.69    3.50
   0  -6  -7   73.09    2.70
   0  -6   7   85.09    3.50
   0  -6  -7   71.99    2.50
   0   6  -8   10.30    2.10
   0   6  -8   12.30    1.90
   0   6   8   14.30    2.10
   0  -6   8   13.20    2.20
   0  -6   8   15.90    2.40
   0  -6   8   11.00    1.80
   0  -6  -8   11.70    1.10
   0  -6  -8   10.50    1.20
   0   6  -9   14.00    2.50
   0   6   9   13.50    2.50
   0   6  -9   12.60    2.30
   0  -6   9   12.30    2.50
   0  -6   9   15.30    2.40
   0  -6  -9   12.70    1.40
   0   6  10    3.10    2.20
   0   6 -10    2.60    2.50
   0   6 -10    2.20    2.20
   0  -6  10    5.00    2.30
   0  -6  10    2.60    2.30
   0  -6 -10    2.00    1.40
   0   6 -11    0.20    2.50
   0  -6 -11    0.70    1.60
   0  -6  11   -0.90    2.60
   0  -6  11   -1.10    2.40
   0   7   0    1.60    0.70
   0   7   0    1.60    0.60
   0   7   0   -0.30    0.30
   0   7   0    1.20    0.50
   0   7   0   -0.20    0.30
   0  -7   0    0.50    0.40
   0  -7   0    1.80    0.70
   0  -7   0    0.70    0.60
   0  -7   0    0.60    0.60
   0   7  -1  176.38    5.30
   0   7   1  175.78    5.30
   0   7   1  177.98    5.40
   0   7   1  178.98    5.30
   0   7  -1  175.78    5.70
   0   7  -1  168.98    5.60
   0   7  -1  171.78    5.50
   0  -7   1  174.28    5.60
   0  -7   1  176.98    5.60
   0  -7  -1  178.08    5.30
   0  -7  -1  176.68    5.40
   0  -7  -1  182.38    5.20
   0  -7   1  179.88    5.80
   0  -7   1  175.88    5.40
   0   7  -2   33.30    2.00
   0   7   2   31.00    1.00
   0   7  -2   29.90    1.50
   0   7   2   31.10    1.00
   0  -7  -2   31.40    1.20
   0  -7   2   27.50    1.80
   0  -7   2   27.50    1.90
   0  -7  -2   29.60    1.20
   0  -7   2   28.10    1.70
   0   7  -3 1343.27   38.10
   0   7   3 1344.17   38.30
   0   7  -3 1305.47   38.40
   0   7  -3 1298.37   38.60
   0  -7   3 1398.86   38.70
   0  -7  -3 1286.47   37.70
   0  -7   3 1271.97   38.30
   0  -7  -3 1358.86   37.70
   0  -7   3 1324.67   38.30
   0   7  -4  276.17    8.90
   0   7  -4  278.17    9.10
   0   7  -4  279.77    8.60
   0   7   4  272.17    8.70
   0  -7   4  280.97    8.70
   0  -7   4  278.97    9.00
   0  -7   4  278.07    8.90
   0  -7   4  279.47    9.20
   0   7   5  421.26   12.70
   0   7  -5  409.66   13.10
   0   7  -5  411.46   12.60
   0   7  -5  402.66   13.00
   0  -7   5  419.96   13.00
   0  -7   5  414.16   12.90
   0  -7   5  422.76   13.20
   0  -7   5  412.76   12.70
   0   7  -6   40.10    3.00
   0   7  -6   38.00    2.40
   0   7  -6   38.10    2.80
   0   7   6   42.20    2.70
   0  -7   6   42.70    2.80
   0  -7   6   43.50    2.90
   0  -7   6   43.70    2.60
   0  -7  -6   38.30    1.50
   0  -7  -6   41.20    1.50
   0  -7  -6   36.20    1.50
   0   7  -7   26.70    2.30
   0   7  -7   29.50    2.90
   0   7   7   35.10    2.60
   0  -7  -7   28.20    1.40
   0  -7  -7   28.80    1.40
   0  -7   7   27.90    2.40
   0  -7   7   32.00    2.60
   0  -7   7   28.70    2.60
   0  -7   7   32.10    2.30
   0   7  -8   -0.10    1.60
   0   7   8    0.20    1.70
   0   7  -8    0.60    1.80
   0  -7   8   -0.60    2.00
   0  -7   8   -1.40    1.50
   0  -7  -8    0.70    0.80
   0  -7   8    0.60    1.80
   0   7  -9    8.00    2.30
   0   7  -9    6.60    2.10
   0   7   9    4.10    2.10
   0  -7   9    7.70    2.50
   0  -7   9    5.00    2.40
   0  -7  -9    5.50    1.20
   0   7 -10   10.00    2.90
   0   7 -10   10.90    2.60
   0   7  10    7.80    2.40
   0  -7  10    9.20    2.70
   0  -7  10    7.20    2.60
   0  -7 -10   10.20    1.50
   0   7 -11    2.90    2.70
   0  -7 -11    3.70    1.60
   0  -7  11    2.20    2.80
   0  -7  11    5.70    2.70
   0   8   0   14.30    1.10
   0   8   0   11.30    0.90
   0   8   0    8.10    1.00
   0   8   0    9.40    0.50
   0  -8   0   11.20    0.80
   0  -8   0   11.30    1.00
   0  -8   0    8.70    0.90
   0   8  -1  881.91   25.20
   0   8   1  880.81   24.90
   0   8   1  877.31   24.80
   0   8   1  870.31   24.90
   0   8  -1  872.31   25.10
   0   8  -1  847.92   25.30
   0   8   1  861.61   24.90
   0   8  -1  870.51   24.90
   0  -8   1  844.72   25.30
   0  -8  -1  875.91   24.80
   0  -8   1  837.42   25.20
   0  -8   1  865.01   25.10
   0  -8  -1  865.91   24.90
   0  -8  -1  871.61   24.80
   0  -8   1  866.61   25.00
   0   8  -2    3.60    1.10
   0   8   2    4.50    0.40
   0   8   2    3.80    0.30
   0   8  -2    3.60    1.00
   0   8  -2    4.70    0.80
   0   8   2    4.20    0.40
   0  -8  -2    4.10    0.60
   0  -8   2    2.50    1.00
   0  -8  -2    3.60    0.30
   0  -8   2    3.50    1.00
   0  -8   2    2.80    0.90
   0   8  -3   76.49    2.90
   0   8  -3   77.79    3.40
   0   8   3   74.09    3.10
   0   8  -3   70.19    3.20
   0  -8   3   79.99    3.20
   0  -8  -3   76.69    2.30
   0  -8   3   69.69    3.10
   0  -8   3   83.99    3.50
   0  -8  -3   76.19    2.40
   0   8   4    3.80    1.20
   0   8  -4    5.40    1.10
   0   8  -4    3.30    1.30
   0   8  -4    6.30    1.50
   0  -8   4    4.80    1.30
   0  -8   4    4.60    1.30
   0  -8   4    3.70    1.20
   0   8  -5   17.20    2.00
   0   8  -5   18.70    2.10
   0   8  -5   16.30    1.60
   0   8   5   17.30    1.70
   0  -8   5   16.50    1.90
   0  -8   5   21.10    2.10
   0  -8   5   22.00    1.90
   0   8   6   24.10    2.10
   0   8  -6   20.70    2.30
   0   8  -6   18.60    2.40
   0   8  -6   16.70    1.80
   0  -8   6   19.60    2.10
   0  -8   6   16.10    2.00
   0  -8   6   17.10    1.90
   0   8  -7  132.99    5.90
   0   8   7  132.19    5.30
   0   8  -7  131.79    5.20
   0  -8   7  136.29    5.70
   0  -8   7  133.29    5.70
   0  -8  -7  128.99    4.10
   0  -8   7  140.89    5.30
   0  -8   7  135.09    5.50
   0   8   8   11.50    2.20
   0   8  -8   11.30    2.50
   0   8  -8   12.00    2.10
   0  -8   8   12.90    2.30
   0  -8   8   11.60    2.40
   0  -8  -8   12.40    1.10
   0  -8   8   19.50    2.70
   0   8   9   16.90    2.50
   0   8  -9   17.40    2.40
   0   8  -9   19.60    3.10
   0  -8   9   20.90    3.00
   0  -8  -9   18.00    1.40
   0  -8   9   15.10    2.60
   0   8 -10   -0.70    2.30
   0   8 -10   -0.30    2.60
   0   8  10   -2.70    2.20
   0  -8  10   -2.30    2.20
   0  -8 -10    0.80    1.20
   0  -8  10    0.40    2.20
   0   9   0    1.40    0.70
   0   9   0    1.80    0.80
   0   9   0    0.20    0.60
   0  -9   0    0.10    0.50
   0  -9   0    2.00    0.70
   0  -9   0    1.30    0.80
   0   9   1   57.79    2.20
   0   9   1   55.79    2.10
   0   9  -1   58.59    2.70
   0   9  -1   58.19    2.10
   0   9  -1   55.59    2.40
   0   9  -1   55.69    2.50
   0   9   1   60.89    2.20
   0   9   1   58.49    2.10
   0  -9   1   54.59    2.50
   0  -9   1   59.69    2.30
   0  -9   1   54.99    2.70
   0  -9  -1   57.99    2.00
   0  -9   1   61.69    2.60
   0  -9  -1   58.19    2.10
   0  -9  -1   59.79    2.20
   0   9   2  297.87    8.40
   0   9  -2  281.27    9.30
   0   9  -2  279.67    9.10
   0   9  -2  283.67    8.70
   0   9   2  298.17    8.50
   0  -9   2  277.07    9.00
   0  -9   2  288.87    9.10
   0  -9  -2  291.17    8.60
   0  -9   2  297.67    9.40
   0  -9  -2  296.57    8.40
   0  -9  -2  297.57    8.50
   0   9  -3  168.08    6.10
   0   9  -3  166.88    5.50
   0  -9   3  161.78    5.70
   0  -9   3  180.68    6.00
   0  -9  -3  167.88    5.00
   0  -9   3  174.48    6.20
   0   9   4   98.39    3.90
   0   9  -4   96.69    4.30
   0   9  -4   99.69    3.70
   0   9  -4   86.69    4.20
   0  -9   4   99.09    4.00
   0  -9   4   99.39    4.10
   0  -9   4   95.79    4.30
   0   9  -5   88.89    4.10
   0   9   5   84.19    3.70
   0   9  -5   82.09    3.50
   0   9  -5   87.59    4.20
   0  -9   5   77.99    3.90
   0  -9   5   82.69    3.90
   0  -9   5   85.79    3.80
   0   9   6    8.90    1.70
   0   9  -6    9.20    1.70
   0   9  -6    8.80    2.00
   0  -9   6   10.50    2.00
   0  -9   6    9.90    1.90
   0  -9   6   12.10    1.90
   0   9  -7    1.50    1.70
   0   9   7    4.50    1.80
   0   9  -7    3.20    2.30
   0  -9   7    3.80    2.20
   0  -9   7    2.60    1.70
   0  -9   7    3.30    1.80
   0  -9  -7    2.60    0.60
   0   9  -8   26.60    3.20
   0   9   8   31.80    2.80
   0   9  -8   26.90    2.70
   0  -9   8   25.80    3.00
   0  -9   8   33.10    3.10
   0  -9  -8   29.80    1.60
   0   9  -9   10.50    2.70
   0   9  -9    9.10    2.30
   0   9   9    5.30    2.20
   0  -9   9   11.90    2.60
   0  -9  -9    9.20    1.10
   0  -9   9   11.80    2.60
   0   9 -10    3.50    2.40
   0   9 -10    2.90    2.70
   0  -9 -10    4.90    1.30
   0  -9  10    2.50    2.70
   0  -9  10    0.10    2.40
   0  10   0  139.49    4.40
   0  10   0  134.79    4.60
   0  10   0  126.89    4.50
   0 -10   0  128.49    4.30
   0 -10   0  133.59    4.50
   0 -10   0  137.79    4.50
   0  10   1    6.90    0.80
   0  10   1    6.90    0.80
   0  10  -1    8.40    1.20
   0  10  -1    7.60    0.80
   0  10   1    7.00    0.90
   0  10  -1    7.40    1.00
   0  10   1    5.40    0.80
   0  10  -1    7.40    1.20
   0 -10  -1    7.30    0.70
   0 -10   1    6.20    1.00
   0 -10  -1    4.60    0.90
   0 -10   1    6.40    0.90
   0 -10   1    7.70    1.10
   0 -10  -1    6.50    0.90
   0  10  -2    1.00    1.10
   0  10   2    2.00    0.40
   0  10   2    2.20    0.50
   0  10  -2    1.20    0.80
   0  10  -2    2.80    1.30
   0  10   2    1.40    0.50
   0 -10   2    1.30    1.20
   0 -10  -2    2.60    0.70
   0 -10  -2    1.80    0.60
   0 -10  -2    2.30    0.50
   0 -10   2    3.30    1.10
   0  10  -3   29.50    2.20
   0  10  -3   28.50    1.70
   0 -10   3   28.70    2.20
   0 -10  -3   29.30    1.30
   0 -10   3   28.30    2.10
   0  10  -4   22.90    1.80
   0  10   4   30.20    2.20
   0  10  -4   32.30    2.50
   0  10  -4   25.50    2.30
   0 -10   4   24.70    2.00
   0 -10   4   30.10    2.40
   0  10   5   12.50    1.70
   0  10  -5   14.60    2.10
   0  10  -5   14.50    1.70
   0  10  -5   14.40    2.00
   0 -10   5   16.40    2.00
   0 -10   5   15.40    2.10
   0 -10   5   15.90    2.00
   0  10  -6   27.80    2.70
   0  10  -6   24.20    2.20
   0  10   6   21.70    2.20
   0 -10   6   24.50    2.30
   0 -10   6   18.90    2.30
   0 -10   6   19.80    2.50
   0  10  -7    0.90    2.00
   0  10   7   -2.70    1.50
   0  10  -7   -0.90    1.60
   0 -10   7   -0.30    1.70
   0 -10   7   -1.80    2.00
   0 -10   7    0.10    1.70
   0  10   8    3.20    1.90
   0  10  -8   -1.60    1.90
   0  10  -8   -1.50    2.10
   0 -10  -8    1.80    0.80
   0 -10   8   -1.40    2.10
   0 -10   8   -1.30    2.30
   0  10  -9    1.40    2.10
   0  10   9    3.30    2.20
   0  10  -9    0.80    2.40
   0 -10   9    2.00    2.60
   0 -10  -9   -1.00    0.90
   0 -10   9    3.90    2.40
   0  10 -10    3.10    3.00
   0  10 -10   -0.50    2.40
   0 -10  10    1.60    2.50
   0 -10  10   -3.00    2.90
   0  11   0    8.20    1.20
   0  11  -1  192.88    6.70
   0  11  -1  210.78    6.60
   0  11  -1  204.78    6.10
   0  11   1  207.38    6.40
   0  11   1  198.68    6.30
   0  11   1  203.98    6.20
   0  11  -1  207.68    6.90
   0 -11   1  207.98    6.70
   0 -11  -1  200.18    6.20
   0 -11   1  201.28    6.60
   0 -11  -1  194.98    6.30
   0 -11  -1  198.68    6.40
   0  11  -2  227.58    7.20
   0  11   2  239.48    7.00
   0  11  -2  237.28    8.00
   0  11   2  240.68    7.00
   0  11  -2  230.48    7.80
   0  11   2  229.98    7.00
   0 -11  -2  237.18    7.00
   0 -11   2  226.48    7.60
   0 -11  -2  239.08    7.20
   0 -11   2  237.18    7.80
   0 -11  -2  241.28    7.10
   0  11  -3  196.38    7.10
   0  11  -3  201.58    7.30
   0  11  -3  208.28    6.60
   0 -11  -3  201.08    6.10
   0 -11  -3  200.28    6.00
   0 -11   3  200.98    6.90
   0 -11   3  215.38    7.20
   0 -11  -3  207.78    6.10
   0  11  -4  164.28    6.20
   0  11  -4  175.78    6.50
   0  11  -4  165.18    5.70
   0 -11   4  158.98    6.30
   0 -11   4  167.08    6.00
   0 -11   4  163.58    6.10
   0  11  -5  251.37    8.50
   0  11  -5  233.68    7.70
   0  11   5  229.28    7.90
   0 -11   5  222.48    8.00
   0 -11   5  218.48    8.20
   0 -11   5  238.88    8.20
   0  11   6    5.40    1.80
   0  11  -6    8.20    2.20
   0  11  -6    7.60    1.80
   0 -11   6   10.00    1.90
   0 -11   6    7.80    2.00
   0 -11   6   11.60    2.40
   0  11   7    2.00    1.80
   0  11  -7    2.80    1.80
   0  11  -7    2.30    2.20
   0 -11   7    6.20    2.40
   0 -11   7    5.40    2.10
   0 -11   7    2.10    1.90
   0  11   8    6.80    2.10
   0  11  -8    3.10    2.00
   0  11  -8    5.90    2.70
   0 -11   8    6.00    2.70
   0 -11   8    6.40    2.60
   0  11  -9    3.60    2.50
   0  11  -9   -2.00    2.10
   0  11   9    0.60    2.10
   0 -11   9    0.20    2.40
   0 -11   9    2.20    2.50
   0  11 -10    1.50    2.50
   0  11 -10   -0.30    3.10
   0 -11  10   -2.90    3.20
   0 -11  10    2.60    2.90
   0  12   0   16.70    1.50
   0  12   0   12.70    1.40
   0  12   0    9.00    1.20
   0 -12   0   11.00    1.40
   0 -12   0   15.60    1.50
   0  12   1  231.28    7.00
   0  12  -1  221.98    6.80
   0  12   1  228.78    7.10
   0  12  -1  234.58    7.70
   0  12   1  237.28    7.20
   0  12  -1  225.98    7.50
   0 -12  -1  224.68    7.20
   0 -12  -1  229.68    7.20
   0 -12   1  215.78    7.40
   0 -12  -1  228.28    7.00
   0 -12   1  226.58    7.50
   0  12  -2  150.68    5.50
   0  12  -2  149.79    5.70
   0  12   2  143.29    4.60
   0  12  -2  150.38    4.80
   0  12   2  147.19    4.60
   0 -12   2  143.79    5.30
   0 -12  -2  148.69    4.80
   0 -12   2  144.59    5.50
   0 -12  -2  153.38    4.80
   0 -12  -2  149.49    4.60
   0  12  -3   11.10    1.30
   0  12  -3    7.70    1.60
   0  12  -3   13.40    2.00
   0 -12  -3   10.00    0.90
   0 -12   3    9.70    1.60
   0 -12   3   14.50    1.90
   0 -12  -3   11.40    0.80
   0  12  -4   -2.70    1.50
   0  12  -4    0.00    1.50
   0  12  -4    0.10    1.10
   0 -12  -4    0.00    0.50
   0 -12   4    1.70    1.50
   0 -12  -4   -0.50    0.50
   0 -12   4   -0.60    1.50
   0 -12   4   -1.20    1.50
   0  12  -5    4.50    1.50
   0  12  -5    1.20    1.80
   0 -12   5    1.30    1.70
   0 -12   5    2.70    2.00
   0 -12   5    2.30    1.80
   0  12  -6   10.80    1.80
   0  12  -6    9.50    2.30
   0 -12   6    9.00    2.20
   0 -12   6   12.00    2.10
   0 -12   6   11.60    2.30
   0  12  -7   13.20    2.70
   0  12   7   16.40    2.40
   0  12  -7   16.90    2.30
   0 -12   7   17.80    2.60
   0 -12   7   20.50    3.00
   0 -12   7   16.70    2.50
   0  12  -8   22.80    2.70
   0  12  -8   18.40    3.10
   0  12   8   25.80    2.80
   0 -12   8   19.50    3.00
   0 -12   8   25.90    3.40
   0  12  -9    2.60    2.90
   0  12  -9    5.00    2.40
   0 -12   9    2.10    2.80
   0 -12   9    2.50    2.90
   0  13   0    3.90    1.30
   0  13   0    3.30    1.10
   0 -13   0    3.90    1.20
   0  13   1    7.70    1.20
   0  13  -1    6.50    1.40
   0  13  -1    5.50    1.50
   0 -13  -1    4.80    1.20
   0 -13   1    7.00    1.50
   0 -13  -1    7.00    1.20
   0 -13   1    3.90    1.30
   0  13  -2    1.30    1.30
   0  13  -2    0.90    1.40
   0  13   2    0.40    0.70
   0 -13   2    1.10    1.40
   0 -13   2    0.30    1.40
   0 -13  -2    0.80    0.90
   0  13  -3    1.50    1.50
   0  13  -3    1.00    1.70
   0 -13   3    2.40    1.80
   0 -13   3    3.50    1.60
   0 -13  -3    3.60    0.90
   0  13  -4   18.60    2.40
   0  13  -4   21.70    1.80
   0 -13   4   21.80    2.30
   0 -13   4   24.10    2.50
   0 -13  -4   22.20    1.30
   0 -13   4   22.80    2.60
   0  13  -5    2.60    1.40
   0  13  -5    4.70    2.10
   0 -13   5    0.70    2.00
   0 -13   5   -0.10    1.70
   0 -13   5   -1.10    1.80
   0  13  -6    6.20    2.50
   0  13  -6    4.40    1.70
   0 -13   6    0.80    2.00
   0 -13   6    3.90    2.10
   0 -13   6    2.80    2.40
   0  13  -7    0.40    1.80
   0  13  -7    1.40    2.40
   0 -13   7   -0.30    2.60
   0 -13   7   -0.40    2.20
   0  13  -8   -2.90    2.40
   0  13  -8   -0.10    3.10
   0 -13   8   -0.80    2.50
   0  13  -9    8.00    3.30
   0 -13   9    2.30    2.90
   0 -13   9    4.50    2.80
   0  14   0   26.40    2.00
   0 -14   0   27.90    2.10
   0 -14   0   34.60    2.30
   0  14  -1   42.00    2.90
   0  14   1   38.70    2.20
   0  14  -1   43.50    2.80
   0 -14   1   41.60    2.80
   0 -14  -1   41.30    2.40
   0 -14   1   40.40    2.70
   0  14   2    2.10    0.80
   0  14  -2    2.60    1.60
   0  14  -2    3.40    1.60
   0 -14   2    4.80    1.60
   0 -14   2    1.70    1.60
   0 -14  -2    3.30    1.10
   0  14  -3   10.20    2.60
   0  14  -3    7.00    1.90
   0 -14   3    7.10    2.00
   0 -14  -3    8.20    1.10
   0 -14   3    7.60    1.90
   0  14  -4    2.10    2.10
   0 -14   4    1.20    1.80
   0 -14  -4    3.20    0.90
   0 -14   4    3.40    1.90
   0 -14   4    0.70    2.10
   0  14  -5   13.60    2.50
   0 -14   5   16.20    2.60
   0 -14   5   18.50    2.80
   0 -14   5   12.40    2.30
   0 -14  -5   15.40    1.00
   0  14  -6   17.40    3.00
   0 -14   6   10.50    2.50
   0 -14   6   15.40    2.70
   0 -14   6    8.80    2.30
   0  14  -7   13.80    3.20
   0 -14   7    7.10    2.60
   0 -14   7    7.40    2.50
   0  14  -8    1.10    2.60
   0 -14   8    4.80    2.90
   0  15   0    1.00    1.40
   0 -15   0    0.40    1.30
   0  15   1   -0.70    1.00
   0  15  -1    0.10    1.50
   0 -15   1    0.10    1.40
   0 -15   1   -0.80    1.50
   0 -15  -1    1.20    1.30
   0  15   2   38.30    1.90
   0  15  -2   39.10    3.00
   0 -15   2   49.30    3.20
   0 -15   2   46.90    3.00
   0 -15  -2   39.90    2.40
   0  15  -3   10.50    2.20
   0 -15   3   10.00    2.20
   0 -15  -3    8.80    1.30
   0 -15   3   11.90    2.10
   0  15  -4    7.00    2.10
   0 -15   4    8.00    2.10
   0 -15   4    6.10    2.30
   0 -15  -4    7.10    1.10
   0  15  -5    4.10    2.30
   0 -15  -5    1.10    0.90
   0 -15   5    5.00    2.20
   0 -15   5    2.20    2.00
   0  15  -6    3.10    2.40
   0 -15   6    2.40    2.30
   0 -15   6    3.70    2.40
   0  15  -7    7.90    2.90
   0 -15   7   12.30    2.70
   0 -15   7    1.30    2.60
   0  15  -8    1.70    3.00
   0 -15   8    0.40    2.70
   0  16   0   48.20    3.10
   0 -16   0   51.89    3.10
   0  16   1    2.00    1.20
   0  16  -1    1.30    1.70
   0 -16   1    1.20    1.70
   0 -16  -1    4.80    1.50
   0  16   2    9.60    1.00
   0  16  -2    9.40    2.10
   0 -16   2    6.00    1.90
   0 -16  -2    9.20    1.50
   0  16  -3    9.10    2.20
   0 -16   3   11.10    2.20
   0 -16  -3    7.50    1.40
   0 -16   3    5.20    2.20
   0  16  -4    1.30    2.30
   0 -16   4    8.50    2.20
   0 -16  -4    3.30    1.10
   0 -16   4    4.10    2.10
   0  16  -5   -0.20    2.50
   0 -16   5    1.20    2.20
   0 -16  -5   -0.20    0.90
   0 -16   5    1.10    2.40
   0  16  -6    7.60    2.90
   0 -16   6    8.70    2.90
   0 -16   6    9.30    2.70
   0  16  -7    3.90    3.10
   0 -16   7    7.80    3.20
   0 -16   7    5.80    2.70
   0  17   0    0.10    1.40
   0 -17   0    1.40    1.70
   0  17   1    8.60    1.50
   0  17  -1    4.80    1.90
   0 -17   1    6.80    2.00
   0 -17  -1    5.70    1.70
   0  17  -2   -2.20    1.80
   0 -17  -2    1.30    1.40
   0 -17   2    1.80    1.90
   0  17  -3    0.00    2.00
   0 -17   3   -1.50    2.00
   0 -17  -3    0.30    1.30
   0  17  -4   16.10    2.90
   0 -17  -4   18.70    1.70
   0 -17   4   18.00    2.80
   0 -17   4   21.50    2.80
   0  17  -5    8.50    2.50
   0 -17  -5    5.60    1.20
   0 -17   5    3.20    2.40
   0 -17   5    7.00    2.40
   0  17  -6    2.20    2.80
   0 -17   6    1.80    2.60
   0 -17   6    0.40    2.80
   0  18   0    1.50    1.60
   0 -18   0    0.20    1.80
   0  18  -1    2.80    1.90
   0  18   1    1.40    1.30
   0 -18  -1    3.50    1.80
   0 -18   1    3.40    2.10
   0  18  -2   -1.60    2.00
   0 -18   2   -2.20    2.00
   0 -18  -2   -0.20    1.50
   0  18  -3   15.90    2.70
   0 -18   3   10.50    2.50
   0 -18  -3   13.00    1.80
   0  18  -4   -2.40    2.40
   0 -18  -4    0.00    1.30
   0 -18   4   -2.70    2.30
   0  18  -5    2.50    2.70
   0 -18   5    2.40    2.50
   0 -18  -5    1.40    1.30
   0  19   0   -1.40    1.60
   0 -19   0    1.70    1.90
   0  19  -1    4.10    2.00
   0 -19   1    6.90    2.20
   0 -19  -1    6.40    2.00
   0  19  -2   -0.50    2.10
   0 -19  -2    0.10    1.70
   0 -19   2    0.70    2.20
   0  19  -3    7.20    2.60
   0 -19   3    5.40    2.40
   0 -19  -3    6.90    1.80
   0  19  -4    9.30    2.90
   0 -19   4    4.70    2.60
   0 -19  -4    7.80    1.70
   0  20   0   19.20    2.20
   0 -20   0   20.00    2.60
   0  20  -1    1.00    1.90
   0 -20  -1    3.80    2.00
   0 -20   1    4.90    2.30
   0  20  -2    0.70    2.20
   0 -20  -2   -0.10    1.80
   0 -20   2    1.90    2.30
   0  20  -3    0.40    2.40
   0 -20  -3    1.80    1.70
   0 -20   3   -1.60    2.40
   1   0 -11   -4.70    1.90
  -1   0  11    0.60    2.30
  -1   0  11    0.70    1.80
   1   0 -10    8.50    1.90
  -1   0  10    7.90    1.80
  -1   0  10    6.40    2.20
   1   0  -9   -0.30    1.40
  -1   0   9    0.90    1.50
  -1   0   9    0.50    1.80
   1   0  -9   -0.40    1.40
   1   0  -8   49.70    2.70
  -1   0   8   52.79    2.90
   1   0  -8   51.69    3.10
  -1   0   8   59.19    3.50
   1   0  -8   55.89    3.30
  -1   0   7   -0.40    1.00
   1   0  -7    0.50    1.10
  -1   0   7   -0.70    1.10
  -1   0   7   -0.60    1.20
   1   0  -7   -0.20    1.00
   1   0  -7   -1.60    1.10
  -1   0   6   62.49    2.00
   1   0  -6   61.79    2.50
  -1   0   6   63.49    2.60
  -1   0   6   57.79    2.00
  -1   0   6   58.99    2.60
  -1   0   6   62.69    2.80
   1   0  -6   60.09    2.90
   1   0  -6   60.89    2.50
   1   0  -6   58.89    2.70
  -1   0   5    1.10    0.80
  -1   0   5    0.00    0.70
  -1   0   5    0.30    0.30
   1   0  -5    0.20    0.10
  -1   0   5   -0.50    0.70
  -1   0   5    0.00    0.40
   1   0  -5    0.10    0.40
   1   0  -5   -0.20    0.80
   1   0  -5   -0.10    0.60
   1   0  -5   -0.80    0.60
   1   0  -4 1182.28   34.20
   1   0  -4 1202.58   34.00
  -1   0   4 1245.38   33.90
  -1   0   4 1189.38   34.10
   1   0  -4 1113.89   34.30
   1   0  -4 1195.58   34.00
  -1   0   4 1196.28   34.20
  -1   0   4 1184.78   33.90
  -1   0   3    0.20    0.50
   1   0  -3   -0.10    0.50
  -1   0   3   -0.30    0.50
  -1   0   3    0.10    0.50
  -1   0   3   -0.40    0.30
   1   0  -3   -0.10    0.40
   1   0  -3    0.20    0.40
   1   0  -3    0.30    0.30
  -1   0   3    0.50    0.30
   1   0  -3    0.20    0.40
  -1   0   3    0.40    0.30
   1   0  -2 2880.91   81.19
   1   0  -2 2869.81   80.69
  -1   0   2 2769.32   80.49
   1   0  -2 2835.62   80.79
   1   0  -2 2795.22   80.59
  -1   0   2 2797.62   80.69
  -1   0   2 2813.72   80.49
  -1   0   2 2856.91   80.99
  -1   0   2 2806.92   80.49
  -1   0   2 2784.52   80.89
  -1   0   1    0.10    0.20
  -1   0   1   -0.10    0.20
   1   0  -1    0.10    0.10
  -1   0   1   -0.20    0.20
   1   0  -1    0.00    0.20
  -1   0   1    0.10    0.10
  -1   0   1   -0.30    0.10
   1   0  -1    0.20    0.20
   1   0  -1    0.10    0.10
   1   0  -1    0.00    0.10
  -1   0   0  177.58    5.10
   1   0   0  171.78    5.10
  -1   0   0  180.78    5.10
   1   0   0  172.38    5.10
  -1   0   0  176.58    5.00
   1   0   0  168.98    5.10
  -1   0   0  172.08    5.10
   1   0   0  181.08    5.10
  -1   0  -1    1.80    0.30
  -1   0  -1    0.00    0.20
  -1   0  -1   -0.20    0.20
   1   0   1    0.00    0.10
   1   0   1   -0.20    0.20
  -1   0  -1    0.20    0.20
   1   0   1   -0.10    0.20
  -1   0  -1    0.10    0.20
  -1   0  -1    0.10    0.20
   1   0   1    0.00    0.10
   1   0   1   -0.10    0.20
   1   0   1    0.10    0.20
   1   0   2  471.25   13.20
   1   0   2  461.05   13.40
  -1   0  -2  465.15   13.40
  -1   0  -2  465.05   13.30
   1   0   2  486.75   13.40
  -1   0  -2  460.85   13.30
   1   0   2  457.15   13.30
  -1   0  -2  446.46   13.30
   1   0   2  445.56   13.20
  -1   0  -2  459.05   13.20
   1   0   2  450.65   13.30
  -1   0  -3    0.00    0.40
   1   0   3   -0.40    0.40
  -1   0  -3   -0.50    0.40
   1   0   3   -0.50    0.30
  -1   0  -3   -0.30    0.50
  -1   0  -3   -0.20    0.40
   1   0   3    0.60    0.40
  -1   0  -3    0.30    0.50
   1   0   3   -0.20    0.40
   1   0   3    0.10    0.50
   1   0   3   -0.30    0.30
   1   0   3   -0.20    0.50
   1   0   4 1069.09   30.40
  -1   0  -4 1087.19   30.30
  -1   0  -4 1033.90   30.50
  -1   0  -4 1059.39   30.30
   1   0   4  993.00   30.50
   1   0   4 1044.30   30.20
  -1   0  -4 1079.59   30.50
   1   0   4 1065.19   30.60
   1   0   4 1069.59   30.30
   1   0   4 1061.89   30.40
  -1   0  -5   -0.50    0.60
   1   0   5   -1.10    0.90
   1   0   5    0.70    0.40
  -1   0  -5   -0.20    0.80
   1   0   5   -0.70    0.70
  -1   0  -5    0.40    0.60
   1   0   5    0.90    0.70
   1   0   5   -1.00    0.60
   1   0   5    0.50    0.50
   1   0   5    0.30    0.50
  -1   0  -5   -0.10    0.20
  -1   0  -6  211.68    6.60
  -1   0  -6  212.68    6.80
   1   0   6  212.48    6.80
   1   0   6  216.08    7.10
  -1   0  -6  211.08    6.60
   1   0   6  207.98    6.90
   1   0   6  212.18    6.30
   1   0   6  195.88    6.30
   1   0   6  211.88    6.70
   1   0   6  205.38    6.10
  -1   0  -6  203.88    6.90
   1   0   7    0.00    0.40
  -1   0  -7   -1.10    0.90
   1   0   7    1.50    1.50
   1   0   7   -0.80    1.20
   1   0   7   -0.40    1.10
  -1   0  -7    1.20    1.00
  -1   0  -7    1.20    1.20
  -1   0  -8    6.60    1.40
   1   0   8    7.10    1.50
  -1   0  -8    3.70    1.40
   1   0   8    6.70    1.90
  -1   0  -8    6.00    1.50
  -1   0  -9    0.20    1.40
  -1   0  -9   -1.80    1.40
   1   0   9   -4.40    1.70
   1   0   9   -0.60    1.40
   1   0  10   70.09    4.70
  -1   0 -10   67.49    4.00
   1   0  10   67.69    3.80
   1   0  11   -2.70    2.50
  -1   0 -11    0.30    2.00
   1   0  11    1.20    1.90
   1   1 -11   -0.80    2.10
  -1   1  11    1.40    2.40
  -1   1  11    2.20    1.70
   1  -1 -11    0.40    1.90
  -1  -1  11   -0.80    2.30
  -1  -1  11    2.30    2.00
   1   1 -10    0.60    1.80
  -1   1  10    3.70    1.60
  -1   1  10    1.20    2.20
  -1  -1  10    3.40    1.80
  -1  -1  10    1.00    2.10
   1  -1 -10    1.20    1.70
  -1   1   9    2.00    1.80
  -1   1   9    2.60    1.40
   1   1  -9    1.90    1.50
   1   1  -9    0.10    1.50
   1  -1  -9    1.70    1.40
  -1  -1   9    3.40    1.80
   1  -1  -9    1.60    1.40
  -1  -1   9    1.10    1.60
  -1   1   8    3.40    1.60
  -1   1   8    4.30    1.30
   1   1  -8    5.70    1.60
   1   1  -8    2.20    1.50
   1   1  -8    4.30    1.40
   1  -1  -8    6.20    1.30
   1  -1  -8    5.10    1.40
   1  -1  -8    6.20    1.50
  -1  -1   8    3.40    1.60
  -1  -1   8    5.30    1.60
   1   1  -7    6.70    1.40
   1   1  -7    6.00    1.20
   1   1  -7    6.20    1.30
  -1   1   7    9.00    1.60
  -1   1   7    8.00    1.30
  -1   1   7    6.60    1.40
   1  -1  -7    8.30    1.10
   1  -1  -7    8.00    1.30
   1  -1  -7    7.80    1.30
  -1  -1   7    9.20    1.60
  -1  -1   7    7.90    1.00
  -1  -1   7    6.00    1.40
  -1  -1   7    7.80    0.80
  -1   1   6  194.88    6.40
  -1   1   6  203.78    6.50
   1   1  -6  199.68    6.90
   1   1  -6  205.28    6.50
   1   1  -6  198.18    6.70
  -1   1   6  198.88    6.70
   1   1  -6  211.98    6.50
   1  -1  -6  212.98    6.40
   1  -1  -6  207.58    6.60
   1  -1  -6  211.78    6.40
  -1  -1   6  201.08    6.30
   1  -1  -6  205.08    6.70
  -1  -1   6  199.78    6.70
  -1  -1   6  190.98    6.60
  -1  -1   6  205.88    6.70
  -1  -1   6  207.88    6.10
   1   1  -5   27.70    1.50
  -1   1   5   27.50    1.50
   1   1  -5   26.40    1.80
   1   1  -5   28.20    1.50
  -1   1   5   25.90    1.50
   1   1  -5   26.50    1.90
  -1   1   5   29.80    1.80
  -1  -1   5   27.20    1.40
  -1  -1   5   27.30    1.30
  -1  -1   5   28.60    1.80
   1  -1  -5   27.60    1.30
   1  -1  -5   29.40    1.70
  -1  -1   5   29.70    1.70
   1  -1  -5   27.50    1.60
   1  -1  -5   29.60    1.60
  -1  -1   5   28.80    1.80
   1  -1  -5   30.10    1.40
   1   1  -4   89.59    3.00
   1   1  -4   92.49    3.20
  -1   1   4   87.29    3.00
  -1   1   4   89.69    3.00
  -1   1   4   85.59    3.10
   1   1  -4   90.89    3.00
   1   1  -4   84.89    3.20
   1   1  -4   88.79    3.30
  -1  -1   4   85.79    3.10
  -1  -1   4   85.79    3.10
  -1  -1   4   84.99    2.80
   1  -1  -4   90.39    3.00
   1  -1  -4   90.99    2.80
   1  -1  -4   87.29    3.00
  -1  -1   4   86.99    3.00
   1  -1  -4   87.89    2.80
   1   1  -3   47.20    1.70
   1   1  -3   43.20    1.90
   1   1  -3   43.30    1.80
   1   1  -3   46.10    1.70
  -1   1   3   43.30    1.60
  -1   1   3   48.10    1.80
  -1   1   3   46.30    1.70
   1   1  -3   49.30    1.70
  -1  -1   3   44.30    1.80
  -1  -1   3   46.00    1.70
   1  -1  -3   45.10    1.50
  -1  -1   3   50.79    1.90
  -1  -1   3   42.70    1.60
   1  -1  -3   46.50    1.50
   1  -1  -3   43.70    1.70
   1  -1  -3   41.90    1.60
   1  -1  -3   48.70    1.70
   1  -1  -3   46.80    1.60
   1  -1  -3   47.70    1.70
   1   1  -2  648.84   18.40
   1   1  -2  645.14   18.30
   1   1  -2  653.63   18.40
   1   1  -2  624.64   18.50
   1   1  -2  649.04   18.30
  -1   1   2  660.63   18.30
  -1   1   2  638.34   18.20
  -1   1   2  634.64   18.20
   1   1  -2  618.14   18.30
   1  -1  -2  648.64   18.30
   1  -1  -2  648.14   18.30
  -1  -1   2  628.34   18.30
   1  -1  -2  630.94   18.20
  -1  -1   2  625.94   18.30
   1  -1  -2  627.04   18.10
  -1  -1   2  643.74   18.40
   1  -1  -2  622.64   18.20
   1  -1  -2  631.94   18.20
   1   1  -1  796.02   22.80
  -1   1   1  817.82   22.90
   1   1  -1  783.12   22.90
   1   1  -1  802.12   23.30
  -1   1   1  774.82   22.90
   1   1  -1  798.72   22.80
   1   1  -1  772.72   23.00
  -1   1   1  796.62   22.90
  -1  -1   1  839.52   23.40
  -1  -1   1  788.32   23.00
   1  -1  -1  796.42   23.00
   1  -1  -1  798.02   22.90
  -1  -1   1  840.62   22.80
   1  -1  -1  783.02   22.90
  -1  -1   1  798.32   23.10
   1   1   0  448.16   13.20
  -1   1   0  457.55   13.20
   1   1   0  464.45   13.20
  -1   1   0  455.95   13.20
   1   1   0  466.55   13.20
  -1   1   0  463.35   13.10
   1   1   0  426.66   13.20
  -1  -1   0  495.55   13.30
  -1  -1   0  448.76   13.20
   1  -1   0  470.05   13.20
  -1  -1   0  476.95   13.20
   1  -1   0  454.25   13.30
  -1  -1   0  427.46   13.30
   1  -1   0  488.75   13.40
   1  -1   0  452.75   13.20
   1  -1   0  472.75   13.20
  -1  -1   0  467.15   13.20
  -1   1  -1   84.79    2.70
  -1   1  -1   82.79    2.80
   1   1   1   86.99    2.70
   1   1   1   93.29    2.60
  -1   1  -1   90.49    2.70
  -1   1  -1   90.99    2.70
   1   1   1   88.89    2.60
   1   1   1   88.99    2.60
   1   1   1   82.39    2.70
  -1   1  -1   92.79    2.70
   1   1   1   91.99    2.70
  -1  -1  -1   85.59    2.80
  -1  -1  -1   92.39    2.70
  -1  -1  -1   93.59    2.60
  -1  -1  -1   88.49    2.60
   1  -1   1   90.49    2.70
   1  -1   1   89.79    2.80
   1  -1   1   91.79    2.80
   1  -1   1   88.49    2.70
   1  -1   1   89.59    2.70
  -1  -1  -1   86.89    2.70
  -1  -1  -1   87.59    2.70
  -1  -1  -1   88.69    2.70
   1  -1   1   86.19    2.70
  -1   1  -2   34.40    1.30
   1   1   2   34.60    1.40
   1   1   2   33.90    1.10
  -1   1  -2   31.60    1.40
  -1   1  -2   32.00    1.30
  -1   1  -2   32.90    1.30
   1   1   2   33.80    1.20
   1   1   2   31.20    1.20
   1   1   2   34.50    1.00
   1   1   2   33.00    1.20
  -1   1  -2   33.50    1.20
   1   1   2   31.70    1.00
   1   1   2   32.70    1.10
  -1  -1  -2   32.60    1.20
  -1  -1  -2   34.20    1.20
  -1  -1  -2   32.10    1.10
   1  -1   2   32.40    1.40
   1  -1   2   32.70    1.20
  -1  -1  -2   33.30    1.20
  -1  -1  -2   34.50    1.40
   1  -1   2   33.30    1.30
   1  -1   2   33.30    1.30
  -1  -1  -2   31.30    1.10
  -1  -1  -2   34.00    1.20
   1   1   3   23.40    1.10
   1   1   3   23.50    1.20
   1   1   3   23.40    1.20
  -1   1  -3   24.60    1.40
   1   1   3   24.70    0.90
  -1   1  -3   22.30    1.30
   1   1   3   25.00    1.40
   1   1   3   24.20    0.80
  -1   1  -3   22.70    1.20
  -1   1  -3   26.20    1.20
  -1   1  -3   23.30    1.20
   1   1   3   23.70    0.90
   1   1   3   25.00    0.80
   1  -1   3   24.70    1.10
  -1  -1  -3   24.70    1.00
   1  -1   3   26.50    1.40
  -1  -1  -3   24.80    1.20
  -1  -1  -3   25.30    1.00
   1  -1   3   24.70    1.40
  -1  -1  -3   24.80    1.20
  -1  -1  -3   24.40    1.10
   1   1   4    0.90    0.30
  -1   1  -4   -0.20    0.70
  -1   1  -4    1.00    0.60
   1   1   4    1.50    0.90
  -1   1  -4    1.80    0.60
  -1   1  -4    2.00    0.70
   1   1   4    0.70    0.50
   1   1   4    1.10    0.60
   1   1   4    1.50    0.40
   1   1   4    2.40    0.70
   1  -1   4    1.40    0.80
  -1  -1  -4    1.20    0.50
  -1  -1  -4    0.90    0.50
  -1  -1  -4    0.50    0.50
  -1  -1  -4    1.30    0.70
   1  -1   4    1.60    0.70
   1  -1   4    1.90    0.70
   1  -1   4    0.30    0.60
   1  -1   4    1.90    0.70
   1  -1   4    1.70    0.50
   1   1   5   51.39    2.20
   1   1   5   52.59    2.60
  -1   1  -5   51.09    2.20
  -1   1  -5   51.79    2.40
   1   1   5   52.59    2.20
  -1   1  -5   52.19    2.20
   1   1   5   48.70    2.20
  -1   1  -5   54.09    2.50
  -1  -1  -5   50.49    2.30
   1  -1   5   52.49    2.20
  -1  -1  -5   51.29    2.00
   1  -1   5   52.09    2.40
  -1  -1  -5   54.39    2.20
   1  -1   5   53.59    2.40
  -1  -1  -5   51.19    2.10
   1  -1   5   50.59    2.20
   1  -1   5   49.99    2.00
   1  -1   5   55.29    2.50
   1   1   6  249.18    8.30
  -1   1  -6  255.77    7.80
  -1   1  -6  256.17    8.10
   1   1   6  245.08    7.80
   1   1   6  246.18    7.90
  -1   1  -6  248.08    8.20
   1   1   6  258.57    8.00
  -1  -1  -6  256.47    8.00
   1  -1   6  257.57    8.20
   1  -1   6  255.27    7.80
  -1  -1  -6  256.27    7.80
  -1  -1  -6  247.68    7.70
   1  -1   6  243.58    8.00
   1  -1   6  251.67    7.50
   1  -1   6  262.67    8.30
  -1  -1  -6  243.88    8.00
   1  -1   6  259.97    8.10
  -1   1  -7    2.50    1.20
  -1   1  -7    2.30    1.10
   1   1   7    1.70    1.50
   1   1   7    1.40    1.10
  -1   1  -7    1.70    1.10
   1  -1   7    0.20    0.90
  -1  -1  -7    1.50    1.00
  -1  -1  -7    1.90    1.00
   1  -1   7    0.30    0.70
   1  -1   7   -0.30    1.10
   1  -1   7    1.10    0.70
  -1  -1  -7    3.00    1.20
   1  -1   7    0.30    0.60
   1  -1   7    2.30    1.50
  -1   1  -8  112.39    4.80
   1   1   8  108.09    5.00
  -1   1  -8  110.49    4.40
   1   1   8  107.49    4.30
  -1   1  -8  109.69    4.60
  -1  -1  -8  113.99    4.20
   1  -1   8  112.29    4.50
  -1  -1  -8  117.59    4.50
   1  -1   8  107.29    3.70
  -1  -1  -8  117.59    4.70
   1  -1   8  113.39    5.00
   1  -1   8  115.29    3.60
  -1   1  -9   -0.30    1.70
   1   1   9    1.50    1.40
  -1   1  -9    1.50    1.60
   1   1   9   -1.90    1.90
  -1  -1  -9    1.20    1.40
   1  -1   9    1.70    1.60
   1  -1   9   -1.30    1.80
  -1  -1  -9   -1.00    1.40
   1   1  10    4.10    2.40
  -1   1 -10    4.10    1.90
   1   1  10    3.30    1.60
  -1  -1 -10    3.70    1.70
   1  -1  10    6.20    2.00
   1  -1  10    5.20    2.40
   1   1  11    1.70    2.60
   1   1  11   -0.40    1.70
  -1   1 -11    0.40    2.10
   1  -1  11    0.80    2.00
  -1  -1 -11   -0.80    1.90
   1  -1  11   -4.10    2.40
  -1   2  11    5.90    2.50
  -1   2  11    7.10    1.80
   1   2 -11    8.30    2.40
  -1  -2  11    8.30    2.60
  -1  -2  11    5.40    2.20
   1  -2 -11    5.10    2.00
   1   2 -10   16.80    2.40
  -1   2  10   17.80    2.70
  -1   2  10   17.80    1.80
   1  -2 -10   19.00    2.20
   1  -2 -10   17.80    2.10
  -1  -2  10   15.70    2.30
  -1  -2  10   20.80    2.70
  -1   2   9   37.60    2.40
  -1   2   9   34.80    2.90
   1   2  -9   30.50    2.40
   1   2  -9   29.90    3.00
  -1  -2   9   27.70    1.90
   1  -2  -9   37.90    2.50
  -1  -2   9   32.60    2.80
   1  -2  -9   33.50    2.20
  -1  -2   9   32.50    1.50
  -1  -2   9   36.10    2.80
   1   2  -8   13.70    2.00
  -1   2   8    8.40    1.90
  -1   2   8   12.10    1.40
   1   2  -8   11.20    1.80
   1   2  -8   10.40    1.60
  -1  -2   8   13.00    1.10
  -1  -2   8   11.20    1.80
   1  -2  -8   10.40    1.50
   1  -2  -8   12.70    1.40
  -1  -2   8   10.90    1.90
  -1   2   7   85.89    4.00
  -1   2   7   93.09    3.40
   1   2  -7   95.09    4.00
   1   2  -7   92.09    4.20
  -1   2   7   79.39    3.70
   1   2  -7   94.29    3.70
  -1  -2   7   89.59    3.10
  -1  -2   7   92.99    3.90
   1  -2  -7   95.89    3.70
  -1  -2   7   95.09    3.90
   1  -2  -7   89.89    3.40
   1  -2  -7  100.19    3.80
  -1  -2   7   92.09    3.40
   1   2  -6   10.00    1.50
  -1   2   6   10.20    1.00
   1   2  -6    9.10    1.20
  -1   2   6    9.40    1.00
  -1   2   6    8.70    1.40
   1  -2  -6   10.00    1.00
   1  -2  -6    9.70    0.90
  -1  -2   6   12.00    1.40
   1  -2  -6    9.30    1.10
   1  -2  -6    9.80    1.10
  -1  -2   6    9.60    0.90
  -1  -2   6    9.80    1.10
   1  -2  -6    8.80    1.10
  -1  -2   6   10.60    1.40
  -1   2   5  115.29    4.20
   1   2  -5  119.59    4.50
  -1   2   5  119.99    3.90
   1   2  -5  117.59    4.30
   1   2  -5  127.59    4.10
   1   2  -5  116.49    4.10
  -1   2   5  122.09    3.90
   1  -2  -5  120.19    4.10
   1  -2  -5  117.39    3.80
   1  -2  -5  122.99    4.00
   1  -2  -5  123.19    3.80
  -1  -2   5  115.69    4.20
   1  -2  -5  126.49    4.00
  -1  -2   5  118.29    3.90
  -1  -2   5  118.19    4.10
  -1  -2   5  125.49    4.20
  -1  -2   5  117.89    4.20
  -1   2   4   19.00    1.30
   1   2  -4   18.80    1.40
  -1   2   4   16.10    1.00
   1   2  -4   18.70    1.20
   1   2  -4   17.80    1.40
   1   2  -4   16.00    1.10
  -1  -2   4   15.90    1.20
   1  -2  -4   18.30    1.10
   1  -2  -4   17.80    0.90
   1  -2  -4   19.70    1.10
  -1  -2   4   21.20    1.30
   1  -2  -4   18.50    1.00
  -1  -2   4   22.00    1.40
  -1  -2   4   17.40    1.10
   1  -2  -4   19.10    0.80
  -1  -2   4   19.10    1.40
  -1   2   3  842.92   24.30
  -1   2   3  810.72   24.50
   1   2  -3  866.31   24.60
   1   2  -3  814.12   24.40
   1   2  -3  833.12   24.70
   1   2  -3  879.51   24.50
  -1   2   3  849.12   24.30
   1  -2  -3  852.21   24.30
   1  -2  -3  897.21   24.40
  -1  -2   3  855.91   24.40
   1  -2  -3  881.51   24.20
   1  -2  -3  824.52   24.40
   1  -2  -3  849.32   24.20
  -1  -2   3  809.52   24.50
   1  -2  -3  883.21   24.20
   1  -2  -3  858.81   24.30
  -1  -2   3  839.12   24.60
  -1   2   2  296.97    8.50
   1   2  -2  288.27    8.80
  -1   2   2  293.17    8.70
   1   2  -2  314.37    8.90
   1   2  -2  311.37    8.90
   1   2  -2  287.67    8.90
   1   2  -2  289.17    8.70
   1   2  -2  310.57    8.80
  -1   2   2  298.07    8.60
  -1  -2   2  294.07    8.80
  -1  -2   2  289.47    8.80
  -1  -2   2  293.67    8.80
   1  -2  -2  309.67    8.70
   1  -2  -2  301.37    8.60
  -1  -2   2  290.57    8.70
   1  -2  -2  304.57    8.60
   1   2  -1 2175.08   61.39
   1   2  -1 2094.69   61.69
   1   2  -1 2172.28   61.39
  -1   2   1 2154.78   61.09
   1   2  -1 2136.49   61.79
  -1   2   1 2059.59   61.39
   1   2  -1 2140.39   61.69
  -1   2   1 2178.58   61.09
  -1  -2   1 2238.88   61.69
  -1  -2   1 2241.18   61.79
  -1  -2   1 2269.17   62.39
  -1  -2   1 2115.69   61.29
   1  -2  -1 2033.60   61.19
   1  -2  -1 2102.29   61.29
   1  -2  -1 2110.89   61.49
   1   2   0  136.39    4.00
   1   2   0  140.19    4.00
   1   2   0  132.49    4.00
  -1   2   0  136.79    4.00
  -1   2   0  136.89    4.00
  -1   2   0  132.39    4.00
   1   2   0  129.39    4.00
  -1   2   0  139.79    4.00
   1   2   0  133.39    4.00
  -1   2   0  134.99    3.90
   1   2   0  124.89    4.10
  -1  -2   0  137.89    4.10
  -1  -2   0  136.99    4.00
  -1  -2   0  140.39    4.00
   1  -2   0  137.39    4.00
   1  -2   0  133.09    4.00
  -1  -2   0  142.99    4.00
   1  -2   0  138.99    4.00
  -1  -2   0  137.79    4.00
  -1  -2   0  135.99    4.00
  -1  -2   0  138.39    4.00
   1  -2   0  138.59    4.00
   1  -2   0  135.59    4.00
  -1   2  -1  596.24   16.40
   1   2   1  566.54   16.30
  -1   2  -1  568.14   16.40
  -1   2  -1  563.24   16.50
   1   2   1  549.74   16.40
  -1   2  -1  546.65   16.30
  -1   2  -1  590.04   16.40
   1   2   1  553.64   16.30
   1   2   1  583.24   16.30
  -1  -2  -1  543.25   16.30
  -1  -2  -1  558.54   16.30
   1  -2   1  578.74   16.40
   1  -2   1  560.24   16.40
  -1  -2  -1  603.94   16.20
  -1  -2  -1  572.34   16.20
   1  -2   1  577.64   16.30
  -1  -2  -1  574.04   16.40
   1  -2   1  568.34   16.40
  -1  -2  -1  575.94   16.20
   1  -2   1  565.74   16.50
   1   2   2   15.30    1.00
  -1   2  -2   16.00    0.90
   1   2   2   15.40    0.70
  -1   2  -2   17.10    0.80
   1   2   2   15.30    0.70
  -1   2  -2   14.30    0.80
   1   2   2   14.50    0.70
  -1   2  -2   15.10    1.00
  -1   2  -2   13.70    0.90
  -1  -2  -2   14.00    0.70
   1  -2   2   17.10    1.00
  -1  -2  -2   12.80    0.70
  -1  -2  -2   19.90    1.00
   1  -2   2   14.20    0.70
  -1  -2  -2   15.30    0.50
  -1  -2  -2   14.80    0.70
   1  -2   2   16.30    0.90
  -1  -2  -2   16.20    0.60
   1  -2   2   13.60    0.90
   1  -2   2   15.30    1.00
  -1  -2  -2   14.80    0.50
   1   2   3  836.22   24.60
   1   2   3  857.71   24.20
  -1   2  -3  830.02   24.50
  -1   2  -3  879.81   24.40
   1   2   3  860.81   24.30
  -1   2  -3  840.72   24.40
   1   2   3  850.61   24.30
  -1   2  -3  844.42   24.60
   1  -2   3  837.92   24.40
  -1  -2  -3  862.91   24.30
   1  -2   3  851.01   24.50
  -1  -2  -3  847.52   24.20
  -1  -2  -3  841.62   24.20
   1  -2   3  820.22   24.60
  -1  -2  -3  843.52   24.20
  -1  -2  -3  843.12   24.30
  -1  -2  -3  853.91   24.30
   1   2   4  107.59    3.70
   1   2   4  113.89    3.60
   1   2   4  119.59    4.10
   1   2   4  112.99    3.70
  -1   2  -4  112.09    3.70
  -1   2  -4  110.79    4.00
  -1   2  -4  121.89    3.80
  -1   2  -4  116.59    4.10
  -1  -2  -4  117.99    3.50
   1  -2   4  111.39    4.00
   1  -2   4  115.59    3.70
   1  -2   4  114.89    3.90
   1  -2   4  118.19    4.00
  -1  -2  -4  114.39    3.50
   1  -2   4  105.79    3.90
  -1  -2  -4  113.79    3.70
   1  -2   4  109.09    3.90
  -1   2  -5 1208.68   34.50
   1   2   5 1173.28   34.10
   1   2   5 1186.58   34.20
  -1   2  -5 1167.88   34.20
   1   2   5 1203.88   34.60
  -1   2  -5 1215.28   34.60
   1   2   5 1220.38   34.30
  -1  -2  -5 1198.68   34.10
   1  -2   5 1187.68   34.50
  -1  -2  -5 1184.18   34.00
  -1  -2  -5 1181.58   34.20
   1  -2   5 1220.78   34.40
   1  -2   5 1203.78   34.20
   1  -2   5 1180.28   34.60
   1  -2   5 1100.19   34.30
  -1  -2  -5 1193.38   34.30
  -1   2  -6    3.20    1.10
   1   2   6    4.80    1.40
   1   2   6    1.60    0.90
  -1   2  -6    2.60    1.10
  -1   2  -6    2.70    1.00
   1   2   6    3.00    0.80
   1  -2   6    3.70    1.00
   1  -2   6    2.90    0.80
  -1  -2  -6    3.50    0.80
  -1  -2  -6    2.60    0.90
   1  -2   6    1.70    1.20
   1  -2   6    2.30    1.10
  -1  -2  -6    2.80    0.90
  -1  -2  -6    1.90    0.70
   1  -2   6    2.60    1.10
  -1   2  -7   28.30    2.30
  -1   2  -7   25.30    2.20
  -1   2  -7   18.10    1.70
   1   2   7   29.70    2.50
   1   2   7   25.00    1.70
  -1  -2  -7   25.90    1.60
   1  -2   7   23.60    2.10
  -1  -2  -7   27.30    1.90
  -1  -2  -7   25.30    1.80
   1  -2   7   30.10    2.20
   1  -2   7   27.90    1.60
   1  -2   7   24.30    2.00
   1  -2   7   24.40    1.90
  -1   2  -8    5.30    1.70
   1   2   8    3.20    1.20
  -1   2  -8    5.10    1.50
  -1   2  -8    4.10    1.50
   1   2   8    0.40    1.80
   1  -2   8    5.60    1.60
   1  -2   8    4.90    1.00
   1  -2   8    3.70    1.80
   1  -2   8    4.50    1.00
  -1  -2  -8    3.40    1.20
  -1  -2  -8    4.50    1.30
  -1   2  -9   13.70    2.00
  -1   2  -9   12.50    2.20
   1   2   9   12.10    1.70
   1   2   9   12.90    2.50
  -1  -2  -9   16.90    1.90
  -1  -2  -9   12.40    1.70
   1  -2   9   12.20    2.00
   1  -2   9   13.20    1.10
   1  -2   9   17.50    2.50
   1   2  10    3.40    1.50
  -1   2 -10   -0.90    1.80
   1   2  10   -2.30    2.30
  -1  -2 -10    3.10    1.70
   1  -2  10    3.10    2.40
   1  -2  10    1.10    1.90
  -1  -2 -10    1.30    1.60
  -1   2 -11    4.60    2.30
   1   2  11    4.30    1.70
   1   2  11    7.50    2.80
   1  -2  11    5.40    2.70
  -1  -2 -11    3.40    2.00
   1  -2  11    5.60    2.30
   1   3 -11    3.70    2.30
  -1  -3  11   -3.90    2.40
  -1  -3  11    4.20    2.30
   1  -3 -11   -2.00    1.70
  -1   3  10    0.90    2.10
  -1   3  10    2.40    1.30
  -1  -3  10   -2.70    2.10
  -1  -3  10    1.60    2.00
   1  -3 -10    1.80    1.60
  -1   3   9    3.30    1.90
   1   3  -9    5.10    1.70
   1   3  -9    2.60    2.00
  -1   3   9    6.20    1.30
   1  -3  -9    5.10    1.40
  -1  -3   9    7.40    2.00
  -1  -3   9    0.90    1.90
  -1  -3   9    6.60    1.10
   1  -3  -9    6.10    1.40
   1   3  -8    0.70    1.70
   1   3  -8    1.40    1.40
   1   3  -8   -0.80    1.40
  -1   3   8    1.30    0.90
  -1   3   8    0.30    1.50
  -1  -3   8   -1.20    1.50
  -1  -3   8   -1.60    1.50
  -1  -3   8    0.20    1.00
   1  -3  -8    1.70    1.00
   1  -3  -8   -2.10    1.00
   1   3  -7   78.29    3.40
  -1   3   7   79.79    3.70
  -1   3   7   73.89    3.00
   1   3  -7   80.59    3.90
   1   3  -7   85.59    3.90
  -1   3   7   80.79    3.00
   1  -3  -7   78.09    2.90
   1  -3  -7   83.79    3.20
  -1  -3   7   78.29    3.20
  -1  -3   7   79.09    3.70
  -1  -3   7   78.19    3.70
  -1  -3   7   78.59    3.00
   1  -3  -7   84.29    3.40
  -1   3   6   11.00    0.90
  -1   3   6    7.30    1.40
   1   3  -6    8.70    1.20
  -1   3   6   10.40    0.90
   1   3  -6    8.10    1.40
   1   3  -6   11.50    1.50
  -1  -3   6   10.20    1.40
   1  -3  -6   10.30    0.90
  -1  -3   6   11.10    1.30
  -1  -3   6   10.40    1.50
   1  -3  -6    9.30    1.10
   1  -3  -6   11.00    1.10
   1  -3  -6   11.90    1.10
   1  -3  -6   10.20    0.90
  -1  -3   6   10.40    1.10
   1   3  -5  113.79    4.20
  -1   3   5  105.99    4.10
   1   3  -5  116.19    3.90
   1   3  -5  111.89    4.30
  -1   3   5  109.59    3.60
  -1   3   5  113.69    3.60
  -1  -3   5  113.99    4.10
   1  -3  -5  112.79    3.70
   1  -3  -5  114.69    3.80
  -1  -3   5  114.69    4.00
   1  -3  -5  111.19    3.50
   1  -3  -5  112.69    3.60
  -1  -3   5  107.69    3.80
  -1  -3   5  116.39    4.00
   1  -3  -5  113.99    3.50
   1   3  -4    9.50    1.20
   1   3  -4   12.30    1.30
  -1   3   4   10.80    0.70
   1   3  -4   11.70    1.00
  -1   3   4   11.50    0.70
  -1   3   4    9.80    1.00
   1  -3  -4    9.60    0.70
  -1  -3   4   11.80    1.30
   1  -3  -4   10.80    0.50
  -1  -3   4   11.40    1.00
   1  -3  -4   10.40    0.60
   1  -3  -4   11.70    0.70
   1  -3  -4   10.70    0.50
   1  -3  -4   10.60    0.80
  -1  -3   4   12.20    1.10
   1   3  -3    3.40    0.80
   1   3  -3    4.90    0.70
  -1   3   3    5.60    0.30
  -1   3   3    5.40    0.70
  -1   3   3    4.90    0.30
   1   3  -3    3.20    0.80
   1   3  -3    4.60    0.70
  -1  -3   3    3.90    0.80
  -1  -3   3    4.70    0.70
   1  -3  -3    5.50    0.50
  -1  -3   3    7.30    0.90
   1  -3  -3    5.40    0.40
  -1  -3   3    5.40    0.90
  -1   3   2  180.38    5.50
   1   3  -2  182.88    5.60
   1   3  -2  191.58    5.90
   1   3  -2  183.18    5.70
   1   3  -2  184.28    5.60
   1   3  -2  176.08    5.60
  -1  -3   2  188.68    5.70
   1  -3  -2  184.98    5.30
  -1  -3   2  186.88    5.70
  -1  -3   2  184.58    5.70
  -1  -3   2  184.98    5.60
  -1  -3   2  198.68    5.60
   1  -3  -2  180.08    5.50
   1  -3  -2  188.48    5.30
  -1   3   1 2365.46   66.49
   1   3  -1 2347.86   66.89
   1   3  -1 2204.98   66.49
   1   3  -1 2377.76   67.39
   1   3  -1 2245.68   67.79
  -1   3   1 2290.47   66.49
   1   3  -1 2401.86   67.09
  -1  -3   1 2436.26   67.39
  -1  -3   1 2328.47   67.09
   1  -3  -1 2344.07   66.59
  -1  -3   1 2352.86   67.09
  -1  -3   1 2341.67   66.59
   1  -3  -1 2370.36   67.19
   1  -3  -1 2252.97   66.69
  -1  -3   1 2284.37   67.09
   1  -3  -1 2392.06   66.59
   1   3   0   61.19    1.90
  -1   3   0   59.39    1.90
   1   3   0   55.29    1.90
   1   3   0   61.29    2.00
  -1   3   0   58.49    1.90
  -1   3   0   58.99    1.80
   1   3   0   60.99    1.90
  -1   3   0   60.19    1.80
  -1   3   0   55.39    1.90
   1   3   0   58.29    1.90
  -1  -3   0   60.39    1.90
   1  -3   0   59.99    1.80
  -1  -3   0   61.69    2.00
   1  -3   0   59.89    1.90
   1  -3   0   56.79    2.00
  -1  -3   0   62.19    1.90
  -1  -3   0   60.39    1.90
   1  -3   0   61.49    1.90
   1  -3   0   62.19    1.90
  -1  -3   0   58.59    1.90
  -1   3  -1 4228.38  122.79
   1   3   1 4383.36  122.69
   1   3   1 4080.39  123.09
  -1   3  -1 4232.78  122.99
   1   3   1 3973.40  122.59
  -1   3  -1 4329.97  123.29
  -1   3  -1 4544.25  123.39
  -1  -3  -1 4156.18  123.19
   1  -3   1 4308.97  123.19
   1  -3   1 4494.65  123.69
   1  -3   1 4267.47  122.99
  -1  -3  -1 4175.48  122.49
  -1  -3  -1 4194.08  122.49
  -1  -3  -1 4523.25  121.99
   1  -3   1 4381.66  123.19
   1  -3   1 4460.05  122.89
  -1   3  -2  446.26   13.30
  -1   3  -2  441.76   13.40
  -1   3  -2  455.35   13.20
   1   3   2  454.75   13.00
   1   3   2  449.86   13.00
   1   3   2  452.35   13.30
  -1   3  -2  448.66   13.20
   1   3   2  454.55   13.00
  -1   3  -2  424.36   13.30
   1  -3   2  459.95   13.20
   1  -3   2  455.25   13.30
  -1  -3  -2  468.25   13.00
   1  -3   2  471.05   13.40
  -1  -3  -2  482.45   13.00
   1  -3   2  462.75   13.30
  -1  -3  -2  444.16   13.10
   1  -3   2  449.16   13.40
   1   3   3  302.57    8.80
   1   3   3  307.57    8.80
   1   3   3  300.57    8.80
  -1   3  -3  291.17    9.00
  -1   3  -3  291.87    9.30
  -1   3  -3  309.37    9.20
  -1   3  -3  292.57    9.10
  -1  -3  -3  308.27    8.70
  -1  -3  -3  307.77    8.70
   1  -3   3  301.47    9.20
   1  -3   3  306.47    9.10
   1  -3   3  314.87    9.20
  -1  -3  -3  309.87    8.70
  -1  -3  -3  305.27    8.80
   1  -3   3  300.27    9.30
  -1  -3  -3  303.47    8.80
  -1   3  -4  159.28    5.10
   1   3   4  154.88    5.30
  -1   3  -4  164.48    5.30
  -1   3  -4  154.48    5.40
   1   3   4  161.78    4.90
   1   3   4  154.98    4.90
  -1  -3  -4  158.38    4.80
   1  -3   4  164.68    5.10
  -1  -3  -4  158.48    4.70
  -1  -3  -4  150.78    4.80
   1  -3   4  174.88    5.50
   1  -3   4  166.78    5.30
  -1  -3  -4  159.88    4.90
   1  -3   4  153.68    5.20
  -1  -3  -4  158.38    4.90
   1   3   5   23.20    1.30
  -1   3  -5   26.30    1.90
   1   3   5   22.00    1.90
  -1   3  -5   29.40    2.00
  -1   3  -5   23.50    1.50
   1   3   5   21.90    1.30
   1   3   5   24.70    1.30
  -1  -3  -5   25.30    1.20
  -1  -3  -5   24.30    1.40
  -1  -3  -5   24.90    1.40
   1  -3   5   38.70    2.00
   1  -3   5   23.10    1.50
   1  -3   5   23.70    1.80
  -1  -3  -5   25.00    1.20
   1  -3   5   22.70    1.70
   1  -3   5   26.00    1.90
  -1   3  -6   28.40    2.20
   1   3   6   20.50    2.00
  -1   3  -6   27.20    2.10
   1   3   6   25.20    1.50
  -1   3  -6   23.10    1.70
   1   3   6   25.70    1.50
   1  -3   6   26.20    2.00
  -1  -3  -6   25.90    1.50
   1  -3   6   25.50    1.60
  -1  -3  -6   26.10    1.70
   1  -3   6   25.50    1.80
  -1  -3  -6   24.60    1.60
   1  -3   6   31.50    2.30
  -1  -3  -6   25.80    1.40
   1  -3   6   26.20    2.00
   1   3   7   95.49    4.50
  -1   3  -7   93.59    4.20
  -1   3  -7   95.09    3.90
   1   3   7  102.29    3.50
   1  -3   7   91.69    4.00
   1  -3   7   99.69    4.30
   1  -3   7   99.89    3.50
  -1  -3  -7   99.19    3.60
   1  -3   7   94.79    3.80
  -1  -3  -7   90.29    3.40
   1  -3   7   98.89    4.30
  -1  -3  -7   97.79    3.80
   1   3   8    1.90    1.10
  -1   3  -8   -1.60    1.50
   1   3   8    1.50    1.80
  -1   3  -8   -0.30    1.40
  -1   3  -8   -0.90    1.30
   1  -3   8    1.80    1.10
   1  -3   8    2.30    1.60
  -1  -3  -8   -0.10    1.10
   1  -3   8   -0.50    1.50
  -1  -3  -8   -1.30    1.00
   1   3   9   -0.80    1.20
   1   3   9    1.60    2.00
  -1   3  -9    0.00    1.70
  -1   3  -9    2.30    2.00
  -1  -3  -9    2.70    1.30
   1  -3   9    2.90    1.90
   1  -3   9    0.40    1.80
   1  -3   9    0.50    1.00
  -1  -3  -9    0.20    1.30
   1   3  10    3.00    1.40
   1   3  10    4.30    2.30
  -1  -3 -10    4.10    1.60
   1  -3  10    3.90    2.30
   1  -3  10    5.90    2.10
   1   3  11    4.20    2.80
  -1   3 -11   -1.20    2.20
   1  -3  11   -1.60    2.10
  -1  -3 -11   -0.40    1.80
   1  -3  11    2.50    2.50
   1   4 -11   -3.00    2.30
  -1  -4  11    0.00    2.50
   1  -4 -11    0.40    1.70
  -1  -4  11    3.10    2.30
   1   4 -10   -0.40    2.10
  -1   4  10   -4.30    1.90
   1  -4 -10    0.10    1.40
  -1  -4  10   -0.60    2.10
  -1  -4  10    2.20    2.00
   1   4  -9    7.00    2.30
  -1   4   9    6.00    1.10
  -1   4   9    5.40    2.00
   1   4  -9    2.80    1.80
  -1  -4   9    5.00    2.00
   1  -4  -9    7.30    1.40
  -1  -4   9    7.60    2.00
  -1  -4   9    6.80    1.30
   1  -4  -9    4.50    1.30
   1   4  -8   25.50    2.20
   1   4  -8   33.90    2.80
  -1   4   8   28.20    1.70
   1   4  -8   35.00    3.40
  -1   4   8   31.30    2.60
  -1  -4   8   24.20    2.40
   1  -4  -8   29.00    2.10
   1  -4  -8   31.70    2.00
  -1  -4   8   26.40    2.40
  -1  -4   8   29.70    2.20
   1   4  -7   -0.20    1.20
  -1   4   7   -0.10    1.30
   1   4  -7    0.90    1.40
  -1   4   7   -0.20    0.70
   1   4  -7    0.00    1.20
  -1   4   7    0.30    0.60
   1  -4  -7   -0.50    0.80
  -1  -4   7   -0.30    1.40
  -1  -4   7    0.40    0.90
   1  -4  -7    0.70    0.70
  -1  -4   7    0.70    1.30
  -1  -4   7    0.00    1.00
   1   4  -6   -0.10    1.40
  -1   4   6   -0.10    1.20
  -1   4   6    1.30    0.50
   1   4  -6    0.60    1.20
   1   4  -6    0.40    1.10
  -1   4   6    1.00    0.60
   1  -4  -6    1.10    0.70
  -1  -4   6    0.30    1.10
  -1  -4   6    1.30    1.00
   1  -4  -6    0.00    0.70
  -1  -4   6   -0.80    1.00
   1  -4  -6    0.60    0.50
   1  -4  -6   -0.60    0.70
   1  -4  -6    0.90    0.60
   1   4  -5    2.50    1.30
   1   4  -5    1.30    0.80
  -1   4   5    1.00    0.90
  -1   4   5    2.70    0.40
   1   4  -5    1.20    1.00
   1  -4  -5    1.80    0.40
   1  -4  -5    2.00    0.40
   1  -4  -5    2.60    0.60
  -1  -4   5    0.10    0.90
   1  -4  -5    2.00    0.40
   1  -4  -5    0.80    0.60
  -1  -4   5    1.90    0.90
   1   4  -4  235.18    7.40
   1   4  -4  237.28    7.80
   1   4  -4  234.48    7.70
  -1  -4   4  236.58    7.60
   1  -4  -4  234.48    7.10
  -1  -4   4  242.68    7.40
  -1  -4   4  237.68    7.60
   1  -4  -4  248.38    7.00
   1  -4  -4  244.18    7.00
   1   4  -3  117.09    3.90
  -1   4   3  124.49    3.90
   1   4  -3  121.39    4.30
   1   4  -3  129.79    4.20
  -1  -4   3  128.19    4.00
   1  -4  -3  116.59    3.60
  -1  -4   3  114.99    4.10
  -1  -4   3  118.99    4.10
   1  -4  -3  122.19    3.50
   1  -4  -3  121.79    3.60
   1   4  -2 2197.78   60.19
   1   4  -2 2079.09   60.29
  -1   4   2 2064.19   60.49
   1   4  -2 1962.30   60.39
   1   4  -2 2058.69   60.09
   1   4  -2 2152.48   60.19
  -1  -4   2 2110.29   60.19
  -1  -4   2 2224.88   60.99
  -1  -4   2 2190.38   60.99
  -1  -4   2 2151.38   60.29
  -1  -4   2 2138.29   60.09
   1  -4  -2 2004.60   60.09
  -1   4   1 1315.07   36.80
  -1   4   1 1270.87   36.80
  -1   4   1 1275.07   36.90
   1   4  -1 1254.17   37.00
   1   4  -1 1285.07   37.00
   1   4  -1 1307.77   36.80
   1  -4  -1 1272.17   36.70
  -1  -4   1 1270.97   36.80
   1  -4  -1 1328.57   36.80
  -1  -4   1 1305.97   36.80
   1  -4  -1 1317.87   36.70
  -1  -4   1 1270.27   36.80
   1  -4  -1 1197.58   36.90
  -1  -4   1 1347.17   37.10
  -1   4   0  972.40   27.70
  -1   4   0  948.01   27.60
  -1   4   0  964.40   27.50
  -1   4   0  943.61   27.70
   1   4   0  938.51   27.60
   1   4   0  959.10   27.70
  -1   4   0  940.21   27.60
   1   4   0 1003.10   27.60
   1   4   0  991.70   27.60
   1   4   0  970.80   27.60
   1   4   0  981.30   27.80
  -1  -4   0  967.00   27.60
   1  -4   0  929.21   27.60
  -1  -4   0  930.91   27.60
  -1  -4   0 1001.00   27.70
   1  -4   0  983.90   27.60
  -1  -4   0  981.70   27.70
   1  -4   0  975.50   27.70
   1  -4   0  953.90   27.70
   1  -4   0 1006.70   27.90
  -1   4  -1    7.70    0.70
  -1   4  -1    8.00    0.70
   1   4   1    8.30    0.50
  -1   4  -1    8.40    0.60
   1   4   1    9.40    0.80
   1   4   1    8.70    0.50
   1  -4   1    7.80    0.70
   1  -4   1   10.20    0.60
   1  -4   1    8.50    0.70
  -1  -4  -1    8.10    0.40
   1  -4   1    6.20    0.70
  -1  -4  -1    9.00    0.50
   1  -4   1    8.00    0.70
  -1  -4  -1    8.80    0.40
  -1  -4  -1    7.90    0.50
  -1  -4  -1    8.60    0.50
  -1   4  -2  509.65   15.00
  -1   4  -2  512.95   15.00
  -1   4  -2  517.95   15.10
   1   4   2  508.05   14.60
   1   4   2  515.35   14.60
  -1   4  -2  529.25   14.90
  -1   4  -2  499.75   14.80
   1   4   2  508.45   15.00
   1   4   2  498.05   14.60
   1  -4   2  516.55   14.90
   1  -4   2  508.55   15.00
  -1  -4  -2  490.85   14.70
   1  -4   2  508.95   15.10
  -1  -4  -2  526.55   14.70
   1  -4   2  502.45   14.80
   1  -4   2  533.05   15.10
  -1   4  -3  550.74   16.60
   1   4   3  485.15   16.40
   1   4   3  581.74   16.00
   1   4   3  561.54   16.00
  -1   4  -3  571.74   16.50
  -1   4  -3  567.54   16.30
   1   4   3  558.94   16.00
  -1  -4  -3  556.74   16.10
   1  -4   3  564.44   16.40
  -1  -4  -3  559.44   16.10
   1  -4   3  560.74   16.50
  -1  -4  -3  595.04   16.10
   1  -4   3  561.84   16.70
  -1   4  -4  878.51   25.70
  -1   4  -4  858.91   25.30
   1   4   4  855.81   25.50
   1   4   4  867.11   25.00
   1   4   4  847.02   25.00
   1   4   4  862.21   25.00
  -1   4  -4  880.81   25.50
   1  -4   4  875.51   25.40
  -1  -4  -4  912.71   24.90
  -1  -4  -4  837.62   25.10
  -1  -4  -4  866.91   24.90
   1  -4   4  884.51   25.50
  -1  -4  -4  892.31   25.00
  -1  -4  -4  887.41   25.00
   1  -4   4  903.81   25.80
   1   4   5   58.19    2.80
  -1   4  -5   65.09    3.10
  -1   4  -5   63.09    2.60
  -1   4  -5   59.19    2.80
   1   4   5   63.79    2.20
   1   4   5   62.59    2.20
  -1  -4  -5   59.39    2.20
   1  -4   5   64.49    2.70
  -1  -4  -5   59.79    2.10
  -1  -4  -5   56.79    2.30
   1  -4   5   61.79    2.90
   1  -4   5   63.29    3.00
  -1  -4  -5   59.19    2.10
   1  -4   5   64.99    2.90
   1   4   6  217.88    7.60
  -1   4  -6  224.08    7.20
  -1   4  -6  228.68    7.50
   1   4   6  219.58    6.80
  -1   4  -6  232.48    7.80
   1   4   6  225.38    6.80
  -1  -4  -6  225.68    6.90
   1  -4   6  221.88    7.40
   1  -4   6  231.68    7.20
  -1  -4  -6  221.38    7.00
  -1  -4  -6  225.18    6.80
   1  -4   6  222.38    7.40
  -1  -4  -6  218.58    6.80
   1  -4   6  218.08    7.70
  -1   4  -7    5.00    1.40
   1   4   7    6.80    1.80
  -1   4  -7    4.70    1.40
   1   4   7    7.20    1.00
  -1   4  -7    6.00    1.60
   1  -4   7    8.70    1.30
   1  -4   7    4.80    1.40
  -1  -4  -7    6.20    1.00
  -1  -4  -7    5.80    1.00
  -1  -4  -7    7.10    1.10
   1  -4   7    7.20    1.50
   1  -4   7    5.70    1.70
   1  -4   7    4.20    1.60
  -1   4  -8   12.10    2.00
  -1   4  -8    8.90    1.80
   1   4   8   12.00    2.20
   1   4   8   11.90    1.30
  -1  -4  -8   13.20    1.40
   1  -4   8   13.40    2.10
  -1  -4  -8    9.50    1.30
   1  -4   8    9.90    1.80
   1  -4   8   11.10    1.60
  -1   4  -9    4.10    2.00
  -1   4  -9    3.90    1.80
   1   4   9    4.40    1.20
   1   4   9    5.80    2.30
   1  -4   9    4.50    1.80
  -1  -4  -9    5.50    1.30
   1  -4   9    3.90    2.20
  -1  -4  -9    3.30    1.30
   1   4  10   -1.00    2.30
  -1   4 -10   -2.10    2.00
   1  -4  10    2.20    2.10
  -1  -4 -10    1.90    1.50
   1  -4  10    2.60    2.20
  -1   4 -11    0.80    2.30
   1   4  11   -1.70    2.50
   1  -4  11    3.10    2.80
   1  -4  11   -1.00    2.20
  -1  -4 -11    0.80    1.70
   1   5 -11    8.40    2.80
  -1  -5  11   10.00    2.70
  -1  -5  11    7.10    2.80
   1  -5 -11   11.50    1.90
   1   5 -10   11.30    2.40
  -1   5  10    7.50    2.30
   1  -5 -10    7.30    1.60
  -1  -5  10    8.10    2.50
  -1  -5  10    6.00    2.40
  -1   5   9   -1.60    1.80
   1   5  -9   -0.90    1.80
   1   5  -9   -1.50    2.00
  -1  -5   9    1.70    2.00
  -1  -5   9   -2.30    1.90
   1  -5  -9    0.60    1.10
   1   5  -8   89.39    4.10
   1   5  -8   90.49    4.60
  -1   5   8   95.49    4.30
  -1  -5   8   91.69    4.20
   1  -5  -8   85.49    3.20
  -1  -5   8   77.99    3.80
  -1  -5   8   82.39    4.30
   1  -5  -8   87.29    3.40
  -1   5   7   44.30    2.70
   1   5  -7   40.20    2.50
   1   5  -7   45.90    3.30
   1   5  -7   43.90    2.90
  -1  -5   7   37.90    2.40
   1  -5  -7   38.70    1.80
  -1  -5   7   40.20    2.70
  -1  -5   7   36.60    2.70
   1  -5  -7   40.30    2.00
  -1  -5   7   39.30    2.80
  -1   5   6  459.15   13.60
   1   5  -6  447.36   13.90
   1   5  -6  471.65   14.20
   1   5  -6  453.05   13.60
  -1  -5   6  452.35   13.50
   1  -5  -6  439.36   13.10
   1  -5  -6  433.96   12.90
  -1  -5   6  437.86   13.70
   1  -5  -6  439.66   13.20
   1  -5  -6  453.15   13.10
   1  -5  -6  436.26   12.90
  -1  -5   6  457.25   13.80
   1   5  -5  442.16   13.30
   1   5  -5  414.76   12.90
   1   5  -5  435.36   13.40
  -1   5   5  444.76   13.00
   1  -5  -5  420.86   12.40
  -1  -5   5  429.86   12.90
  -1  -5   5  445.76   13.20
  -1  -5   5  428.86   13.20
   1  -5  -5  409.36   12.50
  -1   5   4  271.87    9.10
   1   5  -4  306.57    9.20
   1   5  -4  306.27    9.50
   1   5  -4  296.87    9.60
  -1  -5   4  319.47    9.50
  -1  -5   4  315.67    9.30
   1  -5  -4  304.17    8.80
  -1  -5   4  290.67    9.40
   1  -5  -4  310.07    8.70
   1  -5  -4  306.77    8.70
   1   5  -3   78.49    3.20
   1   5  -3   79.79    3.10
   1   5  -3   73.79    2.80
  -1   5   3   76.89    2.70
  -1  -5   3   70.89    3.00
  -1  -5   3   79.39    3.00
  -1  -5   3   77.29    2.80
   1   5  -2  886.31   25.80
   1   5  -2  913.61   25.50
  -1   5   2  897.71   25.50
   1   5  -2  883.71   25.60
   1   5  -2  868.71   25.70
   1  -5  -2  882.21   25.20
  -1  -5   2  846.42   25.60
  -1  -5   2  890.51   25.50
  -1  -5   2  887.81   25.70
  -1  -5   2  851.91   25.60
   1  -5  -2  892.01   25.20
   1  -5  -2  928.91   25.20
  -1   5   1  201.48    6.00
   1   5  -1  214.68    6.30
   1   5  -1  200.78    6.10
  -1   5   1  214.08    6.00
  -1   5   1  200.88    6.00
   1   5  -1  208.98    6.50
  -1  -5   1  208.88    6.40
  -1  -5   1  201.88    6.30
  -1  -5   1  202.98    6.30
   1  -5  -1  210.48    6.10
   1  -5  -1  205.18    6.10
   1  -5  -1  209.28    6.10
  -1  -5   1  212.38    6.20
   1   5   0  210.18    6.50
   1   5   0  218.08    6.40
   1   5   0  205.48    6.30
   1   5   0  215.78    6.50
   1   5   0  214.78    6.30
  -1   5   0  214.38    6.40
  -1   5   0  213.28    6.20
  -1   5   0  211.08    6.50
  -1   5   0  218.68    6.20
  -1   5   0  214.28    6.40
  -1  -5   0  219.78    6.50
   1  -5   0  203.08    6.40
   1  -5   0  218.98    6.50
  -1  -5   0  222.08    6.40
  -1  -5   0  221.58    6.30
   1  -5   0  216.08    6.40
  -1  -5   0  214.28    6.40
   1  -5   0  211.98    6.40
   1  -5   0  218.58    6.30
   1   5   1  252.37    7.30
  -1   5  -1  253.37    7.40
  -1   5  -1  249.68    7.60
   1   5   1  241.28    7.40
   1   5   1  252.57    7.40
  -1   5  -1  252.57    7.70
   1  -5   1  249.48    7.70
   1  -5   1  249.28    7.50
   1  -5   1  257.37    7.60
   1  -5   1  242.68    7.60
  -1  -5  -1  261.47    7.40
   1  -5   1  242.38    7.50
  -1  -5  -1  256.57    7.30
  -1  -5  -1  253.87    7.40
  -1  -5  -1  261.87    7.30
  -1   5  -2  300.37    9.10
   1   5   2  300.07    8.70
  -1   5  -2  302.07    9.30
   1   5   2  303.07    8.70
  -1   5  -2  306.67    9.00
   1   5   2  303.67    8.70
   1   5   2  301.27    8.70
  -1   5  -2  300.67    9.10
   1  -5   2  290.97    9.00
  -1  -5  -2  299.57    8.70
   1  -5   2  296.07    9.10
   1  -5   2  309.97    9.00
   1  -5   2  311.97    9.30
  -1  -5  -2  295.77    8.70
  -1   5  -3  751.42   22.30
  -1   5  -3  770.22   22.10
  -1   5  -3  750.82   22.40
   1   5   3  766.52   22.20
   1   5   3  767.02   21.60
   1  -5   3  723.33   22.10
  -1  -5  -3  760.72   21.80
   1  -5   3  779.82   22.50
  -1  -5  -3  769.92   21.70
   1  -5   3  767.62   22.20
  -1   5  -4  195.28    6.60
  -1   5  -4  192.38    6.20
  -1   5  -4  188.58    6.40
   1   5   4  194.78    5.60
   1   5   4  192.78    6.40
   1   5   4  200.78    5.60
   1  -5   4  194.48    6.40
  -1  -5  -4  202.08    5.80
   1  -5   4  188.18    6.30
   1  -5   4  196.88    6.60
  -1  -5  -4  198.28    5.90
  -1   5  -5    5.30    1.20
  -1   5  -5    2.60    1.00
   1   5   5    4.10    1.10
   1   5   5    3.40    0.50
  -1   5  -5    1.90    1.20
  -1  -5  -5    4.10    0.60
  -1  -5  -5    5.00    0.60
  -1  -5  -5    3.70    0.50
   1  -5   5    4.10    1.20
   1  -5   5    2.40    1.10
   1  -5   5    3.40    1.10
  -1  -5  -5    5.20    0.60
  -1  -5  -5    4.30    0.50
   1  -5   5    2.80    1.10
   1  -5   5    4.80    1.20
   1   5   6   76.79    3.60
  -1   5  -6   75.69    3.20
  -1   5  -6   71.59    3.60
   1   5   6   74.39    2.40
  -1   5  -6   69.29    3.40
   1   5   6   73.49    2.50
  -1  -5  -6   68.19    2.70
  -1  -5  -6   72.39    2.50
   1  -5   6   79.09    3.80
  -1  -5  -6   71.69    2.60
   1  -5   6   64.69    3.30
  -1  -5  -6   73.09    2.50
   1  -5   6   68.39    3.40
   1  -5   6   76.89    3.10
   1  -5   6   72.39    3.50
  -1   5  -7    5.40    1.60
   1   5   7    6.60    0.80
   1   5   7    4.30    0.80
  -1   5  -7    3.20    1.40
  -1   5  -7    3.20    1.60
   1   5   7    2.60    1.70
   1  -5   7    5.00    1.70
  -1  -5  -7    4.70    0.90
   1  -5   7    5.60    1.30
   1  -5   7    4.10    1.40
   1  -5   7    6.50    1.50
   1  -5   7    5.20    1.60
  -1  -5  -7    4.70    0.90
  -1   5  -8  161.48    6.30
   1   5   8  156.68    6.50
   1   5   8  151.68    5.10
  -1   5  -8  157.08    6.00
   1  -5   8  170.28    6.30
   1  -5   8  165.58    6.40
  -1  -5  -8  160.08    5.50
   1  -5   8  173.18    6.00
  -1  -5  -8  164.28    5.30
  -1   5  -9   40.30    3.40
   1   5   9   35.10    3.20
  -1   5  -9   33.30    2.80
  -1  -5  -9   36.50    2.30
   1  -5   9   37.60    3.30
   1  -5   9   32.30    3.00
  -1   5 -10   25.30    2.70
   1   5  10   18.80    3.00
   1  -5  10   21.60    2.90
  -1  -5 -10   20.90    2.00
   1  -5  10   16.80    2.90
   1   5  11    6.00    2.70
  -1   5 -11    1.00    2.50
   1  -5  11   -1.00    2.50
  -1  -5 -11    1.60    1.70
   1  -5  11    4.50    2.40
   1   6 -11    2.10    2.60
  -1  -6  11    3.40    2.50
   1  -6 -11    1.80    1.60
  -1  -6  11   -0.70    2.50
   1   6 -10   12.00    2.60
  -1   6  10   11.00    2.50
   1   6 -10   17.00    2.70
  -1  -6  10   11.40    2.70
  -1  -6  10   12.90    2.70
   1  -6 -10   13.00    1.60
   1   6  -9   81.09    4.80
   1   6  -9   67.39    4.20
  -1   6   9   75.29    4.20
  -1  -6   9   75.29    4.40
   1  -6  -9   79.29    3.20
  -1  -6   9   70.39    4.20
  -1   6   8   31.00    2.50
   1   6  -8   32.00    2.60
   1   6  -8   35.50    3.10
  -1  -6   8   27.50    2.60
  -1  -6   8   32.70    2.90
   1  -6  -8   31.70    1.80
   1  -6  -8   31.10    1.80
  -1  -6   8   29.10    2.40
   1   6  -7    1.20    1.60
   1   6  -7   -0.80    1.50
  -1   6   7    0.20    1.30
   1   6  -7    1.00    1.30
   1  -6  -7   -0.10    0.60
  -1  -6   7   -2.80    1.10
  -1  -6   7    0.60    1.60
  -1  -6   7   -0.10    1.40
  -1  -6   7   -0.90    1.30
   1  -6  -7    0.30    0.60
   1   6  -6    8.40    1.40
  -1   6   6    8.60    1.50
   1   6  -6    8.50    1.60
   1   6  -6    7.80    1.70
   1  -6  -6   10.50    0.70
   1  -6  -6   10.30    0.60
  -1  -6   6   12.80    1.70
   1  -6  -6   11.00    0.80
   1  -6  -6   10.00    0.60
   1  -6  -6   10.40    0.80
  -1  -6   6    8.50    1.70
  -1  -6   6    7.60    1.40
   1   6  -5    2.70    1.50
   1   6  -5    2.40    1.30
  -1   6   5    1.40    1.00
   1   6  -5    1.50    1.00
   1  -6  -5    1.00    0.40
  -1  -6   5    2.80    1.10
   1  -6  -5    1.70    0.40
  -1  -6   5    0.10    1.20
  -1  -6   5    0.00    1.10
  -1   6   4   64.89    2.60
   1   6  -4   60.69    2.90
   1   6  -4   61.69    2.60
   1   6  -4   59.79    3.10
  -1  -6   4   61.09    2.70
  -1  -6   4   60.09    2.90
  -1  -6   4   65.59    2.90
   1   6  -3  161.48    5.20
   1   6  -3  162.78    5.60
   1   6  -3  164.18    5.50
  -1  -6   3  164.68    5.50
  -1  -6   3  161.78    5.30
  -1  -6   3  161.68    5.40
   1   6  -2  207.88    6.40
   1   6  -2  211.58    6.70
   1   6  -2  212.58    6.80
   1   6  -2  199.98    6.70
  -1  -6   2  213.78    6.60
  -1  -6   2  214.18    6.70
   1  -6  -2  208.98    6.10
   1  -6  -2  215.68    6.20
   1  -6  -2  216.68    6.20
   1   6  -1  110.99    3.50
   1   6  -1  106.89    3.40
  -1   6   1  105.29    3.30
   1   6  -1  105.59    3.70
  -1   6   1  109.19    3.30
  -1   6   1  104.29    3.30
   1  -6  -1  105.89    3.30
  -1  -6   1  107.39    3.40
   1  -6  -1  103.39    3.30
  -1  -6   1  101.39    3.50
  -1  -6   1  103.79    3.60
   1  -6  -1  103.79    3.40
   1  -6  -1  105.19    3.10
   1  -6  -1  110.39    3.20
   1   6   0   43.80    1.50
   1   6   0   40.30    1.80
   1   6   0   44.90    1.70
   1   6   0   36.70    1.50
  -1   6   0   43.70    1.40
  -1   6   0   45.30    1.40
  -1   6   0   44.50    1.80
  -1   6   0   40.10    1.70
   1  -6   0   40.10    1.80
   1  -6   0   46.50    1.60
   1  -6   0   40.90    1.60
   1  -6   0   45.70    1.70
  -1  -6   0   42.20    1.80
   1  -6   0   45.20    1.80
  -1  -6   0   43.10    1.60
  -1  -6   0   41.70    1.70
   1   6   1    6.40    0.60
  -1   6  -1    5.60    0.80
  -1   6  -1    8.00    0.70
   1   6   1    6.30    0.60
   1   6   1    6.30    0.70
  -1   6  -1    6.60    0.80
  -1   6  -1    6.60    1.00
   1  -6   1    7.30    0.80
   1  -6   1    5.90    0.80
  -1  -6  -1    8.30    0.70
  -1  -6  -1    8.90    0.70
   1  -6   1    6.90    0.70
  -1  -6  -1    8.30    0.60
  -1  -6  -1    5.90    0.50
   1  -6   1    8.70    0.90
  -1   6  -2  182.38    6.30
  -1   6  -2  193.58    6.20
  -1   6  -2  188.88    6.20
   1   6   2  195.98    6.20
   1   6   2  197.58    5.70
   1   6   2  190.78    5.70
   1   6   2  203.68    5.70
   1   6   2  193.38    5.70
  -1   6  -2  195.48    6.00
  -1  -6  -2  196.88    5.80
  -1  -6  -2  193.58    5.70
   1  -6   2  189.78    6.10
   1  -6   2  193.18    6.20
   1  -6   2  199.08    6.40
   1  -6   2  207.18    6.00
  -1   6  -3   12.40    1.30
  -1   6  -3   12.40    1.30
  -1   6  -3   15.00    1.20
   1   6   3   14.60    1.30
   1  -6   3   13.20    1.30
   1  -6   3    9.40    1.20
   1  -6   3    9.80    1.10
  -1  -6  -3   12.90    0.70
  -1  -6  -3   13.40    0.70
  -1   6  -4   30.70    1.80
   1   6   4   30.40    1.90
  -1   6  -4   29.20    2.00
  -1   6  -4   28.10    2.10
  -1  -6  -4   28.40    1.20
   1  -6   4   32.30    1.90
   1  -6   4   31.50    2.20
   1  -6   4   31.10    2.00
  -1   6  -5    5.40    1.20
  -1   6  -5    5.40    1.40
  -1   6  -5    4.30    1.40
   1   6   5    4.60    1.30
   1  -6   5    6.40    1.30
  -1  -6  -5    4.80    0.50
  -1  -6  -5    4.40    0.40
   1  -6   5    4.20    1.20
  -1  -6  -5    5.00    0.40
  -1  -6  -5    6.00    0.60
  -1  -6  -5    3.20    0.60
   1  -6   5    3.10    1.20
   1  -6   5    4.30    1.40
  -1   6  -6   26.60    2.30
  -1   6  -6   24.60    2.20
   1   6   6   29.00    2.40
  -1   6  -6   29.20    2.00
  -1  -6  -6   29.70    1.50
  -1  -6  -6   29.40    1.30
  -1  -6  -6   30.50    1.50
   1  -6   6   27.30    2.00
   1  -6   6   32.60    2.40
  -1  -6  -6   30.60    1.40
   1  -6   6   25.20    2.20
   1  -6   6   27.40    2.20
   1  -6   6   32.10    2.70
  -1   6  -7   14.40    1.80
   1   6   7   12.00    2.10
  -1   6  -7   19.70    2.40
  -1   6  -7    9.50    1.80
  -1  -6  -7   14.20    1.10
   1  -6   7   13.90    1.70
   1  -6   7   17.50    2.00
   1  -6   7   13.40    2.10
   1  -6   7   13.20    1.90
  -1  -6  -7   13.90    1.10
  -1   6  -8   -0.90    1.60
   1   6   8    2.30    2.00
  -1   6  -8    1.30    2.00
  -1  -6  -8    1.80    0.90
   1  -6   8    2.40    1.90
   1  -6   8   -1.10    1.40
   1  -6   8    0.70    1.90
  -1  -6  -8    0.70    0.80
  -1   6  -9    1.00    2.20
   1   6   9    3.10    2.20
  -1   6  -9    2.30    1.90
  -1  -6  -9    0.70    1.10
   1  -6   9   -0.60    2.10
   1  -6   9    0.00    2.00
   1   6  10    4.20    2.40
  -1   6 -10    0.60    2.50
  -1   6 -10    3.10    2.30
   1  -6  10    3.80    2.30
  -1  -6 -10    5.50    1.50
   1  -6  10    7.90    2.50
  -1   6 -11    8.90    2.80
   1   6  11    2.40    2.60
   1  -6  11    7.50    2.70
   1  -6  11    7.10    2.80
  -1  -6 -11    9.20    1.80
   1   7 -11    0.20    2.50
  -1  -7  11    0.00    2.70
   1  -7 -11    0.80    1.50
  -1  -7  11   -0.70    2.60
   1   7 -10    1.10    2.30
   1   7 -10    5.30    2.50
  -1  -7  10    3.40    2.30
   1  -7 -10    1.80    1.30
  -1  -7  10   -1.10    2.40
   1   7  -9    3.70    2.10
   1   7  -9    7.00    2.30
  -1   7   9    3.50    1.90
   1  -7  -9    1.70    1.10
  -1  -7   9    3.50    2.20
  -1  -7   9    4.10    2.30
   1   7  -8    4.20    1.80
  -1   7   8   -0.60    1.50
   1   7  -8   -0.90    2.10
  -1  -7   8    1.40    1.60
  -1  -7   8    3.10    1.90
  -1  -7   8    0.00    2.00
   1  -7  -8    1.30    0.80
   1   7  -7   73.59    3.60
   1   7  -7   72.69    4.00
  -1   7   7   74.39    3.60
  -1  -7   7   72.39    3.70
   1  -7  -7   69.09    2.40
  -1  -7   7   70.79    4.00
  -1  -7   7   76.79    3.80
   1  -7  -7   69.39    2.40
  -1  -7   7   76.79    3.50
  -1   7   6   15.50    1.70
   1   7  -6   16.00    2.10
   1   7  -6   15.80    2.20
   1   7  -6   13.00    1.70
  -1  -7   6   15.90    2.10
  -1  -7   6   13.40    1.80
   1  -7  -6   13.80    0.80
  -1  -7   6   13.80    1.70
   1   7  -5  340.57   10.40
  -1   7   5  338.87   10.40
   1   7  -5  334.97   11.00
   1   7  -5  340.67   10.90
  -1  -7   5  345.17   10.80
  -1  -7   5  318.97   10.70
  -1  -7   5  330.67   10.40
   1   7  -4   13.00    1.70
   1   7  -4   11.00    1.60
   1   7  -4   11.10    1.20
  -1   7   4   11.20    1.20
  -1  -7   4   11.50    1.60
  -1  -7   4   12.50    1.50
  -1  -7   4   11.50    1.40
   1   7  -3  180.38    6.40
   1   7  -3  200.68    6.10
  -1   7   3  195.48    6.10
   1   7  -3  196.58    6.60
  -1  -7   3  200.38    6.50
  -1  -7   3  190.98    6.20
  -1  -7   3  185.38    6.30
   1   7  -2   34.80    1.60
   1   7  -2   28.00    1.80
   1   7  -2   31.90    2.00
   1  -7  -2   33.50    1.20
   1  -7  -2   34.00    1.30
  -1  -7   2   32.80    1.80
  -1  -7   2   31.20    1.80
   1  -7  -2   31.50    1.20
  -1   7   1  540.35   15.60
   1   7  -1  539.35   15.90
  -1   7   1  535.25   15.50
   1   7  -1  533.75   16.00
   1   7  -1  544.95   15.60
   1   7  -1  533.55   15.80
   1  -7  -1  546.95   15.50
   1  -7  -1  535.55   15.60
  -1  -7   1  540.75   15.80
   1  -7  -1  520.15   15.70
  -1  -7   1  548.25   15.80
  -1  -7   1  541.45   15.70
   1  -7  -1  542.65   15.40
   1   7   0 1094.09   31.90
   1   7   0 1121.39   32.10
  -1   7   0 1122.49   32.10
  -1   7   0 1115.59   32.20
  -1   7   0 1116.69   31.80
  -1   7   0 1142.49   32.10
  -1   7   0 1160.58   31.80
   1   7   0 1114.29   32.30
   1   7   0 1120.69   32.20
   1  -7   0 1142.19   32.10
  -1  -7   0 1114.39   32.10
   1  -7   0 1126.99   32.30
  -1  -7   0 1111.49   32.00
  -1  -7   0 1115.49   32.10
   1  -7   0 1102.19   32.00
   1  -7   0 1079.29   32.10
   1   7   1 1777.42   53.59
  -1   7  -1 1877.21   53.89
  -1   7  -1 1806.52   53.79
  -1   7  -1 1918.71   53.69
  -1   7  -1 1868.51   53.49
   1   7   1 1818.42   53.69
   1  -7   1 1936.61   53.59
  -1  -7  -1 1908.91   53.59
   1  -7   1 1875.01   53.79
  -1  -7  -1 1870.91   53.59
  -1  -7  -1 1992.70   53.69
   1  -7   1 1876.61   53.69
   1  -7   1 1887.91   53.89
  -1   7  -2  473.35   14.40
  -1   7  -2  497.05   14.80
   1   7   2  495.15   14.20
   1   7   2  489.75   14.20
   1   7   2  471.95   14.20
   1   7   2  495.55   14.70
  -1  -7  -2  502.05   14.10
   1  -7   2  493.05   14.60
   1  -7   2  502.65   14.90
  -1  -7  -2  493.95   14.10
   1  -7   2  491.85   14.60
  -1  -7  -2  502.25   14.20
  -1   7  -3  489.85   14.40
  -1   7  -3  473.15   14.60
  -1   7  -3  471.95   14.10
   1   7   3  494.25   14.40
  -1  -7  -3  473.85   13.80
  -1  -7  -3  485.45   13.70
   1  -7   3  489.15   14.70
   1  -7   3  461.85   14.40
   1  -7   3  465.75   14.30
  -1   7  -4    6.10    1.10
  -1   7  -4    6.50    1.30
   1   7   4    6.40    1.30
  -1   7  -4    8.00    1.40
  -1  -7  -4    7.70    0.50
   1  -7   4    6.90    1.30
   1  -7   4    4.90    1.20
   1  -7   4    6.80    1.30
  -1   7  -5   -1.40    1.30
   1   7   5    0.70    1.30
  -1   7  -5    0.00    1.10
  -1   7  -5   -0.20    1.10
  -1  -7  -5    1.10    0.50
   1  -7   5   -0.40    1.20
   1  -7   5    1.30    1.30
   1  -7   5    0.50    1.20
  -1   7  -6   56.99    2.80
  -1   7  -6   54.09    3.40
  -1   7  -6   60.99    3.30
   1   7   6   58.19    3.30
   1  -7   6   54.99    3.30
   1  -7   6   54.99    3.50
   1  -7   6   55.09    3.10
  -1  -7  -6   53.59    1.90
   1  -7   6   58.19    3.00
  -1  -7  -6   56.79    1.90
  -1  -7  -6   53.19    2.10
  -1  -7  -6   52.59    2.10
   1  -7   6   57.49    3.30
  -1   7  -7  220.48    8.10
  -1   7  -7  234.88    7.70
   1   7   7  238.88    8.10
   1  -7   7  219.88    8.00
  -1  -7  -7  220.08    6.80
  -1  -7  -7  216.98    6.90
   1  -7   7  223.38    8.00
   1  -7   7  223.88    7.90
   1  -7   7  229.98    7.60
   1   7   8    7.20    2.10
  -1   7  -8    5.90    1.80
  -1   7  -8    8.70    2.20
   1  -7   8    6.50    2.20
  -1  -7  -8    9.20    1.20
   1  -7   8    6.00    1.90
  -1  -7  -8    5.50    1.00
   1  -7   8    7.70    2.10
  -1   7  -9    2.90    2.40
   1   7   9    1.50    2.10
  -1   7  -9    0.50    1.90
   1  -7   9    0.90    2.30
  -1  -7  -9    2.90    1.10
   1  -7   9    3.60    2.10
  -1   7 -10    3.00    2.40
   1   7  10    1.00    2.40
  -1   7 -10    2.20    2.30
   1  -7  10    1.30    2.50
   1  -7  10   -4.60    2.40
  -1  -7 -10    0.50    1.30
   1   7  11    1.90    2.90
  -1   7 -11    0.50    2.50
   1  -7  11   -0.50    2.50
   1  -7  11    5.40    3.10
  -1  -7 -11    1.70    1.60
   1   8 -10    4.50    2.40
   1   8 -10    6.40    2.80
  -1  -8  10    7.90    2.60
   1  -8 -10    5.80    1.40
  -1  -8  10    3.30    2.40
   1   8  -9   -2.60    2.40
   1   8  -9   -0.60    2.00
  -1   8   9    1.00    1.80
  -1  -8   9    0.10    2.30
  -1  -8   9    3.20    2.20
   1  -8  -9   -0.20    0.90
   1   8  -8   10.10    2.30
  -1   8   8    8.70    1.80
   1   8  -8   12.40    2.10
  -1  -8   8   10.50    2.50
   1  -8  -8    8.80    0.90
  -1  -8   8    9.50    2.30
  -1  -8   8   11.40    2.40
  -1   8   7    1.10    1.40
   1   8  -7    0.70    1.80
   1   8  -7    1.90    1.60
  -1  -8   7   -0.20    1.90
  -1  -8   7    1.90    1.60
  -1  -8   7    5.40    1.60
   1  -8  -7    1.40    0.50
   1   8  -6   23.90    2.40
  -1   8   6   17.80    1.80
   1   8  -6   19.10    1.90
   1   8  -6   15.30    2.20
  -1  -8   6   14.80    1.80
  -1  -8   6   14.30    2.00
  -1  -8   6   16.30    2.00
   1   8  -5   -0.20    1.40
   1   8  -5    0.10    1.40
   1   8  -5   -0.40    1.10
  -1   8   5   -0.20    1.10
  -1  -8   5    0.50    1.30
  -1  -8   5    2.90    1.50
  -1  -8   5    0.40    1.30
  -1   8   4   77.09    3.10
   1   8  -4   73.49    3.10
   1   8  -4   74.09    3.60
   1   8  -4   72.99    3.60
  -1  -8   4   73.49    3.40
  -1  -8   4   73.29    3.20
  -1  -8   4   72.99    3.50
   1   8  -3  126.69    4.80
   1   8  -3  134.69    4.50
   1   8  -3  133.19    5.00
  -1  -8   3  131.19    4.90
  -1  -8   3  136.89    4.80
  -1   8   2    4.90    0.40
   1   8  -2    4.20    0.80
   1   8  -2    4.20    1.00
  -1   8   2    5.10    0.40
  -1  -8   2    3.90    1.00
   1  -8  -2    3.90    0.60
  -1  -8   2    4.60    1.00
   1  -8  -2    5.00    0.60
   1   8  -1   34.30    1.40
   1   8  -1   34.60    2.00
  -1   8   1   29.60    1.40
  -1   8   1   31.90    1.40
   1   8  -1   30.00    1.90
   1   8  -1   35.50    1.70
  -1   8   1   33.00    1.40
   1  -8  -1   31.80    1.60
  -1  -8   1   34.70    1.90
   1  -8  -1   34.70    1.40
   1  -8  -1   34.20    1.50
  -1  -8   1   33.40    1.70
  -1  -8   1   32.70    1.50
   1  -8  -1   34.40    1.30
   1   8   0    1.80    0.70
  -1   8   0    1.70    0.70
  -1   8   0    1.70    0.60
   1   8   0    1.60    0.60
   1   8   0    1.20    0.40
  -1   8   0    1.20    0.70
   1   8   0    0.20    0.70
   1   8   0    0.70    0.60
   1  -8   0    2.10    0.50
   1  -8   0    0.20    0.60
   1  -8   0    2.00    0.70
  -1  -8   0    1.80    0.70
  -1  -8   0    1.10    0.50
   1  -8   0    1.00    0.60
  -1  -8   0    2.10    0.70
   1   8   1   93.39    3.30
  -1   8  -1   92.19    3.50
   1   8   1   96.89    3.20
   1   8   1   97.29    3.30
  -1   8  -1   95.89    3.60
  -1   8  -1   95.79    3.50
  -1   8  -1  100.09    3.20
   1  -8   1   99.59    3.50
  -1  -8  -1  103.69    3.10
   1  -8   1  100.99    3.70
  -1  -8  -1  105.59    3.20
  -1  -8  -1   92.39    3.30
   1  -8   1   99.79    3.50
   1  -8   1  100.09    3.30
  -1   8  -2  259.07    8.40
   1   8   2  267.37    7.80
  -1   8  -2  260.37    8.00
   1   8   2  272.47    7.80
  -1   8  -2  247.68    8.30
  -1  -8  -2  264.87    7.70
  -1  -8  -2  259.77    7.70
   1  -8   2  275.87    8.60
  -1  -8  -2  275.87    7.80
   1  -8   2  269.27    8.20
  -1  -8  -2  256.47    7.70
   1  -8   2  259.97    8.30
   1   8   3  308.87    9.40
  -1   8  -3  286.97    9.40
  -1   8  -3  301.87    9.10
  -1   8  -3  298.27    9.60
   1  -8   3  314.97    9.70
   1  -8   3  277.67    9.40
  -1  -8  -3  290.87    8.70
   1  -8   3  304.17    9.30
  -1   8  -4   -1.20    1.20
   1   8   4    0.20    1.00
  -1   8  -4   -0.60    0.90
  -1   8  -4    0.80    1.20
   1  -8   4   -0.50    1.10
   1  -8   4    1.00    1.10
  -1  -8  -4    0.50    0.30
   1  -8   4   -0.10    1.10
  -1   8  -5  207.28    7.30
  -1   8  -5  211.38    6.90
   1   8   5  206.18    7.10
  -1   8  -5  198.08    7.40
   1  -8   5  213.78    7.00
  -1  -8  -5  201.98    6.00
   1  -8   5  211.68    7.20
  -1   8  -6    2.30    1.30
  -1   8  -6    1.70    1.60
   1   8   6    1.00    1.50
  -1   8  -6    1.70    1.50
  -1  -8  -6    1.90    0.50
   1  -8   6    1.50    1.60
   1  -8   6    3.40    1.60
   1  -8   6    1.10    1.50
   1  -8   6    0.50    1.40
  -1  -8  -6    1.80    0.40
  -1  -8  -6    1.70    0.60
  -1   8  -7    2.30    1.90
  -1   8  -7    7.20    1.80
   1   8   7    4.90    1.90
   1  -8   7    7.60    1.80
  -1  -8  -7    5.20    0.80
   1  -8   7   10.50    2.00
   1  -8   7    8.00    1.90
   1  -8   7    6.70    1.90
   1   8   8   15.80    2.50
  -1   8  -8    8.70    2.10
  -1   8  -8   18.20    2.80
  -1  -8  -8   13.10    1.20
   1  -8   8   11.20    2.30
   1  -8   8   13.80    2.40
   1  -8   8    9.50    2.50
   1   8   9    6.60    2.40
  -1   8  -9    3.60    2.60
  -1   8  -9    3.60    2.10
  -1  -8  -9    5.70    1.20
   1  -8   9    5.20    2.40
   1  -8   9    4.00    2.40
  -1   8 -10   -0.10    2.40
  -1   8 -10   -1.30    2.40
   1   8  10   -0.30    2.30
   1  -8  10    2.30    2.60
   1  -8  10    2.00    2.30
  -1  -8 -10    0.80    1.30
   1   9 -10   -1.70    2.40
   1   9 -10    1.00    2.40
  -1  -9  10    1.90    2.80
   1  -9 -10    0.70    1.20
  -1  -9  10   -1.70    2.50
   1   9  -9    1.50    2.10
   1   9  -9    1.00    2.60
  -1   9   9   -1.20    1.80
  -1  -9   9    0.20    2.40
   1  -9  -9    0.40    0.90
  -1  -9   9   -6.30    2.40
  -1   9   8   38.20    2.80
   1   9  -8   44.70    3.80
   1   9  -8   35.10    2.80
  -1  -9   8   42.90    3.50
  -1  -9   8   49.80    3.70
   1  -9  -8   37.60    1.70
  -1   9   7   27.30    2.30
   1   9  -7   28.80    2.40
   1   9  -7   36.00    3.10
  -1  -9   7   29.80    2.90
  -1  -9   7   32.20    2.60
  -1  -9   7   24.30    2.50
   1   9  -6   85.09    4.20
   1   9  -6   76.69    3.70
  -1   9   6   80.49    3.60
  -1  -9   6   81.99    3.90
  -1  -9   6   81.79    4.10
  -1  -9   6   80.69    4.40
   1   9  -5   89.09    4.20
  -1   9   5   87.39    3.80
   1   9  -5   97.49    4.50
   1   9  -5   90.79    3.80
  -1  -9   5   91.19    4.20
  -1  -9   5   97.79    4.00
  -1  -9   5   91.59    4.30
   1   9  -4    2.10    1.10
  -1   9   4    2.90    1.10
   1   9  -4    0.20    1.20
   1   9  -4    2.90    1.70
  -1  -9   4    1.70    1.30
  -1  -9   4    0.60    1.40
  -1  -9   4    1.90    1.40
   1   9  -3  199.38    6.20
   1   9  -3  206.58    6.90
  -1  -9   3  184.18    6.40
   1  -9  -3  197.08    5.70
  -1  -9   3  194.78    6.70
  -1  -9   3  188.78    6.60
   1   9  -2   32.10    2.20
  -1   9   2   31.90    1.10
  -1   9   2   30.00    1.10
   1   9  -2   33.50    2.20
   1   9  -2   32.10    1.60
   1  -9  -2   29.50    1.10
   1  -9  -2   31.30    1.40
  -1  -9   2   31.10    2.00
   1  -9  -2   28.70    1.20
  -1  -9   2   33.50    2.20
   1   9  -1   34.60    2.10
   1   9  -1   34.30    1.60
  -1   9   1   37.80    1.60
  -1   9   1   34.00    1.60
   1   9  -1   37.50    1.80
  -1   9   1   40.60    1.60
   1   9  -1   38.40    2.20
  -1  -9   1   34.50    2.00
  -1  -9   1   37.50    1.70
   1  -9  -1   38.50    1.50
   1  -9  -1   34.50    1.60
   1  -9  -1   39.90    1.70
  -1  -9   1   36.50    1.90
   1  -9  -1   38.50    1.90
  -1   9   0  547.45   16.10
   1   9   0  535.05   16.20
  -1   9   0  548.75   16.20
   1   9   0  579.94   16.10
   1   9   0  585.04   16.10
   1   9   0  547.85   16.30
   1   9   0  528.05   15.70
  -1   9   0  542.85   16.20
   1  -9   0  554.04   16.20
  -1  -9   0  546.15   16.00
   1  -9   0  530.25   16.10
   1  -9   0  546.45   16.00
  -1  -9   0  567.04   16.20
   1  -9   0  535.75   16.30
  -1  -9   0  556.84   16.10
   1   9   1  781.92   22.70
  -1   9  -1  781.02   23.00
  -1   9  -1  802.82   22.90
  -1   9  -1  776.02   22.80
   1   9   1  772.92   22.70
  -1   9  -1  774.12   22.50
   1   9   1  762.52   22.60
   1  -9   1  778.32   22.90
  -1  -9  -1  775.02   22.60
  -1  -9  -1  806.52   22.50
   1  -9   1  802.72   23.10
  -1  -9  -1  802.62   22.70
   1  -9   1  781.32   22.80
   1  -9   1  765.32   22.70
   1   9   2  165.78    4.90
   1   9   2  155.98    4.90
  -1   9  -2  162.48    5.10
  -1   9  -2  149.09    5.50
  -1   9  -2  167.38    5.70
   1   9   2  171.48    4.90
  -1  -9  -2  161.88    4.90
  -1  -9  -2  161.98    4.90
  -1  -9  -2  164.48    5.00
   1  -9   2  158.98    5.50
   1  -9   2  159.68    5.70
   1  -9   2  148.79    5.40
  -1   9  -3   71.59    2.90
   1   9   3   80.09    3.30
  -1   9  -3   82.89    3.60
  -1  -9  -3   75.09    2.30
   1  -9   3   71.19    3.30
   1  -9   3   73.39    3.20
   1  -9   3   76.59    3.60
  -1  -9  -3   75.39    2.50
  -1  -9  -3   74.89    2.30
   1   9   4   53.89    2.90
  -1   9  -4   46.50    3.10
  -1   9  -4   55.49    3.00
  -1   9  -4   46.40    2.50
   1  -9   4   55.29    2.90
  -1  -9  -4   52.19    1.70
   1  -9   4   51.29    3.20
   1  -9   4   47.10    2.80
  -1   9  -5   30.90    2.60
   1   9   5   36.20    2.50
  -1   9  -5   36.50    2.70
  -1   9  -5   37.40    2.40
   1  -9   5   27.70    2.30
   1  -9   5   42.10    3.10
   1  -9   5   42.20    2.80
   1   9   6    4.40    1.70
  -1   9  -6    6.20    1.60
  -1   9  -6    4.80    1.90
   1  -9   6    5.10    1.80
  -1  -9  -6    5.50    0.60
   1  -9   6    5.90    1.80
   1  -9   6    3.00    1.60
  -1   9  -7   41.50    3.40
   1   9   7   46.70    3.30
  -1   9  -7   38.00    2.80
   1  -9   7   41.30    3.20
   1  -9   7   49.20    3.00
  -1  -9  -7   40.70    1.80
   1  -9   7   39.40    3.10
   1  -9   7   43.80    3.20
   1   9   8   17.30    2.50
  -1   9  -8   19.70    2.80
  -1   9  -8   19.00    2.40
  -1  -9  -8   18.90    1.30
   1  -9   8   20.00    2.70
   1  -9   8   25.60    2.90
  -1   9  -9   17.70    2.90
  -1   9  -9    9.10    2.40
   1   9   9   18.40    2.80
  -1  -9  -9   12.00    1.30
   1  -9   9   19.20    3.10
   1  -9   9   11.50    2.60
   1   9  10    8.80    2.70
  -1   9 -10    7.10    2.60
  -1   9 -10    1.50    2.60
   1  -9  10    7.60    2.60
   1  -9  10    3.00    2.90
  -1  -9 -10    8.60    1.50
   1  10 -10    1.50    2.60
   1  10 -10    1.40    2.50
  -1 -10  10    5.70    2.80
  -1 -10  10    3.70    2.70
   1  10  -9   -0.40    2.10
   1  10  -9    1.70    2.40
  -1 -10   9    0.70    2.70
  -1 -10   9    2.20    2.50
   1  10  -8   26.80    2.70
  -1  10   8   31.70    2.70
   1  10  -8   28.90    3.20
  -1 -10   8   31.00    3.40
   1 -10  -8   25.30    1.70
  -1 -10   8   31.60    3.20
  -1  10   7   -0.60    1.50
   1  10  -7    2.20    2.30
   1  10  -7    0.70    1.70
  -1 -10   7   -3.20    1.60
  -1 -10   7    2.40    2.20
  -1 -10   7    2.90    1.80
   1  10  -6    1.30    1.50
   1  10  -6    2.50    2.10
  -1  10   6    0.70    1.30
  -1 -10   6   -1.80    1.50
  -1 -10   6   -1.20    1.60
  -1 -10   6    1.70    2.00
   1  10  -5   47.10    3.40
   1  10  -5   38.20    2.50
   1  10  -5   39.60    3.00
  -1  10   5   46.20    2.80
  -1 -10   5   43.20    3.10
  -1 -10   5   45.50    2.90
  -1 -10   5   49.40    3.10
   1  10  -4  173.18    6.20
   1  10  -4  166.78    6.40
   1  10  -4  169.58    5.70
  -1 -10   4  172.28    6.30
  -1 -10   4  162.68    5.90
  -1 -10   4  164.68    6.20
   1  10  -3  228.88    8.30
   1  10  -3  252.47    7.70
  -1 -10   3  245.58    8.20
  -1 -10   3  234.48    7.90
   1 -10  -3  254.37    7.20
  -1 -10   3  243.18    8.10
  -1  10   2  243.48    6.90
   1  10  -2  240.18    7.30
   1  10  -2  240.68    7.90
  -1  10   2  240.88    6.90
   1  10  -2  225.28    7.70
  -1  10   2  241.08    6.90
   1 -10  -2  233.88    6.90
   1 -10  -2  234.18    7.10
  -1 -10   2  232.98    7.60
   1 -10  -2  227.78    7.00
  -1 -10   2  229.88    7.60
  -1  10   1   68.79    2.60
   1  10  -1   72.29    3.10
  -1  10   1   67.79    2.50
   1  10  -1   69.19    2.50
   1  10  -1   69.59    3.10
  -1  10   1   68.59    2.50
   1  10  -1   67.39    2.80
   1 -10  -1   72.39    2.40
   1 -10  -1   68.59    2.80
  -1 -10   1   70.49    2.90
   1 -10  -1   68.79    2.60
   1 -10  -1   69.79    2.60
  -1 -10   1   71.99    2.70
  -1 -10   1   71.99    2.90
   1  10   0   14.10    1.30
  -1  10   0   13.70    1.20
   1  10   0   14.40    1.10
  -1  10   0   14.80    1.20
   1  10   0   13.10    1.20
  -1  10   0   11.50    1.20
   1  10   0   14.10    1.30
  -1 -10   0   14.40    1.10
   1 -10   0   11.90    1.20
   1 -10   0   14.40    1.40
   1 -10   0   13.10    1.20
  -1 -10   0   12.10    1.20
   1 -10   0   15.00    1.00
  -1 -10   0   13.40    1.30
   1  10   1   23.40    1.40
  -1  10  -1   23.40    1.20
   1  10   1   25.60    1.60
  -1  10  -1   26.60    1.70
   1  10   1   22.10    1.50
  -1  10  -1   24.90    1.80
  -1  10  -1   23.60    1.80
  -1 -10  -1   24.80    1.50
   1 -10   1   24.00    1.50
   1 -10   1   23.60    1.80
  -1 -10  -1   21.20    1.30
   1 -10   1   23.50    1.80
  -1 -10  -1   23.70    1.40
   1 -10   1   22.00    1.60
   1  10   2    2.70    0.60
  -1  10  -2    3.70    1.20
   1  10   2    5.50    0.60
   1  10   2    3.20    0.70
  -1  10  -2    2.80    1.30
  -1  10  -2    3.20    0.80
  -1 -10  -2    3.40    0.60
   1 -10   2    1.90    1.10
  -1 -10  -2    3.90    0.70
   1 -10   2    3.90    1.10
   1 -10   2    3.40    1.20
  -1 -10  -2    3.70    0.80
  -1  10  -3   31.40    2.00
  -1  10  -3   29.10    2.20
  -1 -10  -3   30.90    1.30
  -1 -10  -3   33.90    1.30
  -1 -10  -3   31.10    1.40
   1 -10   3   37.10    2.40
   1 -10   3   35.90    2.30
   1 -10   3   33.20    2.50
  -1  10  -4   83.39    3.50
  -1  10  -4   85.89    4.10
  -1  10  -4   88.89    4.20
   1  10   4   89.59    3.90
   1 -10   4   83.69    4.00
   1 -10   4   84.09    4.20
   1 -10   4   85.49    3.80
  -1  10  -5   41.60    2.50
  -1  10  -5   37.40    3.00
  -1  10  -5   35.60    2.90
   1  10   5   34.40    2.60
   1 -10   5   32.00    2.60
   1 -10   5   36.50    2.60
   1 -10   5   33.30    2.70
  -1  10  -6   91.39    4.70
   1  10   6  103.49    4.70
  -1  10  -6  102.79    4.30
  -1 -10  -6  104.39    3.60
   1 -10   6  100.69    4.50
   1 -10   6   96.19    4.80
   1 -10   6  110.89    4.80
  -1  10  -7   30.80    3.00
   1  10   7   27.80    2.70
  -1  10  -7   35.40    2.70
   1 -10   7   35.30    3.10
   1 -10   7   32.40    2.70
   1 -10   7   33.30    3.10
   1 -10   7   29.70    3.00
  -1 -10  -7   25.00    1.40
   1  10   8   -2.90    1.80
  -1  10  -8   -0.30    2.10
  -1  10  -8    2.60    2.00
  -1 -10  -8    0.90    0.90
   1 -10   8    1.70    2.10
   1 -10   8    0.20    2.10
   1  10   9    4.20    2.40
  -1  10  -9    2.20    2.70
  -1  10  -9   -0.70    2.00
  -1 -10  -9    1.70    1.00
   1 -10   9    0.90    2.40
   1 -10   9    2.60    2.50
   1  10  10    1.90    2.60
  -1  10 -10    3.00    3.00
  -1  10 -10    3.20    2.50
  -1 -10 -10    2.40    1.20
   1 -10  10    4.80    3.00
   1 -10  10    3.30    2.90
   1  11 -10   -1.50    2.40
   1  11 -10    0.50    2.70
  -1 -11  10    2.10    4.20
  -1 -11  10   -1.50    2.50
   1  11  -9    1.10    2.60
   1  11  -9   -0.70    2.20
  -1 -11   9   -1.30    2.60
  -1 -11   9    0.80    2.50
  -1  11   8    8.80    2.00
   1  11  -8   13.90    2.30
   1  11  -8   12.70    2.80
  -1 -11   8    3.60    2.50
   1  11  -7    1.00    1.80
   1  11  -7    5.00    2.60
  -1  11   7    2.60    1.60
  -1 -11   7    0.00    2.20
  -1 -11   7    2.30    1.90
  -1 -11   7   -0.30    1.90
  -1  11   6   23.70    2.20
   1  11  -6   19.40    2.60
   1  11  -6   26.60    2.30
  -1 -11   6   26.20    2.50
  -1 -11   6   24.30    2.60
  -1 -11   6   19.60    2.60
   1  11  -5   -3.30    1.60
   1  11  -5    0.00    1.30
  -1 -11   5    0.00    1.60
  -1 -11   5   -0.40    1.50
  -1 -11   5   -0.20    1.80
   1  11  -4    5.90    1.70
   1  11  -4    7.40    1.80
   1  11  -4    4.90    1.30
  -1 -11   4    2.30    1.40
  -1 -11   4    6.30    1.60
  -1 -11   4    6.60    1.90
   1  11  -3   26.90    1.70
   1  11  -3   28.20    2.40
   1  11  -3   23.00    2.30
   1 -11  -3   23.60    1.00
  -1 -11   3   22.10    2.20
   1 -11  -3   25.40    1.10
  -1 -11   3   22.50    2.00
   1 -11  -3   24.40    1.20
  -1 -11   3   25.40    2.20
   1  11  -2  136.19    5.20
  -1  11   2  135.79    4.10
   1  11  -2  129.89    4.40
   1  11  -2  125.59    5.00
  -1  11   2  136.39    4.10
  -1  11   2  134.49    4.10
  -1 -11   2  131.59    4.90
  -1 -11   2  135.49    5.10
   1 -11  -2  130.39    4.10
   1 -11  -2  138.49    4.30
   1 -11  -2  136.09    4.30
   1  11  -1   37.00    2.40
  -1  11   1   35.50    1.80
  -1  11   1   37.50    1.70
  -1  11   1   33.70    1.70
   1  11  -1   36.20    2.30
   1  11  -1   32.50    1.60
   1 -11  -1   36.40    1.90
   1 -11  -1   36.30    1.90
   1 -11  -1   37.10    1.60
  -1 -11   1   33.30    2.10
  -1 -11   1   34.40    2.30
   1  11   0  176.38    6.00
   1  11   0  188.78    5.80
   1  11   0  189.38    6.10
   1  11   0  178.28    5.80
  -1  11   0  182.08    5.80
  -1  11   0  173.98    5.90
  -1  11   0  183.98    6.00
  -1 -11   0  183.18    6.00
  -1 -11   0  183.48    5.70
  -1 -11   0  177.78    5.90
   1 -11   0  171.88    5.70
   1 -11   0  193.08    6.20
   1 -11   0  178.48    5.90
   1 -11   0  168.88    5.90
  -1  11  -1   56.29    2.60
   1  11   1   56.19    2.40
  -1  11  -1   54.49    2.00
   1  11   1   57.39    2.20
  -1  11  -1   52.49    2.70
  -1  11  -1   56.39    2.90
   1  11   1   52.49    2.40
  -1 -11  -1   56.69    2.40
   1 -11   1   60.09    3.10
   1 -11   1   55.19    2.70
  -1 -11  -1   56.29    2.20
   1 -11   1   54.49    2.70
  -1 -11  -1   55.69    2.40
  -1  11  -2  136.49    5.20
  -1  11  -2  144.99    4.70
   1  11   2  143.69    4.50
   1  11   2  150.68    4.60
  -1  11  -2  142.39    5.40
   1  11   2  147.19    4.50
   1 -11   2  145.99    5.60
   1 -11   2  141.99    5.20
  -1 -11  -2  140.79    4.70
   1 -11   2  134.59    5.10
  -1 -11  -2  146.79    4.50
  -1 -11  -2  141.89    4.60
  -1  11  -3    1.40    1.50
  -1  11  -3    0.60    0.90
  -1  11  -3    0.60    1.40
  -1 -11  -3    0.50    0.60
  -1 -11  -3    1.90    0.70
   1 -11   3    0.50    1.40
   1 -11   3    1.20    1.30
  -1 -11  -3    0.40    0.60
   1 -11   3   -0.30    1.40
  -1  11  -4   10.40    1.90
  -1  11  -4   12.90    1.50
  -1  11  -4   14.70    2.10
  -1 -11  -4   12.00    0.70
   1 -11   4   13.60    1.90
  -1 -11  -4   13.60    0.90
   1 -11   4    9.60    1.90
   1 -11   4   11.80    1.80
  -1  11  -5   59.69    3.20
   1  11   5   63.09    3.60
  -1  11  -5   60.59    3.90
   1 -11   5   58.19    3.50
  -1 -11  -5   62.39    2.10
   1 -11   5   64.29    3.60
  -1  11  -6    9.20    1.80
   1  11   6    9.10    2.00
  -1  11  -6    8.60    2.20
   1 -11   6   10.60    2.00
   1 -11   6   11.80    2.20
   1 -11   6   11.30    2.40
   1  11   7   13.80    2.40
  -1  11  -7   17.90    2.30
  -1  11  -7   13.70    2.50
   1 -11   7    9.00    2.60
  -1 -11  -7   14.20    0.90
   1 -11   7   12.00    2.20
   1 -11   7   14.20    2.50
  -1  11  -8    2.80    2.00
  -1  11  -8    4.70    2.50
   1  11   8    6.50    2.30
  -1 -11  -8    6.60    1.00
   1 -11   8    6.60    2.50
   1 -11   8    6.60    2.40
  -1  11  -9    3.70    3.00
   1  11   9    5.00    2.50
  -1  11  -9    6.60    2.30
   1 -11   9    6.10    2.70
   1 -11   9    6.30    2.60
  -1  11 -10    4.50    3.20
  -1  11 -10    4.00    2.50
   1 -11  10    6.90    3.20
   1  12  -9   -1.20    2.20
   1  12  -9    3.00    2.70
  -1 -12   9    1.10    2.70
  -1 -12   9    2.20    3.00
  -1  12   8    7.40    3.00
   1  12  -8    4.50    2.60
   1  12  -8    8.20    2.20
  -1 -12   8    8.50    2.70
   1  12  -7    0.60    1.80
   1  12  -7   -0.60    2.20
  -1 -12   7    1.70    2.00
  -1 -12   7    0.00    1.90
  -1 -12   7    1.10    2.50
   1  12  -6    3.30    2.40
   1  12  -6    0.20    1.60
  -1 -12   6    0.90    1.90
  -1 -12   6   -0.20    1.70
  -1 -12   6    4.30    2.30
   1  12  -5   34.80    2.40
   1  12  -5   37.10    3.10
  -1 -12   5   37.40    3.10
  -1 -12   5   29.10    2.50
  -1 -12   5   31.70    3.00
   1  12  -4   19.70    1.80
   1  12  -4   17.90    2.30
   1  12  -4   19.60    2.40
  -1 -12   4   19.90    2.20
  -1 -12   4   22.00    2.50
  -1 -12   4   23.30    2.30
   1  12  -3   41.70    3.10
   1  12  -3   36.90    2.20
   1  12  -3   40.10    2.90
   1 -12  -3   38.80    1.50
  -1 -12   3   34.70    2.60
   1 -12  -3   37.10    1.60
  -1 -12   3   36.30    2.70
  -1 -12   3   33.70    2.40
   1  12  -2  248.98    7.60
  -1  12   2  247.88    7.30
   1  12  -2  245.78    8.30
  -1  12   2  240.58    7.30
   1  12  -2  240.68    8.30
  -1 -12   2  254.87    8.20
  -1 -12   2  235.18    8.00
   1 -12  -2  256.77    7.50
   1 -12  -2  241.68    7.40
   1 -12  -2  239.08    7.50
  -1  12   1   74.99    2.70
  -1  12   1   73.09    2.70
  -1  12   1   73.89    2.80
   1  12  -1   70.49    2.50
  -1  12   1   67.69    2.80
   1  12  -1   79.09    3.50
   1  12  -1   74.69    3.50
   1 -12  -1   71.89    2.90
  -1 -12   1   72.49    3.20
   1 -12  -1   70.89    2.70
   1 -12  -1   74.39    2.90
  -1 -12   1   66.59    3.30
   1  12   0  348.67   10.80
  -1  12   0  334.57   10.60
   1  12   0  330.37   10.70
  -1  12   0  349.87   10.50
   1  12   0  339.17   10.40
  -1  12   0  351.76   10.70
   1  12   0  355.96   10.50
   1 -12   0  349.67   10.60
  -1 -12   0  351.46   10.60
  -1 -12   0  340.17   10.70
   1 -12   0  354.46   10.70
  -1 -12   0  343.97   10.40
   1 -12   0  346.37   10.40
   1  12   1   21.30    1.40
  -1  12  -1   27.20    2.00
  -1  12  -1   21.90    2.00
   1  12   1   21.80    1.50
  -1  12  -1   19.40    1.10
   1  12   1   25.30    1.70
   1 -12   1   21.00    1.90
   1 -12   1   23.90    1.90
  -1 -12  -1   21.90    1.60
  -1 -12  -1   21.80    1.50
   1 -12   1   20.60    1.80
  -1 -12  -1   23.10    1.40
  -1  12  -2   67.39    3.40
  -1  12  -2   75.89    3.70
  -1  12  -2   75.39    2.80
   1  12   2   76.19    2.70
   1  12   2   73.59    2.70
   1 -12   2   76.39    3.40
   1 -12   2   75.09    3.80
  -1 -12  -2   79.19    2.90
   1 -12   2   71.79    3.50
  -1 -12  -2   78.49    2.90
  -1  12  -3   15.90    2.10
  -1  12  -3   16.90    2.10
  -1  12  -3   12.10    1.30
   1 -12   3   17.40    2.20
  -1 -12  -3   15.00    1.10
   1 -12   3   16.30    1.90
   1 -12   3   10.80    1.80
  -1  12  -4   79.99    4.20
  -1  12  -4   78.69    3.40
  -1  12  -4   80.59    4.20
   1 -12   4   71.09    3.90
   1 -12   4   75.59    3.90
  -1 -12  -4   76.29    2.60
   1 -12   4   79.89    4.30
  -1  12  -5   48.20    3.00
  -1  12  -5   41.80    3.40
  -1 -12  -5   47.90    1.70
   1 -12   5   50.49    3.60
   1 -12   5   45.40    3.10
   1 -12   5   46.50    3.30
  -1  12  -6   44.90    2.90
  -1  12  -6   36.20    3.30
   1  12   6   35.70    3.10
   1 -12   6   39.10    3.40
   1 -12   6   36.20    3.00
   1 -12   6   47.20    3.60
  -1 -12  -6   39.60    1.50
   1  12   7    6.90    2.20
  -1  12  -7    3.40    1.90
  -1  12  -7    0.50    2.30
   1 -12   7    5.00    2.30
   1 -12   7    3.70    2.10
   1 -12   7    7.00    2.10
  -1  12  -8   -2.00    2.00
  -1  12  -8    1.20    2.70
   1  12   8    2.10    2.20
   1 -12   8   -0.30    2.30
   1 -12   8   -2.80    2.60
   1  12   9    3.00    2.50
  -1  12  -9    0.00    2.90
  -1  12  -9    2.70    2.30
   1 -12   9    1.90    2.90
   1 -12   9   -2.90    2.50
   1  13  -9    3.90    2.90
  -1 -13   9    1.90    2.90
  -1 -13   9    2.50    3.10
   1  13  -8   -1.10    2.40
   1  13  -8    0.40    2.10
  -1 -13   8    8.10    2.90
   1  13  -7   11.50    3.10
   1  13  -7    9.40    2.10
  -1 -13   7    7.60    2.60
  -1 -13   7    7.80    2.40
   1  13  -6    2.90    1.70
   1  13  -6    2.10    2.40
  -1 -13   6    1.00    2.00
  -1 -13   6    0.40    2.30
  -1 -13   6   -1.30    2.00
   1  13  -5  141.89    6.10
   1  13  -5  144.69    5.40
  -1 -13   5  146.39    6.10
  -1 -13   5  128.89    5.90
  -1 -13   5  139.79    5.80
   1  13  -4   20.70    1.80
   1  13  -4   17.30    2.50
  -1 -13   4   20.40    2.50
  -1 -13   4   16.30    2.20
   1 -13  -4   17.10    1.00
  -1 -13   4   16.10    2.20
   1  13  -3  181.28    7.00
   1  13  -3  198.58    7.30
  -1 -13   3  198.98    7.20
   1 -13  -3  188.08    5.90
  -1 -13   3  187.68    6.80
  -1 -13   3  197.58    6.90
  -1  13   2    7.60    0.80
   1  13  -2    8.90    1.70
   1  13  -2    7.40    1.70
   1 -13  -2    7.00    1.10
  -1 -13   2    8.50    1.60
  -1 -13   2   10.70    1.90
  -1 -13   2    5.60    1.50
  -1  13   1    4.40    1.00
   1  13  -1    1.70    1.20
   1  13  -1    0.40    1.30
  -1 -13   1    3.70    1.30
   1 -13  -1    2.80    1.10
  -1 -13   1    3.60    1.40
   1 -13  -1    4.50    1.10
   1  13   0   38.00    2.50
   1  13   0   44.40    2.50
  -1  13   0   43.90    2.50
  -1  13   0   45.40    2.40
   1 -13   0   39.30    2.40
  -1 -13   0   42.30    2.50
   1 -13   0   40.70    2.40
  -1 -13   0   39.90    2.50
   1  13   1  246.78    7.90
  -1  13  -1  254.27    8.40
  -1  13  -1  243.58    8.20
   1 -13   1  264.97    8.30
   1 -13   1  245.18    8.20
  -1 -13  -1  251.97    7.90
  -1 -13  -1  253.87    8.00
   1  13   2    0.70    0.80
  -1  13  -2   -0.30    1.40
  -1  13  -2   -2.50    1.30
   1 -13   2   -0.90    1.40
  -1 -13  -2    0.60    0.90
   1 -13   2    0.70    1.40
  -1  13  -3  116.09    5.00
  -1  13  -3  103.69    4.80
   1 -13   3  110.99    4.60
  -1 -13  -3  105.79    3.70
   1 -13   3  102.69    4.60
  -1  13  -4    8.70    2.00
  -1  13  -4    5.50    1.70
   1 -13   4    5.60    1.80
  -1 -13  -4    6.70    0.90
   1 -13   4    6.70    1.90
  -1  13  -5    6.50    1.60
  -1  13  -5    3.60    2.00
   1 -13   5    6.70    2.00
  -1 -13  -5    6.10    0.80
   1 -13   5    2.90    2.10
   1 -13   5    3.90    2.00
  -1  13  -6    3.80    2.30
  -1  13  -6    2.50    1.70
  -1 -13  -6    2.90    0.70
   1 -13   6    3.00    2.00
   1 -13   6    3.70    2.10
   1 -13   6    2.60    2.40
  -1  13  -7   35.50    3.50
  -1  13  -7   32.10    2.80
   1  13   7   31.40    3.10
   1 -13   7   38.00    3.20
   1 -13   7   31.80    3.30
  -1  13  -8   -0.50    2.50
   1  13   8   -3.50    2.20
   1 -13   8    2.40    2.50
   1 -13   8   -0.30    2.40
  -1  13  -9   -2.20    2.70
   1 -13   9    3.00    3.00
   1 -13   9    1.30    2.90
   1  14  -8    1.30    2.90
  -1 -14   8    1.60    3.00
   1  14  -7    1.60    2.50
  -1 -14   7    0.20    2.30
  -1 -14   7    0.40    2.40
   1  14  -6    5.10    2.70
  -1 -14   6    0.80    2.00
  -1 -14   6    3.60    2.20
  -1 -14   6    2.00    2.50
   1  14  -5   12.00    2.70
  -1 -14   5    6.40    2.20
  -1 -14   5    9.60    2.30
  -1 -14   5   10.30    2.60
   1 -14  -5    8.60    0.80
   1  14  -4   11.30    2.20
  -1 -14   4   14.40    2.50
   1 -14  -4   12.90    1.10
  -1 -14   4   13.50    2.30
  -1 -14   4   10.80    2.20
   1  14  -3  138.69    5.80
  -1 -14   3  134.89    5.40
  -1 -14   3  137.69    5.70
   1 -14  -3  136.99    4.60
   1  14  -2   55.99    3.50
   1  14  -2   67.99    3.70
  -1  14   2   63.69    2.30
   1 -14  -2   63.69    2.80
  -1 -14   2   62.59    3.40
  -1 -14   2   55.39    3.30
  -1  14   1   37.70    2.10
   1  14  -1   36.90    2.70
   1  14  -1   40.10    2.80
   1 -14  -1   41.80    2.40
  -1 -14   1   41.30    2.80
  -1 -14   1   36.90    2.50
  -1  14   0   12.40    1.60
   1  14   0   12.10    1.60
   1 -14   0   13.10    1.60
   1 -14   0   13.50    1.70
  -1 -14   0   15.40    1.70
  -1 -14   0   13.50    1.70
  -1  14  -1    6.90    1.60
  -1  14  -1    7.50    1.80
   1  14   1    4.90    1.30
  -1 -14  -1    5.70    1.30
   1 -14   1   11.10    1.60
   1 -14   1    7.70    1.60
  -1  14  -2    2.00    1.50
  -1  14  -2    2.20    1.60
   1  14   2   -0.30    0.80
  -1 -14  -2    0.40    1.00
   1 -14   2    3.20    1.60
   1 -14   2    3.50    1.50
  -1  14  -3   70.79    4.80
  -1  14  -3   64.69    3.90
  -1 -14  -3   66.09    2.80
   1 -14   3   75.49    4.00
   1 -14   3   66.09    3.70
  -1  14  -4   10.60    2.20
   1 -14   4   13.20    2.20
   1 -14   4   13.00    2.20
  -1 -14  -4   12.00    1.20
  -1  14  -5   22.10    2.90
   1 -14   5   14.80    2.40
   1 -14   5   25.70    2.80
  -1 -14  -5   19.70    1.30
   1 -14   5   22.40    2.80
  -1  14  -6    8.20    2.70
   1 -14   6   12.00    2.50
   1 -14   6    6.90    2.30
   1 -14   6    5.70    2.40
  -1 -14  -6   11.00    1.00
  -1  14  -7    6.20    2.60
   1 -14   7    7.50    2.50
   1 -14   7    8.90    2.80
  -1  14  -8    0.70    2.70
   1 -14   8   -0.50    2.80
   1 -14   8    0.80    2.70
   1  15  -8    2.20    2.80
  -1 -15   8    0.60    3.10
   1  15  -7    1.90    2.60
  -1 -15   7   -1.20    2.50
  -1 -15   7    4.60    2.60
   1  15  -6   18.80    3.30
  -1 -15   6   11.50    2.70
  -1 -15   6   10.70    2.90
   1  15  -5   -0.30    2.10
  -1 -15   5    2.20    2.10
   1 -15  -5    1.70    0.80
  -1 -15   5   -0.50    2.10
   1  15  -4    3.30    2.00
  -1 -15   4    1.00    2.20
  -1 -15   4   -1.30    1.80
   1 -15  -4   -0.10    0.90
   1  15  -3   10.80    2.20
  -1 -15   3   10.70    2.10
  -1 -15   3    8.80    2.00
   1 -15  -3    8.80    1.30
  -1  15   2   18.70    1.20
   1  15  -2   19.30    2.30
  -1 -15   2   23.50    2.40
   1 -15  -2   22.70    1.70
  -1 -15   2   17.10    2.20
  -1  15   1    2.20    1.10
   1  15  -1    1.20    1.60
  -1 -15   1   -1.10    1.50
   1 -15  -1    2.00    1.30
  -1 -15   1   -0.60    1.50
  -1  15   0   52.29    2.90
   1  15   0   50.99    3.00
   1 -15   0   60.59    3.10
  -1 -15   0   49.10    3.00
  -1  15  -1    2.40    1.50
   1  15   1    2.20    1.20
   1 -15   1    1.20    1.50
  -1 -15  -1    1.10    1.30
   1 -15   1    1.80    1.50
  -1  15  -2   49.30    3.10
   1  15   2   35.70    1.90
  -1 -15  -2   36.10    2.40
   1 -15   2   35.90    2.70
   1 -15   2   37.10    2.80
  -1  15  -3    0.70    1.80
   1 -15   3    2.00    1.80
   1 -15   3    0.70    1.70
  -1 -15  -3    0.50    1.10
  -1  15  -4   21.60    2.60
   1 -15   4   24.30    2.60
   1 -15   4   25.40    2.70
  -1 -15  -4   20.90    1.60
  -1  15  -5    1.70    2.40
  -1 -15  -5    1.10    0.90
   1 -15   5    1.10    2.10
   1 -15   5    1.60    2.00
  -1  15  -6    3.10    2.40
   1 -15   6    0.70    2.60
   1 -15   6    0.40    2.10
  -1  15  -7    1.80    2.80
   1 -15   7    0.20    2.40
   1 -15   7    6.80    2.60
  -1  15  -8    9.90    3.30
   1 -15   8    5.00    3.10
   1 -15   8    8.70    3.30
   1  16  -7    3.80    2.80
  -1 -16   7    2.50    2.80
  -1 -16   7    7.50    2.80
   1  16  -6    0.00    2.50
  -1 -16   6    6.20    2.60
  -1 -16   6    1.80    2.50
   1  16  -5    3.70    2.60
  -1 -16   5    1.40    2.50
   1 -16  -5    4.00    1.00
  -1 -16   5    7.00    2.40
   1  16  -4   34.00    3.20
  -1 -16   4   34.70    3.30
  -1 -16   4   30.50    2.90
   1 -16  -4   35.30    2.10
   1  16  -3   11.40    2.50
  -1 -16   3   13.20    2.50
  -1 -16   3   12.60    2.30
   1 -16  -3   11.40    1.50
   1  16  -2   86.59    4.40
  -1  16   2   82.69    3.20
  -1 -16   2   87.59    4.30
   1 -16  -2   83.59    3.60
  -1 -16   2   78.99    4.10
   1  16  -1   19.20    2.20
  -1  16   1   20.80    1.70
   1 -16  -1   17.00    1.90
  -1 -16   1   16.60    2.10
   1  16   0   27.20    2.30
  -1  16   0   29.60    2.20
  -1 -16   0   33.10    2.50
   1 -16   0   32.20    2.40
   1  16   1   -1.30    1.20
  -1  16  -1   -0.60    1.60
   1 -16   1    0.80    1.60
  -1 -16  -1    1.60    1.40
  -1  16  -2    0.10    1.80
   1  16   2    0.50    0.90
   1 -16   2    1.00    1.80
  -1 -16  -2    0.70    1.30
  -1  16  -3    3.30    2.10
   1 -16   3    3.90    2.10
  -1 -16  -3    2.90    1.20
   1 -16   3    5.50    2.10
  -1  16  -4   60.79    4.10
   1 -16   4   59.69    4.00
   1 -16   4   57.79    4.10
  -1 -16  -4   63.29    2.80
  -1  16  -5    1.00    2.50
   1 -16   5    4.20    2.30
  -1 -16  -5    1.60    1.00
   1 -16   5    3.40    2.50
  -1  16  -6   22.80    3.50
   1 -16   6   22.00    3.00
   1 -16   6   21.40    3.40
  -1  16  -7   -4.20    2.80
   1 -16   7    2.20    2.60
   1 -16   7    3.00    3.00
   1  17  -6   -2.30    2.90
  -1 -17   6    1.90    2.60
  -1 -17   6    6.20    2.60
   1  17  -5   17.40    3.10
  -1 -17   5   18.90    3.20
   1 -17  -5   12.10    1.40
  -1 -17   5    9.00    2.60
   1  17  -4   -0.80    2.30
  -1 -17   4    1.10    2.30
   1 -17  -4    1.80    1.20
  -1 -17   4   -0.20    2.30
   1  17  -3    3.70    2.20
  -1 -17   3    2.60    2.10
   1 -17  -3    2.80    1.30
   1  17  -2   -2.50    1.80
  -1 -17   2   -2.70    1.80
   1 -17  -2   -0.50    1.30
   1  17  -1    2.90    1.80
  -1  17   1    0.60    1.20
  -1 -17   1   -1.30    1.70
   1 -17  -1   -0.40    1.50
  -1  17   0   26.30    2.20
   1  17   0   19.70    2.10
   1 -17   0   20.10    2.20
  -1 -17   0   23.50    2.30
  -1  17  -1   -0.10    1.70
   1  17   1    0.10    1.30
   1 -17   1   -2.40    1.70
  -1 -17  -1    1.70    1.50
  -1  17  -2    6.90    2.10
   1 -17   2   10.90    2.30
  -1 -17  -2    7.30    1.60
  -1  17  -3    2.80    2.20
  -1 -17  -3    1.60    1.40
   1 -17   3    1.50    2.10
  -1  17  -4    1.10    2.30
  -1 -17  -4    2.60    1.30
   1 -17   4   -0.20    2.20
   1 -17   4    3.20    2.30
  -1  17  -5    2.70    2.60
   1 -17   5    5.60    2.70
   1 -17   5    1.70    2.50
  -1 -17  -5    0.00    1.20
  -1  17  -6    3.70    2.90
   1 -17   6    0.60    2.50
   1 -17   6    2.40    2.50
   1  18  -5   -4.90    2.60
  -1 -18   5   -2.80    2.40
   1  18  -4    1.60    2.50
   1 -18  -4    1.80    1.30
  -1 -18   4   -4.10    2.30
   1  18  -3   -1.40    2.20
  -1 -18   3    1.70    2.20
   1 -18  -3    3.20    1.50
   1  18  -2   -0.10    2.00
   1 -18  -2   -1.00    1.50
  -1 -18   2    3.10    2.10
  -1  18   1   61.19    2.90
   1  18  -1   55.89    3.60
   1 -18  -1   61.29    3.60
  -1 -18   1   61.89    4.10
   1  18   0   -0.80    1.60
  -1  18   0    1.60    1.50
  -1 -18   0    0.70    1.80
   1 -18   0    1.00    1.80
   1  18   1    1.70    1.40
  -1  18  -1   -0.90    1.70
  -1 -18  -1    0.00    1.60
   1 -18   1    0.80    1.90
  -1  18  -2    2.40    2.00
  -1 -18  -2    1.10    1.50
   1 -18   2    2.50    2.10
  -1  18  -3   17.20    2.70
   1 -18   3   17.30    2.70
  -1 -18  -3   20.30    2.00
  -1  18  -4    1.80    2.50
   1 -18   4    3.40    2.40
  -1 -18  -4    1.30    1.40
  -1  18  -5   10.90    3.00
   1 -18   5   15.80    2.90
  -1 -18  -5   17.40    1.70
   1  19  -4    7.10    2.70
  -1 -19   4   -0.60    2.50
   1 -19  -4    2.40    1.50
   1  19  -3   -0.20    2.30
  -1 -19   3   -1.20    2.30
   1 -19  -3    0.20    1.50
   1  19  -2    2.70    2.20
  -1 -19   2   -0.70    2.10
   1 -19  -2    0.00    1.60
   1  19  -1    4.30    2.00
   1 -19  -1    5.30    1.90
  -1 -19   1    5.90    2.20
   1  19   0    5.20    1.80
  -1  19   0    5.60    1.70
  -1 -19   0    5.10    2.00
   1 -19   0    5.80    2.10
  -1  19  -1    3.90    1.90
  -1 -19  -1    6.80    1.90
   1 -19   1    5.80    2.20
  -1  19  -2    1.40    2.00
   1 -19   2    0.30    2.20
  -1 -19  -2   -0.60    1.70
  -1  19  -3    5.60    2.40
  -1 -19  -3    5.60    1.70
   1 -19   3    3.90    2.50
  -1  19  -4    0.10    2.50
   1 -19   4    1.90    2.50
  -1 -19  -4    1.80    1.50
   1  20  -3   -1.10    2.40
   1 -20  -3    0.70    1.70
  -1 -20   3    2.20    2.60
   1  20  -2    3.30    2.20
  -1 -20   2    1.10    2.30
   1 -20  -2    3.40    1.80
   1  20  -1    2.80    2.00
  -1 -20   1    2.30    2.30
   1 -20  -1    5.80    2.10
  -1  20   0   -0.90    1.60
   1  20   0   -0.50    1.70
  -1 -20   0    5.50    2.10
   1 -20   0    1.90    2.10
  -1  20  -1   -1.50    1.90
  -1 -20  -1    4.60    2.00
   1 -20   1    1.20    2.30
  -1  20  -2   -0.80    2.10
  -1 -20  -2   -1.60    1.80
   1 -20   2   -2.90    2.30
  -1  20  -3   -0.40    2.40
   1 -20   3    1.00    2.60
  -1 -20  -3   -1.40    1.70
  -2   0  11    1.50    2.40
  -2   0  11    0.70    1.80
   2   0 -11   -0.90    1.90
  -2   0  10    7.40    1.80
   2   0 -10    4.10    1.80
  -2   0  10    6.20    2.20
   2   0  -9    0.30    1.40
  -2   0   9   -1.00    1.70
  -2   0   9   -1.00    1.50
   2   0  -9   -2.30    1.40
   2   0  -8    0.80    1.40
   2   0  -8    0.60    1.30
   2   0  -8    3.50    1.30
  -2   0   8    2.30    1.50
  -2   0   8    4.10    1.40
   2   0  -7   -0.30    1.10
   2   0  -7    1.80    1.20
   2   0  -7   -0.50    1.00
  -2   0   7    1.10    1.10
  -2   0   7   -2.10    1.20
   2   0  -6  230.08    6.90
  -2   0   6  216.88    7.10
  -2   0   6  220.18    7.00
   2   0  -6  215.88    7.30
   2   0  -6  218.98    7.10
  -2   0   6  223.38    7.10
  -2   0   6  212.28    6.40
   2   0  -6  222.38    6.90
  -2   0   5    0.00    0.30
  -2   0   5    0.70    0.70
  -2   0   5   -0.10    0.70
   2   0  -5    0.60    0.60
   2   0  -5   -0.20    0.80
   2   0  -5   -0.60    0.70
   2   0  -5    0.20    0.20
   2   0  -5   -0.80    0.60
  -2   0   5   -0.70    0.70
  -2   0   5    0.30    0.50
   2   0  -4  991.70   28.90
  -2   0   4 1011.00   29.00
  -2   0   4  994.90   28.70
  -2   0   4 1017.70   29.00
  -2   0   4 1011.20   29.00
   2   0  -4  969.50   29.20
   2   0  -4 1033.30   29.10
  -2   0   4 1040.50   28.80
   2   0  -4  993.90   28.90
  -2   0   3   -0.50    0.50
   2   0  -3   -0.20    0.40
  -2   0   3   -0.10    0.40
  -2   0   3    0.10    0.40
   2   0  -3   -0.70    0.40
  -2   0   3   -0.20    0.30
  -2   0   3    0.10    0.30
  -2   0   3   -0.40    0.30
   2   0  -3    0.10    0.40
   2   0  -3   -0.40    0.50
   2   0  -1    0.40    0.20
   2   0  -1    0.40    0.30
   2   0  -1    0.00    0.30
  -2   0   1   -0.30    0.30
  -2   0   1    0.30    0.30
   2   0  -1   -0.10    0.30
   2   0  -1    0.40    0.30
  -2   0   1    0.00    0.20
  -2   0   1    0.00    0.30
   2   0   0   43.90    1.50
  -2   0   0   43.90    1.50
   2   0   0   45.10    1.60
  -2   0   0   45.00    1.50
  -2   0   0   43.60    1.50
   2   0   0   43.80    1.50
  -2   0   0   45.80    1.50
   2   0   0   45.20    1.50
  -2   0   0   44.10    1.50
  -2   0   0   44.30    1.50
   2   0   0   40.80    1.50
   2   0   0   44.00    1.50
  -2   0   0   45.30    1.50
   2   0   1    0.70    0.40
  -2   0  -1    0.10    0.30
   2   0   1    0.10    0.30
   2   0   1   -0.10    0.30
  -2   0  -1    0.60    0.30
  -2   0  -1    0.60    0.30
  -2   0  -1   -0.70    0.30
  -2   0  -1    0.30    0.30
  -2   0  -1    0.30    0.30
   2   0   1    0.00    0.20
   2   0   1    0.00    0.30
   2   0   1    0.40    0.30
  -2   0  -2 9730.73  274.27
  -2   0  -2 9653.63  273.77
   2   0   2 9999.00  273.37
   2   0   2 9692.83  274.17
   2   0   2 8371.26  272.97
  -2   0  -2 9707.83  273.87
   2   0   2 9652.63  273.57
  -2   0  -2 9932.41  273.47
  -2   0  -3   -0.10    0.50
   2   0   3   -0.40    0.40
  -2   0  -3    0.20    0.50
   2   0   3    0.40    0.50
   2   0   3   -0.30    0.50
   2   0   3    0.30    0.50
  -2   0  -3    0.30    0.60
  -2   0  -3    0.40    0.50
   2   0   4 2966.20   82.49
  -2   0  -4 2865.21   81.19
  -2   0  -4 2748.32   81.49
   2   0   4 2865.11   81.39
   2   0   4 2731.23   81.39
  -2   0  -4 2872.41   82.09
  -2   0  -4 2973.40   81.29
   2   0   4 2746.23   81.89
   2   0   4 2918.91   82.29
   2   0   4 2853.81   82.19
   2   0   5   -0.90    1.00
  -2   0  -5   -0.40    0.40
  -2   0  -5   -0.40    0.80
   2   0   5   -0.40    0.70
   2   0   5   -0.40    0.60
   2   0   5    0.10    0.50
   2   0   5   -0.30    0.80
   2   0   5   -0.10    0.70
   2   0   5   -0.40    0.60
  -2   0  -5    0.40    0.70
  -2   0  -5    0.70    0.70
   2   0   6    1.70    0.90
  -2   0  -6    1.70    1.10
   2   0   6    3.70    0.60
   2   0   6    1.20    0.70
   2   0   6    2.10    1.00
   2   0   6    0.90    0.70
   2   0   6    5.10    1.40
  -2   0  -6    2.30    0.90
   2   0   6    3.00    1.10
  -2   0  -6    2.30    1.10
  -2   0  -6    2.70    0.90
  -2   0  -7    0.10    1.10
   2   0   7   -0.70    1.10
   2   0   7    0.40    0.60
   2   0   7   -3.00    1.30
  -2   0  -7    0.20    1.00
   2   0   7    0.60    0.60
  -2   0  -7    0.90    1.10
   2   0   7    1.10    1.00
   2   0   8   30.70    2.30
  -2   0  -8   34.00    2.50
  -2   0  -8   35.40    2.60
   2   0   8   32.90    2.40
  -2   0  -8   33.40    2.20
   2   0   8   31.90    2.70
  -2   0  -9   -0.80    1.40
   2   0   9    1.60    2.10
   2   0   9    1.30    1.50
  -2   0  -9   -1.10    1.30
   2   0  10    0.50    2.10
   2   0  10    2.80    1.80
  -2   0 -10   -1.50    1.70
   2   0  11   -2.00    2.60
  -2   0 -11   -1.80    2.00
   2   0  11   -0.30    1.90
   2   1 -11   -0.40    2.10
  -2   1  11    1.00    1.70
  -2  -1  11    1.40    2.30
  -2  -1  11   -2.20    1.90
   2  -1 -11    2.80    2.00
  -2   1  10    5.50    2.20
   2   1 -10    9.10    2.10
  -2   1  10    7.40    1.70
  -2  -1  10    2.10    2.10
  -2  -1  10   11.20    2.00
   2  -1 -10   10.40    2.00
  -2   1   9    2.30    1.40
  -2   1   9    2.70    1.80
   2   1  -9    1.20    1.60
   2   1  -9    3.80    1.60
   2  -1  -9    2.70    1.50
  -2  -1   9   -0.10    1.50
   2  -1  -9    3.70    1.40
  -2  -1   9    0.70    1.80
   2   1  -8   83.09    3.50
  -2   1   8   70.59    3.70
   2   1  -8   74.09    3.70
  -2   1   8   85.69    3.40
   2   1  -8   79.59    4.00
  -2  -1   8   81.39    3.60
  -2  -1   8   75.69    3.70
   2  -1  -8   75.19    3.30
   2  -1  -8   74.59    3.80
   2   1  -7    7.90    1.20
  -2   1   7    6.80    1.40
   2   1  -7   11.00    1.60
   2   1  -7   12.60    1.70
  -2   1   7    9.00    1.30
  -2  -1   7    9.20    1.40
   2  -1  -7    8.80    1.20
   2  -1  -7    9.20    1.40
  -2  -1   7    9.30    0.90
  -2  -1   7    9.10    1.50
   2  -1  -7    9.20    1.50
   2   1  -6   40.10    2.10
   2   1  -6   40.70    2.40
   2   1  -6   40.90    2.00
  -2   1   6   39.90    2.30
  -2   1   6   39.10    2.00
   2   1  -6   39.80    2.50
  -2   1   6   41.60    2.10
  -2  -1   6   41.30    1.60
  -2  -1   6   41.70    1.80
  -2  -1   6   39.40    2.30
   2  -1  -6   41.60    2.20
   2  -1  -6   39.10    2.30
  -2  -1   6   41.40    2.30
  -2  -1   6   39.20    2.20
   2  -1  -6   40.40    1.90
   2  -1  -6   39.60    1.90
   2   1  -5    0.70    0.60
  -2   1   5    1.70    0.80
  -2   1   5    2.20    0.70
  -2   1   5    1.40    0.80
   2   1  -5    1.40    0.70
   2   1  -5    0.80    0.80
   2   1  -5    0.90    0.90
   2   1  -5    0.90    0.90
  -2  -1   5    1.50    0.50
   2  -1  -5    0.60    0.70
   2  -1  -5    1.10    0.80
  -2  -1   5    1.50    0.80
   2  -1  -5    0.70    0.50
   2  -1  -5    0.50    0.60
  -2  -1   5    1.40    0.90
  -2  -1   5    0.80    0.80
   2  -1  -5    0.00    0.60
  -2  -1   5    0.80    0.60
   2   1  -4   18.90    1.30
   2   1  -4   15.70    1.30
  -2   1   4   17.20    1.10
   2   1  -4   15.60    1.00
  -2   1   4   18.60    1.20
   2   1  -4   17.10    1.30
  -2   1   4   16.00    1.10
   2   1  -4   16.90    1.10
  -2  -1   4   17.10    1.10
   2  -1  -4   19.60    1.30
   2  -1  -4   20.10    1.10
  -2  -1   4   16.80    1.10
  -2  -1   4   18.00    1.00
  -2  -1   4   16.10    1.20
  -2  -1   4   19.00    1.30
   2  -1  -4   17.00    1.00
   2  -1  -4   17.80    1.00
   2   1  -3  140.29    4.20
   2   1  -3  137.59    4.40
  -2   1   3  136.69    4.20
  -2   1   3  133.89    4.20
  -2   1   3  136.69    4.20
   2   1  -3  131.99    4.20
  -2  -1   3  131.39    4.20
  -2  -1   3  135.89    4.30
   2  -1  -3  142.99    4.20
   2  -1  -3  140.99    4.20
   2  -1  -3  137.09    4.10
   2  -1  -3  134.49    4.10
   2  -1  -3  138.79    4.30
  -2  -1   3  136.49    4.40
  -2   1   2 2298.77   66.49
   2   1  -2 2320.87   67.19
   2   1  -2 2273.17   66.19
  -2   1   2 2351.76   66.09
   2   1  -2 2335.97   66.69
   2   1  -2 2292.07   65.89
   2   1  -2 2416.46   66.09
  -2   1   2 2236.68   66.19
  -2  -1   2 2197.98   66.49
  -2  -1   2 2369.26   66.59
   2  -1  -2 2354.56   66.19
  -2  -1   2 2225.48   65.79
   2  -1  -2 2210.88   66.09
   2  -1  -2 2358.76   66.39
   2  -1  -2 2401.66   66.59
   2  -1  -2 2364.16   66.39
   2   1  -1  250.37    7.40
  -2   1   1  260.97    7.30
  -2   1   1  245.68    7.30
   2   1  -1  262.07    7.40
   2   1  -1  244.78    7.50
   2   1  -1  249.38    7.50
  -2   1   1  258.57    7.40
   2   1  -1  249.48    7.40
  -2   1   1  253.47    7.40
   2  -1  -1  262.17    7.40
  -2  -1   1  247.38    7.40
  -2  -1   1  246.28    7.50
   2  -1  -1  261.37    7.40
  -2  -1   1  258.67    7.50
   2  -1  -1  257.57    7.30
  -2  -1   1  245.08    7.40
   2  -1  -1  262.27    7.40
  -2  -1   1  248.08    7.50
   2  -1  -1  260.17    7.40
  -2  -1   1  268.67    7.50
   2   1   0  103.49    3.20
   2   1   0   97.59    3.10
  -2   1   0  102.39    3.20
   2   1   0  104.59    3.20
   2   1   0  104.09    3.10
   2   1   0  100.99    3.10
  -2   1   0  101.19    3.10
  -2   1   0  105.29    3.00
   2   1   0   96.49    3.10
  -2   1   0  107.29    3.10
   2   1   0  100.99    3.10
  -2  -1   0  104.19    3.10
  -2  -1   0  104.89    3.10
   2  -1   0  101.89    3.10
   2  -1   0  102.49    3.00
  -2  -1   0  102.99    3.10
   2  -1   0  103.29    3.10
  -2  -1   0   98.59    3.10
   2  -1   0  103.89    3.10
  -2  -1   0  104.79    3.10
   2  -1   0   98.89    3.10
   2  -1   0   98.79    3.20
   2   1   1  126.89    4.10
  -2   1  -1  130.29    4.00
  -2   1  -1  120.59    4.00
   2   1   1  135.79    4.00
   2   1   1  127.59    4.00
   2   1   1  127.59    4.00
   2   1   1  133.69    3.90
  -2   1  -1  133.79    4.00
  -2   1  -1  130.99    4.00
   2   1   1  131.89    4.00
  -2   1  -1  138.69    4.00
   2   1   1  136.79    4.00
  -2   1  -1  130.69    4.00
   2  -1   1  135.49    4.00
   2  -1   1  130.59    4.00
  -2  -1  -1  140.59    4.00
  -2  -1  -1  133.99    4.00
   2  -1   1  135.79    4.10
   2  -1   1  131.79    4.00
   2  -1   1  133.29    4.00
  -2  -1  -1  129.99    4.00
  -2  -1  -1  134.99    4.00
  -2  -1  -1  133.49    4.00
   2  -1   1  130.69    4.00
  -2  -1  -1  137.39    4.00
  -2  -1  -1  133.09    4.10
  -2   1  -2   54.39    2.00
   2   1   2   52.69    1.80
   2   1   2   51.39    1.80
  -2   1  -2   52.89    1.90
   2   1   2   55.89    1.80
   2   1   2   55.39    1.90
  -2   1  -2   53.39    1.90
   2   1   2   55.39    1.90
   2   1   2   52.79    1.90
  -2   1  -2   53.19    2.00
  -2   1  -2   57.79    1.90
  -2  -1  -2   55.59    1.90
  -2  -1  -2   52.99    1.90
  -2  -1  -2   58.69    1.90
   2  -1   2   56.09    2.10
  -2  -1  -2   56.09    1.90
  -2  -1  -2   49.70    1.90
   2  -1   2   55.79    2.00
  -2  -1  -2   55.19    1.80
  -2   1  -3   24.10    1.40
   2   1   3   25.20    1.30
   2   1   3   26.60    1.00
   2   1   3   23.00    1.00
   2   1   3   23.10    1.30
   2   1   3   24.20    1.20
  -2   1  -3   27.30    1.30
  -2   1  -3   26.60    1.30
  -2   1  -3   26.20    1.50
   2  -1   3   23.90    1.30
  -2  -1  -3   25.30    1.20
  -2  -1  -3   24.70    1.20
  -2  -1  -3   23.20    1.20
   2  -1   3   26.50    1.50
  -2  -1  -3   22.60    1.30
   2  -1   3   24.40    1.40
  -2  -1  -3   25.40    1.20
   2   1   4  290.67    9.00
  -2   1  -4  310.77    9.10
   2   1   4  302.47    9.30
   2   1   4  305.37    8.80
   2   1   4  299.17    8.70
   2   1   4  307.37    9.10
   2   1   4  298.27    9.20
  -2   1  -4  320.67    9.20
  -2   1  -4  308.47    9.00
   2   1   4  275.27    8.80
  -2   1  -4  302.27    9.30
   2  -1   4  308.77    9.00
  -2  -1  -4  300.57    9.00
  -2  -1  -4  307.37    8.90
   2  -1   4  299.47    9.20
   2  -1   4  296.67    9.10
   2  -1   4  304.57    9.20
   2  -1   4  303.67    9.30
  -2  -1  -4  286.87    9.10
  -2  -1  -4  294.57    8.90
  -2   1  -5  341.57   10.60
   2   1   5  363.36   10.40
  -2   1  -5  346.07   11.00
  -2   1  -5  364.56   10.70
   2   1   5  355.86   10.20
   2   1   5  352.46   10.80
  -2   1  -5  365.06   10.90
   2   1   5  361.76   11.10
   2   1   5  356.66   10.30
   2   1   5  356.16   10.60
   2   1   5  358.56   10.70
  -2  -1  -5  360.96   10.70
  -2  -1  -5  364.36   10.60
   2  -1   5  358.86   10.90
  -2  -1  -5  352.36   10.80
   2  -1   5  355.16   11.00
   2  -1   5  349.37   10.80
   2  -1   5  351.26   10.70
  -2  -1  -5  351.36   10.60
   2  -1   5  342.17   10.50
   2  -1   5  362.06   11.00
  -2   1  -6   77.49    3.40
  -2   1  -6   77.49    3.10
   2   1   6   87.59    3.20
   2   1   6   80.69    3.30
   2   1   6   80.59    3.70
   2   1   6   79.99    3.10
  -2  -1  -6   74.59    3.00
  -2  -1  -6   81.99    3.40
   2  -1   6   86.59    3.50
   2  -1   6   82.39    3.60
   2  -1   6   79.89    2.80
   2  -1   6   79.49    3.00
  -2  -1  -6   86.39    3.20
  -2  -1  -6   82.69    3.10
   2  -1   6   81.19    3.10
   2  -1   6   79.89    3.30
  -2   1  -7   38.10    2.60
  -2   1  -7   37.00    2.50
   2   1   7   38.20    2.30
   2   1   7   35.70    2.30
  -2   1  -7   28.20    2.00
   2   1   7   45.70    2.90
   2  -1   7   42.30    2.90
   2  -1   7   38.70    2.50
   2  -1   7   38.10    2.00
   2  -1   7   36.80    1.90
  -2  -1  -7   35.50    2.10
   2  -1   7   40.10    2.40
  -2  -1  -7   40.80    2.50
  -2  -1  -7   40.30    2.30
   2  -1   7   39.40    1.90
   2   1   8    5.90    1.40
  -2   1  -8    5.80    1.50
  -2   1  -8    3.10    1.50
   2   1   8    6.00    2.00
  -2   1  -8    3.90    1.50
   2  -1   8    5.10    1.30
  -2  -1  -8    7.00    1.40
   2  -1   8    5.40    0.90
   2  -1   8    6.00    1.50
   2  -1   8    3.50    0.90
  -2  -1  -8    4.70    1.50
   2  -1   8    8.80    2.10
  -2  -1  -8    4.40    1.40
  -2   1  -9    1.80    1.60
   2   1   9    2.10    1.50
   2   1   9    0.40    2.20
  -2  -1  -9    1.50    1.50
   2  -1   9    0.70    1.70
   2  -1   9    3.20    2.20
  -2  -1  -9    1.00    1.50
   2   1  10   -2.60    2.40
  -2   1 -10    1.50    1.90
   2   1  10    1.50    1.70
   2  -1  10    1.90    1.80
  -2  -1 -10    0.00    1.70
   2  -1  10    1.90    2.30
   2   1  11    1.50    1.80
   2   1  11    1.70    2.50
  -2   1 -11    0.20    2.20
   2  -1  11    2.20    2.70
   2  -1  11   -0.30    2.00
  -2  -1 -11    4.40    2.10
   2   2 -11   12.30    2.50
  -2  -2  11    8.70    2.60
   2  -2 -11   10.30    2.10
  -2  -2  11    7.60    2.30
   2   2 -10    5.20    2.10
  -2   2  10    3.40    1.50
  -2   2  10    3.10    2.00
   2  -2 -10    2.20    1.60
  -2  -2  10    7.00    2.20
  -2  -2  10    3.90    2.00
   2   2  -9    5.50    1.70
  -2   2   9    8.90    1.50
  -2   2   9    8.20    2.00
  -2  -2   9    9.10    1.90
   2  -2  -9    8.00    1.50
   2  -2  -9    7.20    1.60
  -2  -2   9   11.20    2.10
  -2   2   8    2.50    1.10
  -2   2   8   -0.40    1.50
   2   2  -8    1.30    1.40
   2   2  -8    4.50    1.70
   2   2  -8    0.50    1.30
   2  -2  -8    0.70    1.10
  -2  -2   8    2.00    1.50
  -2  -2   8   -0.40    1.40
  -2  -2   8    0.40    0.80
   2  -2  -8   -0.30    1.20
   2   2  -7  219.58    7.00
  -2   2   7  209.68    7.20
  -2   2   7  210.68    6.80
   2   2  -7  216.68    7.30
   2   2  -7  216.18    7.50
  -2  -2   7  220.88    6.70
  -2  -2   7  206.68    7.10
   2  -2  -7  205.68    6.70
   2  -2  -7  224.78    7.00
  -2  -2   7  222.68    6.50
   2  -2  -7  195.08    7.10
  -2  -2   7  213.88    7.20
  -2   2   6    1.70    0.80
  -2   2   6    2.60    0.80
  -2   2   6    2.60    1.10
   2   2  -6    3.50    1.00
   2   2  -6    4.10    1.30
  -2  -2   6    2.40    0.90
  -2  -2   6    2.90    1.20
   2  -2  -6    3.40    0.90
   2  -2  -6    2.90    0.70
  -2  -2   6    2.20    1.20
   2  -2  -6    2.80    0.70
   2  -2  -6    4.60    1.00
  -2  -2   6    2.30    0.70
   2  -2  -6    3.30    0.90
  -2   2   5  752.42   22.10
   2   2  -5  768.52   22.50
  -2   2   5  760.72   22.10
   2   2  -5  773.82   22.50
   2   2  -5  781.32   22.30
   2   2  -5  797.42   22.20
   2   2  -5  745.33   22.60
  -2  -2   5  753.32   22.00
  -2  -2   5  771.52   22.20
  -2  -2   5  756.02   22.30
   2  -2  -5  792.92   22.20
   2  -2  -5  744.13   22.10
   2  -2  -5  741.23   22.30
  -2  -2   5  745.83   22.40
   2  -2  -5  767.92   22.00
   2  -2  -5  772.02   22.00
  -2  -2   5  763.22   22.40
   2   2  -4    4.00    0.90
  -2   2   4    4.20    0.60
   2   2  -4    4.50    1.00
   2   2  -4    4.70    0.80
   2   2  -4    7.30    0.80
  -2   2   4    5.20    0.60
   2   2  -4    5.20    1.00
  -2   2   4    3.80    0.70
  -2  -2   4    5.50    0.70
  -2  -2   4    3.70    0.90
   2  -2  -4    6.00    0.60
   2  -2  -4    6.00    0.70
   2  -2  -4    5.60    0.50
   2  -2  -4    5.50    0.50
  -2  -2   4    5.50    0.80
  -2  -2   4    5.30    0.90
   2  -2  -4    4.80    0.70
   2   2  -3  945.81   26.80
  -2   2   3  914.11   26.50
  -2   2   3  912.31   26.50
  -2   2   3  880.91   26.50
   2   2  -3  918.11   26.60
   2   2  -3  895.61   26.60
   2   2  -3  919.91   26.90
   2  -2  -3  936.71   26.40
   2  -2  -3  970.70   26.50
  -2  -2   3  879.81   26.70
  -2  -2   3  917.71   26.60
   2  -2  -3  941.91   26.50
   2  -2  -3  932.91   26.40
   2  -2  -3  963.80   26.50
   2  -2  -3  941.91   26.40
  -2  -2   3  941.01   26.80
   2  -2  -3  928.21   26.50
  -2   2   2 1155.48   34.10
   2   2  -2 1160.78   34.20
  -2   2   2 1195.78   34.20
  -2   2   2 1226.68   33.90
   2   2  -2 1124.99   34.00
   2   2  -2 1261.27   34.10
   2   2  -2 1246.98   34.10
   2   2  -2 1182.08   34.20
  -2  -2   2 1220.08   34.10
   2  -2  -2 1166.78   33.90
   2  -2  -2 1207.58   34.10
   2  -2  -2 1179.58   34.30
  -2  -2   2 1221.18   34.20
   2  -2  -2 1169.28   33.90
  -2  -2   2 1177.58   34.10
  -2  -2   2 1169.98   34.00
   2  -2  -2 1181.88   34.10
  -2   2   1 1680.83   50.09
   2   2  -1 1781.62   49.60
   2   2  -1 1751.52   49.80
   2   2  -1 1748.43   50.09
   2   2  -1 1727.13   50.39
  -2   2   1 1729.03   49.80
   2   2  -1 1726.93   50.39
   2   2  -1 1810.82   50.79
   2  -2  -1 1694.33   49.70
  -2  -2   1 1763.22   50.19
  -2  -2   1 1783.52   50.29
   2  -2  -1 1689.53   49.70
  -2  -2   1 1704.83   49.99
   2  -2  -1 1761.32   49.80
  -2  -2   1 1735.33   50.29
   2  -2  -1 1731.63   49.70
  -2  -2   1 1769.82   49.70
   2  -2  -1 1767.32   49.70
  -2   2   0 1025.30   29.70
   2   2   0 1012.60   29.50
  -2   2   0 1053.19   29.60
  -2   2   0 1028.30   29.40
   2   2   0  967.50   29.50
  -2   2   0 1020.00   29.50
   2   2   0 1059.69   29.50
   2   2   0 1060.49   29.50
   2   2   0  987.40   29.40
  -2   2   0 1031.00   29.90
   2  -2   0  995.50   29.70
  -2  -2   0 1019.90   29.70
  -2  -2   0 1029.80   29.50
   2  -2   0 1052.49   29.40
   2  -2   0 1059.59   29.70
  -2  -2   0 1021.40   29.50
  -2  -2   0 1061.59   29.50
   2  -2   0 1030.20   30.20
  -2  -2   0 1078.19   29.50
   2  -2   0 1050.39   29.50
  -2  -2   0 1031.00   30.10
   2   2   1 1113.79   32.30
   2   2   1 1095.29   32.30
   2   2   1 1100.89   32.20
  -2   2  -1 1071.29   32.80
  -2   2  -1 1117.49   32.30
   2   2   1 1145.89   32.30
   2   2   1 1103.69   32.40
  -2   2  -1 1097.89   32.20
  -2   2  -1 1117.49   32.30
   2   2   1 1123.89   32.30
  -2   2  -1 1153.98   32.30
  -2  -2  -1 1219.18   32.20
   2  -2   1 1127.59   32.20
  -2  -2  -1 1123.59   32.30
  -2  -2  -1 1102.89   32.30
   2  -2   1 1117.39   32.40
  -2  -2  -1 1148.89   32.90
   2  -2   1 1157.98   32.30
   2  -2   1 1153.28   32.30
   2  -2   1 1145.59   32.30
  -2  -2  -1 1098.79   32.30
  -2  -2  -1 1210.08   32.50
   2  -2   1 1140.79   32.30
   2   2   2  125.39    3.50
   2   2   2  120.99    3.60
   2   2   2  125.69    3.50
   2   2   2  119.09    3.80
  -2   2  -2  114.29    3.80
  -2   2  -2  122.49    3.80
   2   2   2  118.49    3.80
  -2   2  -2  121.29    3.80
   2   2   2  118.59    3.70
  -2   2  -2  131.69    3.90
   2  -2   2  118.19    3.90
  -2  -2  -2  118.09    3.70
  -2  -2  -2  116.09    3.80
  -2  -2  -2  126.39    3.70
  -2  -2  -2  123.49    3.70
   2  -2   2  118.09    3.80
   2  -2   2  125.29    3.80
   2  -2   2  119.39    4.00
   2  -2   2  123.59    3.90
  -2  -2  -2  121.19    3.70
   2  -2   2  121.59    3.90
  -2  -2  -2  124.79    3.70
   2   2   3 1301.37   36.60
  -2   2  -3 1264.97   36.80
   2   2   3 1334.97   36.60
  -2   2  -3 1280.07   36.60
  -2   2  -3 1371.06   36.70
   2   2   3 1142.19   36.80
  -2   2  -3 1351.16   36.80
  -2  -2  -3 1316.57   36.50
  -2  -2  -3 1280.57   36.50
   2  -2   3 1304.57   36.90
  -2  -2  -3 1305.57   36.60
  -2  -2  -3 1255.67   36.60
  -2  -2  -3 1134.79   36.50
  -2  -2  -3 1224.78   36.50
   2  -2   3 1251.67   36.60
   2  -2   3 1339.07   36.80
  -2   2  -4   30.30    1.70
   2   2   4   30.20    1.50
  -2   2  -4   26.40    1.80
   2   2   4   28.30    1.50
   2   2   4   30.70    1.90
   2   2   4   29.60    1.40
  -2   2  -4   27.50    1.50
  -2   2  -4   30.40    1.50
  -2  -2  -4   29.20    1.40
   2  -2   4   30.10    1.70
   2  -2   4   27.00    1.80
   2  -2   4   31.40    1.80
   2  -2   4   24.80    1.60
  -2  -2  -4   30.10    1.30
  -2  -2  -4   29.70    1.50
   2  -2   4   27.40    1.50
  -2   2  -5    4.70    1.10
   2   2   5    7.40    0.90
  -2   2  -5    4.70    1.00
   2   2   5    5.30    1.30
   2   2   5    6.30    0.90
  -2   2  -5    6.50    1.00
   2   2   5    6.70    0.90
   2  -2   5    6.60    0.90
  -2  -2  -5    5.70    0.80
  -2  -2  -5    6.60    0.80
   2  -2   5    7.90    1.20
  -2  -2  -5    5.70    0.90
   2  -2   5    6.50    1.10
   2  -2   5    6.40    1.10
  -2  -2  -5    5.10    0.70
   2  -2   5    8.00    1.30
   2   2   6   14.40    1.90
   2   2   6   13.70    1.20
  -2   2  -6   11.10    1.40
  -2   2  -6   12.60    1.50
   2   2   6   13.40    1.20
   2   2   6   15.40    1.30
  -2   2  -6    8.90    1.20
   2  -2   6   12.30    1.30
  -2  -2  -6   12.00    1.20
   2  -2   6   12.10    1.40
  -2  -2  -6   16.00    1.20
   2  -2   6   13.80    1.20
  -2  -2  -6   13.30    1.10
  -2  -2  -6   11.80    1.20
   2  -2   6   14.90    1.70
   2  -2   6   14.70    1.60
   2   2   7   88.89    3.70
   2   2   7   94.09    3.60
  -2   2  -7   97.39    4.10
  -2   2  -7   89.99    3.80
   2   2   7   92.99    4.40
  -2   2  -7   89.29    4.10
   2  -2   7   91.69    3.90
  -2  -2  -7   92.79    3.50
  -2  -2  -7   99.59    3.80
   2  -2   7   90.79    4.10
   2  -2   7   94.39    3.60
   2  -2   7   94.39    4.20
   2  -2   7   95.09    3.30
  -2  -2  -7   92.99    3.70
  -2   2  -8   63.39    3.60
  -2   2  -8   61.89    3.50
   2   2   8   60.59    4.00
  -2   2  -8   56.49    3.10
   2   2   8   65.89    3.00
   2  -2   8   58.99    3.50
  -2  -2  -8   58.29    2.90
   2  -2   8   66.09    3.40
   2  -2   8   66.69    3.90
   2  -2   8   60.79    2.80
  -2  -2  -8   63.69    3.20
  -2   2  -9  110.79    4.80
   2   2   9  104.69    4.40
   2   2   9  114.09    5.60
  -2   2  -9  115.49    5.00
   2  -2   9  114.29    5.00
   2  -2   9  112.29    3.90
  -2  -2  -9  102.39    4.40
   2  -2   9  120.29    5.50
  -2  -2  -9  119.59    4.80
  -2   2 -10   -1.00    1.90
   2   2  10    2.60    2.50
   2   2  10    3.70    1.60
   2  -2  10    2.80    2.00
  -2  -2 -10    2.30    1.70
   2  -2  10    2.90    2.30
   2   2  11   30.00    2.60
  -2   2 -11   30.30    3.20
   2   2  11   34.50    3.80
  -2  -2 -11   34.70    2.90
   2  -2  11   31.30    3.00
   2  -2  11   28.80    3.60
   2   3 -11   -4.00    2.30
  -2  -3  11    5.20    2.20
   2  -3 -11   -0.30    1.80
  -2  -3  11    2.40    2.40
  -2   3  10    0.30    1.20
  -2   3  10    1.30    1.90
   2   3 -10    6.30    2.10
  -2  -3  10    0.60    2.00
   2  -3 -10    0.80    1.50
  -2  -3  10    0.70    2.00
  -2   3   9   39.00    3.00
   2   3  -9   44.70    2.90
  -2   3   9   41.40    2.30
   2   3  -9   40.50    3.10
   2  -3  -9   45.20    2.60
  -2  -3   9   43.10    3.10
  -2  -3   9   35.10    2.90
   2  -3  -9   44.10    2.90
  -2  -3   9   42.70    2.20
   2   3  -8   26.10    2.10
   2   3  -8   32.30    2.60
  -2   3   8   30.30    1.90
   2   3  -8   28.70    2.70
  -2   3   8   26.50    2.30
  -2  -3   8   22.90    2.30
   2  -3  -8   26.60    1.80
  -2  -3   8   26.70    2.00
   2  -3  -8   27.00    2.00
  -2  -3   8   33.20    2.50
  -2   3   7  123.09    4.20
   2   3  -7  123.69    5.00
  -2   3   7  119.19    4.80
   2   3  -7  128.99    5.20
   2   3  -7  126.49    4.60
  -2  -3   7  119.39    4.40
   2  -3  -7  132.69    4.50
  -2  -3   7  122.19    4.80
  -2  -3   7  134.99    5.00
  -2  -3   7  125.99    4.20
   2  -3  -7  126.39    4.60
   2  -3  -7  120.29    4.20
  -2   3   6   82.79    3.40
  -2   3   6   80.29    2.90
   2   3  -6   82.19    3.80
   2   3  -6   78.09    3.50
  -2   3   6   80.89    2.80
   2   3  -6   80.59    3.30
  -2  -3   6   85.19    3.40
   2  -3  -6   83.49    3.20
   2  -3  -6   82.39    2.80
  -2  -3   6   77.19    3.50
  -2  -3   6   78.99    3.00
   2  -3  -6   78.69    3.20
  -2  -3   6   82.79    3.20
   2  -3  -6   83.09    2.80
   2  -3  -6   82.69    3.10
  -2   3   5   12.30    0.80
   2   3  -5    9.70    1.10
   2   3  -5    9.40    1.30
   2   3  -5   12.50    1.40
  -2   3   5   12.20    0.90
  -2  -3   5   16.30    1.60
   2  -3  -5   12.90    1.00
   2  -3  -5   12.90    1.00
   2  -3  -5   13.00    0.80
   2  -3  -5   13.50    1.00
  -2  -3   5   11.20    1.20
   2  -3  -5   14.30    0.80
  -2  -3   5   12.90    1.10
   2   3  -4  125.69    4.40
   2   3  -4  137.79    4.80
   2   3  -4  140.79    4.70
  -2   3   4  133.49    4.40
  -2   3   4  138.09    4.10
  -2  -3   4  130.09    4.30
   2  -3  -4  136.89    4.10
   2  -3  -4  134.79    4.30
   2  -3  -4  138.39    4.00
  -2  -3   4  134.99    4.60
   2  -3  -4  132.99    4.00
   2  -3  -4  136.29    4.20
  -2   3   3  185.78    5.30
  -2   3   3  178.58    5.20
  -2   3   3  175.48    5.20
   2   3  -3  176.78    5.50
   2   3  -3  181.38    5.50
   2   3  -3  173.48    5.80
   2   3  -3  171.88    5.70
  -2  -3   3  176.88    5.60
   2  -3  -3  176.88    5.20
  -2  -3   3  177.98    5.60
   2  -3  -3  172.98    5.20
   2  -3  -3  178.68    5.30
  -2  -3   3  164.98    5.40
  -2  -3   3  174.78    5.60
   2   3  -2    8.30    0.70
  -2   3   2    8.70    0.60
   2   3  -2    8.90    0.90
   2   3  -2    8.50    0.90
   2   3  -2    9.80    0.80
   2   3  -2    9.00    0.80
  -2   3   2    8.00    0.50
  -2   3   2    8.00    0.50
   2  -3  -2    8.60    0.60
  -2  -3   2    9.60    0.90
   2  -3  -2    8.50    0.60
  -2  -3   2    8.90    0.70
  -2  -3   2    9.60    0.90
   2  -3  -2    8.90    0.50
  -2  -3   2    7.70    0.80
  -2  -3   2    8.80    0.70
   2   3  -1 2771.12   79.39
   2   3  -1 2835.22   80.49
  -2   3   1 2699.63   79.59
   2   3  -1 2635.04   79.79
   2   3  -1 2756.82   79.79
   2   3  -1 3011.50   80.09
  -2   3   1 2720.63   79.49
   2   3  -1 2774.62   79.29
   2  -3  -1 2787.72   79.59
   2  -3  -1 2906.01   79.59
  -2  -3   1 2882.91   80.79
  -2  -3   1 2728.93   80.19
  -2  -3   1 2734.03   79.49
   2  -3  -1 2798.72   79.19
  -2  -3   1 2765.02   79.59
  -2  -3   1 2749.02   80.09
   2  -3  -1 2775.22   79.79
   2  -3  -1 2739.83   79.09
   2   3   0   32.80    1.20
   2   3   0   33.40    1.30
   2   3   0   27.10    1.20
  -2   3   0   29.90    1.20
  -2   3   0   29.70    1.10
   2   3   0   30.80    1.10
   2   3   0   29.90    1.30
  -2   3   0   32.90    1.10
   2   3   0   30.60    1.20
  -2   3   0   29.80    1.20
  -2   3   0   30.70    1.20
   2  -3   0   31.10    1.20
  -2  -3   0   33.00    1.20
  -2  -3   0   30.50    1.10
  -2  -3   0   29.60    1.10
  -2  -3   0   31.50    1.20
   2  -3   0   33.00    1.20
   2  -3   0   30.00    1.10
  -2  -3   0   30.40    1.30
   2  -3   0   32.30    1.20
  -2  -3   0   30.10    1.20
   2  -3   0   30.50    1.20
   2   3   1  922.61   27.10
  -2   3  -1  957.50   27.10
   2   3   1  954.00   27.10
   2   3   1  996.10   27.10
  -2   3  -1  922.91   27.30
   2   3   1  945.61   27.20
  -2   3  -1  922.81   27.20
   2   3   1  950.50   27.10
   2  -3   1  921.11   27.20
   2  -3   1  938.91   27.20
   2  -3   1  975.80   27.30
  -2  -3  -1  913.91   27.10
  -2  -3  -1 1013.00   27.40
  -2  -3  -1  978.00   27.10
   2  -3   1  937.11   27.10
  -2  -3  -1  921.81   27.10
  -2  -3  -1  963.40   27.10
  -2   3  -2  145.59    4.60
   2   3   2  140.69    4.30
  -2   3  -2  138.69    4.40
  -2   3  -2  148.59    4.50
   2   3   2  136.59    4.30
   2   3   2  143.09    4.30
  -2   3  -2  141.89    4.50
  -2   3  -2  134.19    4.50
   2  -3   2  148.39    4.60
  -2  -3  -2  147.59    4.30
  -2  -3  -2  142.39    4.20
  -2  -3  -2  140.19    4.20
  -2  -3  -2  135.99    4.40
   2  -3   2  144.69    4.50
  -2  -3  -2  137.39    4.20
   2  -3   2  142.19    4.70
   2  -3   2  142.59    4.50
  -2  -3  -2  148.09    4.30
   2   3   3   63.49    2.60
  -2   3  -3   57.89    2.40
  -2   3  -3   61.19    2.30
  -2   3  -3   62.89    2.40
  -2   3  -3   62.59    2.50
   2   3   3   55.39    2.10
   2   3   3   56.49    2.10
   2   3   3   60.19    2.10
  -2  -3  -3   62.69    2.00
  -2  -3  -3   62.29    2.00
   2  -3   3   61.09    2.50
   2  -3   3   59.69    2.30
   2  -3   3   60.19    2.40
  -2  -3  -3   58.69    2.10
  -2  -3  -3   63.49    2.10
   2  -3   3   56.89    2.60
  -2  -3  -3   61.69    2.10
  -2  -3  -3   50.49    2.10
   2   3   4  354.46    9.90
   2   3   4  318.17    9.90
  -2   3  -4  332.37   10.40
   2   3   4  312.67   10.30
  -2   3  -4  341.67   10.30
  -2   3  -4  342.27   10.10
   2   3   4  329.57    9.90
  -2  -3  -4  325.47    9.90
   2  -3   4  321.97   10.20
  -2  -3  -4  343.67    9.90
  -2  -3  -4  337.97    9.80
   2  -3   4  346.67   10.50
   2  -3   4  337.97   10.20
   2  -3   4  327.77   10.10
  -2  -3  -4  354.36    9.80
  -2  -3  -4  332.47    9.90
  -2   3  -5  327.37   10.40
   2   3   5  334.67    9.80
  -2   3  -5  315.97   10.00
  -2   3  -5  324.47   10.20
   2   3   5  327.47    9.90
   2   3   5  327.47   10.40
   2   3   5  321.97    9.80
  -2  -3  -5  330.97    9.80
  -2  -3  -5  329.97    9.90
   2  -3   5  339.97   10.20
   2  -3   5  335.57   10.50
   2  -3   5  329.17   10.00
  -2  -3  -5  329.77    9.70
  -2  -3  -5  327.47    9.70
   2   3   6   11.20    1.10
  -2   3  -6   10.20    1.50
  -2   3  -6    9.70    1.30
   2   3   6   11.00    1.10
  -2   3  -6   10.70    1.50
   2   3   6    8.90    1.70
   2   3   6    9.30    1.00
   2  -3   6   10.60    1.60
  -2  -3  -6    9.40    1.10
  -2  -3  -6    9.40    1.10
   2  -3   6   12.70    1.20
  -2  -3  -6   10.70    1.10
  -2  -3  -6    9.90    1.00
   2  -3   6    8.70    1.50
   2  -3   6   12.00    1.70
   2  -3   6   12.60    1.50
  -2   3  -7  156.58    5.40
   2   3   7  152.38    5.20
  -2   3  -7  155.78    5.80
   2   3   7  156.88    5.10
   2   3   7  152.88    6.10
  -2  -3  -7  147.09    5.30
   2  -3   7  146.19    5.40
   2  -3   7  144.59    5.80
  -2  -3  -7  145.79    5.00
   2  -3   7  150.98    5.10
   2  -3   7  153.28    5.60
  -2  -3  -7  154.58    5.10
   2  -3   7  165.08    5.90
   2   3   8    4.70    2.00
  -2   3  -8    3.80    1.60
   2   3   8    2.80    1.20
  -2   3  -8    3.90    1.70
  -2   3  -8    2.50    1.50
  -2  -3  -8    2.70    1.20
  -2  -3  -8    3.80    1.20
   2  -3   8    5.20    1.80
   2  -3   8    5.40    1.30
   2  -3   8    3.20    1.70
  -2   3  -9    1.90    1.80
   2   3   9    4.50    2.30
  -2   3  -9    3.60    2.00
   2   3   9    2.50    1.40
  -2  -3  -9    2.30    1.40
   2  -3   9    1.10    2.20
   2  -3   9    3.00    1.20
   2  -3   9    1.00    1.70
  -2  -3  -9    4.20    1.40
   2   3  10    9.70    1.70
  -2   3 -10    9.70    2.30
   2   3  10    8.40    2.70
   2  -3  10    7.20    2.60
   2  -3  10   10.10    2.30
  -2  -3 -10    9.10    1.80
   2   3  11    4.10    2.90
  -2   3 -11   11.00    2.60
   2  -3  11    9.50    2.90
  -2  -3 -11    6.40    2.00
   2  -3  11    6.40    2.40
   2   4 -11   -2.00    2.40
  -2  -4  11    8.60    2.60
   2  -4 -11    4.40    1.80
  -2  -4  11   -1.10    2.30
   2   4 -10    6.20    2.30
  -2  -4  10   10.20    2.40
   2  -4 -10    6.60    1.60
  -2  -4  10    6.30    2.20
  -2   4   9    2.10    0.90
   2   4  -9    0.80    2.00
   2   4  -9    1.80    1.80
  -2   4   9    0.80    1.60
  -2  -4   9    1.50    1.30
  -2  -4   9    2.30    2.00
   2  -4  -9    3.70    1.20
   2  -4  -9    0.50    1.20
  -2  -4   9    2.30    1.90
  -2   4   8   -0.40    0.80
   2   4  -8    0.00    1.70
   2   4  -8   -0.10    1.50
  -2   4   8   -1.70    1.40
  -2  -4   8   -1.70    1.50
   2  -4  -8    0.30    1.00
  -2  -4   8    0.40    1.60
  -2  -4   8   -0.80    1.10
   2  -4  -8    1.60    1.00
  -2   4   7    5.30    1.40
   2   4  -7    7.70    1.70
   2   4  -7    4.50    1.40
   2   4  -7    0.90    0.80
  -2   4   7    6.10    0.80
  -2   4   7    5.30    0.70
  -2  -4   7    5.70    1.10
   2  -4  -7    6.30    0.90
  -2  -4   7    5.70    1.70
  -2  -4   7    5.40    1.20
   2  -4  -7    9.00    1.10
  -2  -4   7    6.80    1.60
  -2   4   6   30.60    1.30
   2   4  -6   35.40    2.60
  -2   4   6   28.60    1.30
  -2   4   6   27.90    1.90
   2   4  -6   30.70    2.30
   2   4  -6   31.10    1.90
   2  -4  -6   25.80    1.70
   2  -4  -6   29.60    1.30
  -2  -4   6   25.00    2.10
   2  -4  -6   30.20    1.70
  -2  -4   6   27.60    2.00
   2  -4  -6   27.10    1.60
   2  -4  -6   29.00    1.40
  -2  -4   6   25.50    2.00
  -2  -4   6   29.00    1.90
   2   4  -5  164.68    5.40
   2   4  -5  164.48    5.90
  -2   4   5  167.78    4.80
   2   4  -5  160.18    5.60
  -2   4   5  136.89    5.20
   2  -4  -5  153.88    5.10
  -2  -4   5  163.48    5.50
   2  -4  -5  167.68    4.90
  -2  -4   5  161.48    5.30
   2  -4  -5  169.98    4.80
   2  -4  -5  160.68    5.00
   2  -4  -5  164.18    4.80
  -2   4   4 1042.20   29.30
   2   4  -4 1032.50   29.70
  -2   4   4 1024.20   29.00
   2   4  -4  990.80   29.40
   2   4  -4 1014.40   29.90
  -2   4   4  984.30   29.00
  -2  -4   4 1010.40   29.40
   2  -4  -4  997.30   29.20
  -2  -4   4 1068.19   29.70
   2  -4  -4 1014.10   29.10
  -2  -4   4 1022.80   29.60
   2  -4  -4 1030.80   29.10
   2   4  -3  123.79    4.20
   2   4  -3  135.99    4.60
   2   4  -3  131.19    4.60
  -2   4   3  127.09    4.10
  -2  -4   3  132.99    4.50
   2  -4  -3  132.29    3.90
   2  -4  -3  134.29    3.90
   2  -4  -3  129.79    4.10
  -2  -4   3  130.49    4.30
  -2  -4   3  132.89    4.50
  -2   4   2  409.86   11.90
  -2   4   2  415.76   11.70
  -2   4   2  408.36   11.70
   2   4  -2  408.36   12.40
   2   4  -2  392.26   12.20
   2   4  -2  439.36   12.10
   2   4  -2  421.76   12.10
   2   4  -2  404.66   12.00
  -2   4   2  410.96   11.80
   2  -4  -2  404.16   11.80
  -2  -4   2  414.16   12.10
  -2  -4   2  419.96   12.00
   2  -4  -2  408.36   11.90
  -2  -4   2  399.16   12.20
   2  -4  -2  401.36   11.90
  -2  -4   2  403.76   12.20
   2  -4  -2  428.56   11.80
  -2  -4   2  416.56   12.30
   2   4  -1   74.89    2.40
  -2   4   1   78.29    2.30
  -2   4   1   77.49    2.30
  -2   4   1   72.69    2.40
   2   4  -1   72.49    2.50
   2   4  -1   72.09    2.50
   2  -4  -1   73.99    2.30
  -2  -4   1   75.59    2.60
   2  -4  -1   73.19    2.30
  -2  -4   1   73.99    2.40
   2  -4  -1   71.69    2.40
  -2  -4   1   77.49    2.60
  -2  -4   1   78.49    2.70
   2  -4  -1   75.39    2.20
  -2  -4   1   68.59    2.50
   2  -4  -1   75.59    2.20
  -2   4   0  457.95   13.30
   2   4   0  451.65   13.20
  -2   4   0  461.25   13.10
   2   4   0  461.95   13.20
  -2   4   0  459.05   13.30
  -2   4   0  466.35   13.20
   2   4   0  454.95   13.30
  -2   4   0  429.96   13.30
   2   4   0  434.76   13.50
  -2  -4   0  467.75   13.30
   2  -4   0  452.55   13.20
   2  -4   0  469.35   13.30
   2  -4   0  451.75   13.30
  -2  -4   0  462.85   13.30
  -2  -4   0  465.85   13.20
  -2  -4   0  450.45   13.20
  -2  -4   0  469.35   13.30
   2  -4   0  465.35   13.30
   2  -4   0  460.45   13.20
  -2  -4   0  467.75   13.30
   2   4   1    9.90    0.70
   2   4   1   12.40    0.40
  -2   4  -1   11.50    0.90
   2   4   1   11.00    0.40
  -2   4  -1   12.90    0.90
  -2   4  -1   11.50    0.70
   2   4   1   11.60    0.80
  -2  -4  -1   12.10    0.80
  -2  -4  -1   12.90    0.70
   2  -4   1   10.00    0.80
   2  -4   1   12.80    0.80
   2  -4   1   11.90    0.80
   2  -4   1   10.90    0.80
  -2  -4  -1   11.00    0.70
   2  -4   1    8.90    0.80
  -2  -4  -1   11.30    0.70
  -2  -4  -1   11.70    0.70
  -2   4  -2 2167.68   60.29
  -2   4  -2 2016.90   60.09
  -2   4  -2 2097.69   60.39
   2   4   2 2155.68   60.69
   2   4   2 2151.28   60.69
   2   4   2 2083.09   60.19
  -2   4  -2 2114.09   60.29
  -2  -4  -2 1970.70   60.59
   2  -4   2 2097.39   60.19
   2  -4   2 2110.89   60.99
   2  -4   2 2178.68   60.49
   2  -4   2 2120.49   61.39
  -2  -4  -2 2120.99   60.19
  -2  -4  -2 2109.09   60.09
  -2  -4  -2 2124.19   60.59
   2  -4   2 2136.89   60.19
  -2  -4  -2 2123.79   60.19
  -2   4  -3    5.30    0.90
  -2   4  -3    5.20    0.90
   2   4   3    7.70    1.10
   2   4   3    7.70    0.60
  -2   4  -3    6.10    1.00
   2   4   3    7.10    0.60
   2   4   3    6.90    0.70
  -2  -4  -3    7.80    0.50
   2  -4   3    6.70    1.00
   2  -4   3    6.70    0.90
  -2  -4  -3    8.20    0.60
   2  -4   3    8.90    1.10
  -2  -4  -3    7.70    0.50
  -2  -4  -3    8.00    0.70
  -2  -4  -3    7.00    0.70
  -2  -4  -3    8.40    0.70
   2   4   4 1163.48   34.70
  -2   4  -4 1189.88   34.60
  -2   4  -4 1137.49   34.40
   2   4   4 1126.19   34.20
   2   4   4 1179.28   34.20
   2   4   4 1195.88   34.20
  -2   4  -4 1229.18   34.80
   2  -4   4 1227.58   34.60
  -2  -4  -4 1217.98   34.10
   2  -4   4 1201.28   34.80
  -2  -4  -4 1205.38   34.10
  -2  -4  -4 1206.18   34.20
   2  -4   4 1202.58   34.50
   2  -4   4 1202.08   34.60
  -2  -4  -4 1194.38   34.20
  -2  -4  -4 1224.98   34.20
   2   4   5    1.30    1.20
  -2   4  -5    0.10    0.90
  -2   4  -5    0.20    0.90
  -2   4  -5    0.60    1.20
   2   4   5    1.10    0.70
   2   4   5   -0.30    0.50
   2   4   5    0.60    0.60
  -2  -4  -5    1.00    0.50
  -2  -4  -5    1.40    0.70
   2  -4   5    0.00    0.90
   2  -4   5    1.60    1.10
   2  -4   5   -0.70    0.90
  -2  -4  -5    0.50    0.60
  -2  -4  -5    0.50    0.60
  -2   4  -6    4.90    1.20
   2   4   6    6.30    0.80
   2   4   6    7.10    0.90
  -2   4  -6    6.40    1.40
   2   4   6    5.80    1.00
  -2   4  -6    7.60    1.50
   2   4   6    6.10    1.50
  -2  -4  -6    6.70    1.00
   2  -4   6    4.20    1.20
   2  -4   6    8.20    1.50
  -2  -4  -6    6.70    0.80
  -2  -4  -6    5.60    0.90
  -2  -4  -6    6.10    0.90
   2  -4   6    6.30    1.40
   2  -4   6    6.90    1.20
  -2   4  -7   49.40    3.20
  -2   4  -7   57.79    3.00
  -2   4  -7   43.20    2.80
   2   4   7   47.40    2.30
   2   4   7   45.60    3.20
  -2  -4  -7   49.20    2.20
   2  -4   7   47.00    2.80
  -2  -4  -7   49.00    2.40
   2  -4   7   45.80    2.80
   2  -4   7   47.20    2.60
   2  -4   7   46.80    3.00
   2  -4   7   49.30    3.10
  -2  -4  -7   45.50    2.40
   2   4   8   20.70    1.60
  -2   4  -8   16.20    2.00
  -2   4  -8   26.50    2.60
   2   4   8   18.40    2.60
  -2  -4  -8   20.70    1.70
   2  -4   8   15.20    2.20
   2  -4   8   16.30    2.20
   2  -4   8   16.70    1.80
  -2  -4  -8   19.90    1.60
   2   4   9   10.00    2.60
   2   4   9    8.00    1.40
  -2   4  -9    6.80    2.00
  -2   4  -9    7.20    2.20
  -2  -4  -9    7.70    1.50
   2  -4   9   10.00    2.20
  -2  -4  -9    6.10    1.40
   2  -4   9    5.40    2.00
  -2   4 -10   11.30    2.40
   2   4  10    6.70    1.80
   2   4  10    3.40    2.60
   2  -4  10    5.50    2.30
  -2  -4 -10    5.20    1.60
   2  -4  10    8.90    2.50
  -2   4 -11    4.40    2.40
   2   4  11    3.10    2.80
   2  -4  11    1.30    2.30
  -2  -4 -11    1.90    1.80
   2  -4  11   -1.60    2.70
   2   5 -11   13.30    2.80
   2  -5 -11   17.20    2.10
  -2  -5  11   14.00    2.80
  -2  -5  11   14.40    2.90
   2   5 -10    7.80    2.40
   2  -5 -10    8.90    1.60
  -2  -5  10    7.90    2.40
  -2  -5  10    9.90    2.50
   2   5  -9    4.50    2.20
  -2   5   9    3.90    1.80
   2   5  -9    5.10    2.00
  -2  -5   9    0.20    2.00
  -2  -5   9    5.60    2.10
   2  -5  -9    4.80    1.20
  -2   5   8   24.00    2.20
   2   5  -8   25.30    2.30
   2   5  -8   21.70    2.50
  -2  -5   8   29.10    2.60
  -2  -5   8   21.00    2.30
   2  -5  -8   21.50    1.50
   2  -5  -8   24.30    1.60
  -2  -5   8   19.00    1.90
   2   5  -7   32.90    2.60
   2   5  -7   29.40    2.20
   2   5  -7   25.90    2.50
  -2   5   7   33.40    2.20
  -2  -5   7   25.80    2.30
  -2  -5   7   29.90    2.20
  -2  -5   7   28.60    2.50
  -2  -5   7   23.80    1.80
   2  -5  -7   27.00    1.70
   2  -5  -7   25.90    1.50
   2   5  -6    2.90    1.40
   2   5  -6    3.00    1.60
  -2   5   6    4.50    1.10
   2   5  -6    3.40    1.20
   2  -5  -6    4.80    0.80
  -2  -5   6    0.20    1.40
   2  -5  -6    4.20    0.60
   2  -5  -6    4.90    0.70
  -2  -5   6    4.30    1.20
   2  -5  -6    3.60    0.80
   2  -5  -6    3.40    0.60
  -2  -5   6    2.20    1.20
   2   5  -5   15.60    1.40
  -2   5   5   10.60    1.10
   2   5  -5   10.40    1.50
   2   5  -5    9.50    1.50
  -2  -5   5   12.30    1.50
  -2  -5   5   13.10    1.30
   2  -5  -5   11.10    0.70
   2  -5  -5   12.30    0.90
   2  -5  -5   14.00    0.90
  -2   5   4   70.29    2.50
   2   5  -4   63.99    3.00
   2   5  -4   74.19    2.70
   2   5  -4   67.19    3.20
  -2  -5   4   69.39    3.00
  -2  -5   4   69.29    3.00
   2  -5  -4   63.09    2.20
   2  -5  -4   67.79    2.10
  -2  -5   4   71.29    2.80
   2  -5  -4   65.69    2.20
   2   5  -3   -0.70    1.00
  -2   5   3    0.20    0.50
   2   5  -3    0.00    0.70
   2   5  -3   -0.60    0.80
  -2  -5   3    0.80    0.80
   2  -5  -3   -0.50    0.30
  -2  -5   3    0.90    0.90
   2  -5  -3    0.60    0.30
  -2  -5   3    0.90    0.70
  -2   5   2  756.72   21.80
   2   5  -2  757.32   22.10
   2   5  -2  788.82   22.40
   2   5  -2  783.72   22.40
   2   5  -2  768.92   22.50
  -2   5   2  759.62   21.80
   2  -5  -2  768.92   22.10
  -2  -5   2  781.82   22.30
  -2  -5   2  765.92   22.20
   2  -5  -2  771.72   21.90
   2  -5  -2  765.62   21.90
   2  -5  -2  739.73   21.90
  -2  -5   2  765.72   22.40
  -2   5   1  199.78    5.90
   2   5  -1  199.58    6.00
  -2   5   1  197.38    5.90
   2   5  -1  197.58    6.10
  -2   5   1  198.98    5.90
  -2  -5   1  192.18    6.20
   2  -5  -1  202.08    6.00
  -2  -5   1  207.28    6.00
  -2  -5   1  187.78    6.10
   2  -5  -1  204.18    5.90
   2  -5  -1  202.58    6.00
   2  -5  -1  208.98    5.80
  -2  -5   1  205.08    6.20
   2  -5  -1  200.88    5.80
   2   5   0 2561.14   75.59
   2   5   0 2691.93   75.39
  -2   5   0 2503.45   75.89
  -2   5   0 2635.94   75.39
  -2   5   0 2687.73   75.29
  -2   5   0 2641.64   75.39
  -2   5   0 2333.47   75.19
   2   5   0 2734.43   76.19
   2  -5   0 2719.93   75.19
  -2  -5   0 2654.83   75.49
   2  -5   0 2678.73   75.49
  -2  -5   0 2658.03   76.59
  -2  -5   0 2641.34   75.19
  -2  -5   0 2782.42   76.19
   2  -5   0 2752.02   75.79
  -2  -5   0 2559.04   75.49
   2  -5   0 2702.33   75.99
   2  -5   0 2589.24   75.89
   2   5   1  212.68    6.20
  -2   5  -1  201.98    6.40
  -2   5  -1  212.38    6.30
   2   5   1  207.68    6.30
  -2   5  -1  208.48    6.50
  -2  -5  -1  211.98    6.30
  -2  -5  -1  201.98    6.20
   2  -5   1  210.38    6.40
   2  -5   1  219.18    6.30
  -2  -5  -1  210.68    6.30
   2  -5   1  209.98    6.40
  -2  -5  -1  201.08    6.20
  -2  -5  -1  207.68    6.20
   2  -5   1  219.08    6.60
  -2  -5  -1  207.68    6.20
   2   5   2   71.49    2.30
   2   5   2   68.89    2.40
   2   5   2   67.19    2.30
   2   5   2   71.89    2.80
  -2   5  -2   68.89    2.80
  -2   5  -2   71.99    2.50
  -2   5  -2   69.29    2.80
  -2   5  -2   72.39    2.70
  -2  -5  -2   73.89    2.20
  -2  -5  -2   70.19    2.20
   2  -5   2   68.39    2.90
   2  -5   2   74.79    2.50
   2  -5   2   71.29    2.70
  -2  -5  -2   69.59    2.30
  -2  -5  -2   73.19    2.40
  -2  -5  -2   70.29    2.40
   2   5   3   15.40    0.80
  -2   5  -3   12.20    1.30
  -2   5  -3   15.10    1.40
  -2   5  -3   19.60    1.30
   2   5   3   14.60    0.80
   2   5   3   14.30    1.40
   2   5   3   14.90    0.80
  -2  -5  -3   14.90    0.70
  -2  -5  -3   14.80    0.80
   2  -5   3   12.00    1.20
  -2  -5  -3   15.20    0.70
   2  -5   3   14.30    1.40
  -2  -5  -3   15.70    1.00
   2  -5   3   16.40    1.30
   2   5   4 1041.30   31.40
   2   5   4 1082.49   30.80
   2   5   4 1069.79   30.80
  -2   5  -4 1061.89   31.50
   2   5   4 1084.29   30.80
  -2   5  -4 1049.79   31.10
  -2   5  -4 1053.29   31.40
  -2  -5  -4 1068.49   30.70
   2  -5   4 1091.99   31.30
  -2  -5  -4 1110.59   30.90
  -2  -5  -4 1077.19   31.00
   2  -5   4 1116.79   31.70
  -2  -5  -4 1065.09   30.80
   2  -5   4 1097.39   31.40
  -2  -5  -4 1105.29   30.80
   2   5   5   53.59    2.90
   2   5   5   48.30    2.00
  -2   5  -5   46.90    2.70
   2   5   5   49.90    1.80
  -2   5  -5   52.29    2.70
  -2   5  -5   49.50    2.40
   2   5   5   53.99    1.90
   2  -5   5   48.20    2.70
  -2  -5  -5   49.40    2.00
   2  -5   5   49.90    2.60
  -2  -5  -5   47.90    1.90
  -2  -5  -5   54.29    2.00
   2  -5   5   50.19    2.60
   2  -5   5   46.30    2.80
  -2  -5  -5   48.40    1.80
  -2  -5  -5   50.79    2.00
  -2   5  -6  572.54   17.60
   2   5   6  573.14   16.80
   2   5   6  562.24   17.70
  -2   5  -6  568.14   17.20
  -2   5  -6  575.94   17.70
   2   5   6  574.14   16.80
   2  -5   6  573.94   17.50
   2  -5   6  572.44   17.50
   2  -5   6  591.44   17.90
  -2  -5  -6  571.34   16.90
   2  -5   6  593.14   17.20
  -2  -5  -6  587.34   16.90
  -2  -5  -6  580.74   16.80
  -2  -5  -6  569.14   16.80
   2  -5   6  590.94   17.50
  -2   5  -7    0.10    1.60
   2   5   7    0.40    0.90
  -2   5  -7    1.20    1.40
   2   5   7   -0.50    1.50
  -2   5  -7   -0.10    1.40
   2  -5   7    0.10    1.20
   2  -5   7    0.10    1.50
  -2  -5  -7    0.40    0.90
  -2  -5  -7    1.30    0.80
   2  -5   7    0.20    1.30
   2  -5   7    2.10    1.40
   2  -5   7    2.20    1.50
  -2   5  -8   -0.50    1.70
   2   5   8    1.40    1.00
  -2   5  -8    0.90    1.60
   2   5   8    0.90    1.80
  -2  -5  -8    3.60    1.00
   2  -5   8   -1.30    1.70
   2  -5   8    0.90    1.50
  -2  -5  -8    2.60    1.10
   2  -5   8    0.50    1.80
   2   5   9   33.00    3.40
   2   5   9   36.80    2.10
  -2   5  -9   35.50    3.30
  -2   5  -9   37.70    2.90
  -2  -5  -9   32.90    2.70
  -2  -5  -9   32.40    2.10
   2  -5   9   39.00    3.20
   2  -5   9   31.00    3.10
  -2   5 -10   -0.70    2.10
   2   5  10   -0.70    2.50
  -2  -5 -10   -0.30    1.40
   2  -5  10   -0.40    2.50
   2  -5  10    0.90    2.10
   2   5  11    3.30    2.80
  -2   5 -11    4.70    2.50
   2  -5  11    3.10    3.00
   2  -5  11    4.70    2.50
  -2  -5 -11    7.50    1.90
   2   6 -11    1.60    2.40
   2  -6 -11    5.50    1.70
  -2  -6  11    5.90    2.80
  -2  -6  11   -0.70    2.50
   2   6 -10    3.10    2.30
  -2  -6  10    2.10    2.40
   2  -6 -10    1.60    1.30
  -2  -6  10   -1.70    2.20
   2   6  -9    1.50    1.90
  -2   6   9   -1.10    1.60
   2   6  -9    6.30    2.50
  -2  -6   9   -0.70    1.90
  -2  -6   9    5.00    2.10
   2  -6  -9    0.50    1.10
   2   6  -8    1.10    1.80
  -2   6   8    1.10    1.50
   2   6  -8    2.80    1.70
   2  -6  -8    1.80    0.90
  -2  -6   8    0.50    1.70
   2  -6  -8    2.00    0.90
  -2  -6   8    1.20    1.40
  -2  -6   8    2.70    1.80
   2   6  -7   21.40    2.40
   2   6  -7   22.20    2.10
  -2   6   7   21.90    1.90
   2   6  -7   20.40    2.30
   2  -6  -7   23.40    1.30
  -2  -6   7   24.00    2.30
   2  -6  -7   19.70    1.40
  -2  -6   7   19.40    1.70
  -2  -6   7   21.00    2.00
  -2  -6   7   21.50    2.40
   2   6  -6   19.60    1.70
  -2   6   6   20.80    1.60
   2   6  -6   20.90    2.10
   2   6  -6   19.20    2.10
  -2  -6   6   18.30    2.00
   2  -6  -6   19.70    0.90
   2  -6  -6   19.50    1.20
  -2  -6   6   18.60    1.90
   2  -6  -6   17.60    0.80
   2  -6  -6   17.40    1.10
  -2  -6   6   14.50    1.60
   2  -6  -6   20.60    1.20
   2   6  -5   75.39    3.70
  -2   6   5   78.39    3.00
   2   6  -5   81.59    3.80
   2   6  -5   70.79    3.10
  -2  -6   5   77.19    3.60
  -2  -6   5   75.49    3.40
   2  -6  -5   74.89    2.50
   2  -6  -5   76.89    2.40
  -2  -6   5   78.99    3.20
   2   6  -4   66.59    3.20
   2   6  -4   68.59    2.70
   2   6  -4   67.59    3.20
  -2  -6   4   72.79    2.80
   2  -6  -4   62.09    2.00
  -2  -6   4   61.19    2.90
  -2  -6   4   62.69    2.90
  -2   6   3   88.29    3.10
   2   6  -3   89.89    3.70
   2   6  -3   87.19    3.60
   2   6  -3   95.89    3.30
   2  -6  -3   89.39    2.70
   2  -6  -3   91.59    2.70
  -2  -6   3   94.59    3.50
  -2  -6   3   92.19    3.40
  -2  -6   3   96.79    3.60
   2  -6  -3   90.89    2.70
  -2   6   2    1.70    0.30
  -2   6   2    1.20    0.20
   2   6  -2    1.00    1.00
   2   6  -2    1.60    0.80
   2   6  -2    0.90    0.60
   2  -6  -2    0.80    0.40
   2  -6  -2    0.30    0.40
   2  -6  -2    1.00    0.30
  -2  -6   2   -0.70    0.70
  -2  -6   2    0.20    0.70
  -2  -6   2   -0.70    0.70
   2   6  -1   13.20    0.90
  -2   6   1   11.20    0.70
  -2   6   1   11.00    0.80
   2   6  -1    8.80    0.90
   2   6  -1   10.60    1.00
  -2   6   1   11.10    0.70
   2  -6  -1   11.70    0.80
   2  -6  -1   13.20    0.80
  -2  -6   1   11.50    1.10
   2  -6  -1   12.60    0.90
   2  -6  -1   11.60    0.60
  -2  -6   1   11.80    1.00
  -2  -6   1    9.60    0.80
  -2  -6   1    9.40    1.00
   2  -6  -1   12.60    0.80
  -2   6   0  740.43   20.60
   2   6   0  716.63   20.70
   2   6   0  711.83   21.00
  -2   6   0  718.63   20.60
   2   6   0  750.52   20.90
   2   6   0  708.83   20.70
  -2   6   0  738.43   20.90
  -2   6   0  737.83   20.90
   2  -6   0  730.03   20.70
  -2  -6   0  727.13   20.80
   2  -6   0  702.53   20.80
  -2  -6   0  725.33   21.00
   2  -6   0  734.23   21.00
   2  -6   0  719.53   20.90
  -2  -6   0  699.23   20.80
  -2  -6   0  698.43   20.90
  -2   6  -1  283.97    8.40
  -2   6  -1  276.27    8.40
  -2   6  -1  275.57    8.20
   2   6   1  273.17    8.60
   2   6   1  279.57    8.20
  -2   6  -1  272.27    8.50
   2  -6   1  286.47    8.30
   2  -6   1  271.97    8.40
  -2  -6  -1  279.67    8.20
   2  -6   1  278.17    8.60
   2  -6   1  279.87    8.40
  -2  -6  -1  279.77    8.30
  -2  -6  -1  279.57    8.20
  -2  -6  -1  274.27    8.20
  -2   6  -2  551.34   16.30
  -2   6  -2  547.25   16.60
   2   6   2  556.64   16.20
   2   6   2  580.04   16.60
   2   6   2  524.85   16.10
  -2   6  -2  560.14   16.50
  -2  -6  -2  560.54   16.10
   2  -6   2  569.44   16.70
  -2  -6  -2  563.24   16.00
  -2  -6  -2  572.44   16.10
   2  -6   2  554.54   16.40
   2  -6   2  559.64   16.50
  -2  -6  -2  571.14   16.10
  -2   6  -3   23.50    1.40
  -2   6  -3   19.50    1.60
  -2   6  -3   21.80    1.70
   2   6   3   24.50    1.80
   2   6   3   20.50    0.90
   2   6   3   21.70    1.00
  -2  -6  -3   21.10    0.90
  -2  -6  -3   23.80    1.10
  -2  -6  -3   22.80    1.00
   2  -6   3   23.30    1.80
   2  -6   3   17.90    1.40
   2  -6   3   20.10    1.50
  -2  -6  -3   22.30    0.90
  -2   6  -4   41.60    2.30
   2   6   4   42.00    1.40
  -2   6  -4   41.70    2.10
   2   6   4   45.50    2.60
  -2   6  -4   40.90    2.50
   2   6   4   43.10    1.50
   2  -6   4   42.30    2.40
   2  -6   4   38.90    2.50
  -2  -6  -4   39.60    1.40
   2  -6   4   38.80    2.20
  -2  -6  -4   41.10    1.40
  -2  -6  -4   40.90    1.50
  -2  -6  -4   40.90    1.70
  -2   6  -5   56.09    3.00
  -2   6  -5   61.99    2.80
   2   6   5   60.69    2.00
   2   6   5   55.09    3.10
  -2   6  -5   56.09    3.20
   2   6   5   59.29    2.00
  -2  -6  -5   63.19    2.10
  -2  -6  -5   59.49    2.20
   2  -6   5   60.09    3.20
  -2  -6  -5   61.19    2.30
  -2  -6  -5   58.09    2.00
   2  -6   5   56.49    2.90
  -2  -6  -5   59.09    2.30
   2  -6   5   57.69    2.90
   2   6   6   40.20    1.50
  -2   6  -6   40.10    2.60
   2   6   6   37.20    2.70
  -2   6  -6   41.30    2.90
   2   6   6   41.30    1.60
  -2   6  -6   44.40    2.90
  -2  -6  -6   42.20    1.80
   2  -6   6   36.70    2.70
  -2  -6  -6   41.20    1.90
  -2  -6  -6   41.00    1.90
  -2  -6  -6   41.00    1.90
   2  -6   6   38.90    2.80
   2  -6   6   42.30    2.80
   2  -6   6   39.30    2.60
  -2  -6  -6   36.50    1.90
   2  -6   6   43.30    2.90
   2   6   7  131.29    4.10
  -2   6  -7  129.89    5.10
  -2   6  -7  125.69    5.40
   2   6   7  133.89    5.70
   2  -6   7  135.69    5.40
   2  -6   7  135.79    5.40
   2  -6   7  132.29    4.90
  -2  -6  -7  133.89    4.40
  -2  -6  -7  131.59    4.50
   2  -6   7  137.59    5.40
   2   6   8   50.29    1.80
  -2   6  -8   45.20    3.00
   2   6   8   54.39    3.80
  -2   6  -8   50.69    3.50
   2  -6   8   57.79    3.60
  -2  -6  -8   49.00    2.40
  -2  -6  -8   45.50    2.40
   2  -6   8   51.69    3.40
   2  -6   8   50.59    3.40
  -2   6  -9   20.10    2.50
   2   6   9   26.10    3.10
  -2   6  -9   26.40    3.10
  -2  -6  -9   22.00    1.80
   2  -6   9   20.60    2.80
   2  -6   9   25.80    2.90
   2   6  10    8.30    2.70
  -2   6 -10    9.80    2.80
  -2   6 -10   11.50    2.50
  -2  -6 -10   11.20    1.70
   2  -6  10    9.50    2.90
   2  -6  10   12.40    2.70
   2   6  11    2.10    2.80
  -2   6 -11   -1.00    2.40
   2  -6  11    5.30    2.90
   2  -6  11   -0.90    2.50
  -2  -6 -11    2.20    1.70
   2   7 -11    0.50    2.60
  -2  -7  11    0.30    2.70
  -2  -7  11   -1.00    2.60
   2  -7 -11    1.80    1.50
   2   7 -10    2.00    2.30
   2   7 -10    1.60    2.70
  -2  -7  10    3.20    2.40
   2  -7 -10    0.30    1.30
  -2  -7  10    0.90    2.50
   2   7  -9   56.29    4.10
   2   7  -9   56.19    3.60
   2  -7  -9   62.09    2.70
  -2  -7   9   56.79    4.00
  -2  -7   9   65.69    4.20
  -2   7   8    2.30    1.50
   2   7  -8    3.10    1.80
   2   7  -8    5.50    2.10
  -2  -7   8    2.50    2.10
  -2  -7   8    2.90    1.80
  -2  -7   8    6.90    1.70
   2  -7  -8    4.90    0.90
   2   7  -7   66.69    4.00
   2   7  -7   55.29    3.20
  -2   7   7   56.69    3.00
   2  -7  -7   56.39    2.10
  -2  -7   7   57.39    3.40
  -2  -7   7   56.89    3.10
   2  -7  -7   57.39    2.00
  -2  -7   7   62.59    3.90
   2   7  -6    2.00    1.60
   2   7  -6    2.20    1.60
   2   7  -6    0.80    1.30
  -2   7   6    1.70    1.10
  -2  -7   6    2.30    1.30
  -2  -7   6    0.90    1.70
   2  -7  -6    2.90    0.40
  -2  -7   6    0.90    1.30
  -2   7   5   28.10    1.80
   2   7  -5   26.50    2.40
   2   7  -5   22.90    2.20
   2   7  -5   21.00    1.70
  -2  -7   5   25.40    2.00
  -2  -7   5   26.50    2.30
  -2  -7   5   25.60    2.10
   2   7  -4  163.58    5.50
  -2   7   4  169.18    5.40
   2   7  -4  164.78    6.10
   2   7  -4  173.38    5.90
  -2  -7   4  165.68    5.80
  -2  -7   4  160.88    5.80
  -2  -7   4  167.08    5.60
   2   7  -3  689.73   21.40
   2   7  -3  709.13   20.90
   2   7  -3  700.03   21.20
   2  -7  -3  724.73   20.40
  -2  -7   3  729.13   21.00
  -2  -7   3  707.43   21.20
  -2  -7   3  712.23   21.10
   2  -7  -3  723.73   20.40
   2  -7  -3  741.13   20.40
   2   7  -2  710.43   21.20
   2   7  -2  742.43   21.70
   2   7  -2  743.63   21.60
  -2   7   2  740.13   20.80
  -2   7   2  694.93   20.90
   2  -7  -2  758.02   21.00
  -2  -7   2  716.73   21.50
  -2  -7   2  746.53   21.50
   2  -7  -2  719.03   20.90
  -2  -7   2  732.73   21.30
   2  -7  -2  745.93   21.10
  -2   7   1 1464.65   42.70
   2   7  -1 1482.05   43.00
  -2   7   1 1471.65   42.60
   2   7  -1 1488.35   43.10
   2   7  -1 1517.65   42.70
   2   7  -1 1487.25   42.80
  -2  -7   1 1473.95   43.00
   2  -7  -1 1507.25   42.70
   2  -7  -1 1506.45   42.50
  -2  -7   1 1460.25   42.80
  -2  -7   1 1486.85   42.90
   2  -7  -1 1527.35   42.60
  -2  -7   1 1550.34   42.80
   2  -7  -1 1497.55   42.80
   2   7   0   32.60    1.40
   2   7   0   32.70    1.70
   2   7   0   32.10    1.30
  -2   7   0   29.20    1.50
  -2   7   0   32.40    1.10
   2   7   0   33.10    1.80
  -2   7   0   34.10    1.60
  -2   7   0   32.60    1.60
  -2   7   0   30.70    1.10
   2   7   0   31.70    1.50
   2  -7   0   34.40    1.70
   2  -7   0   33.50    1.40
   2  -7   0   31.50    1.50
  -2  -7   0   35.00    1.60
  -2  -7   0   34.50    1.70
   2  -7   0   32.90    1.50
  -2  -7   0   33.50    1.60
  -2  -7   0   33.60    1.40
   2   7   1  510.15   14.70
   2   7   1  491.55   14.50
   2   7   1  485.45   14.60
  -2   7  -1  498.95   14.70
  -2   7  -1  504.75   14.50
  -2   7  -1  479.35   14.70
  -2   7  -1  514.75   14.90
  -2  -7  -1  515.35   14.50
  -2  -7  -1  500.75   14.50
  -2  -7  -1  506.95   14.60
   2  -7   1  475.05   14.70
   2  -7   1  503.05   14.90
   2  -7   1  502.05   14.70
   2  -7   1  499.05   14.60
  -2  -7  -1  498.35   14.50
   2   7   2    5.90    0.60
   2   7   2    7.30    0.70
  -2   7  -2    6.50    0.80
   2   7   2    6.70    1.20
  -2   7  -2    6.40    1.10
   2   7   2    6.20    0.70
   2  -7   2    5.50    1.00
  -2  -7  -2    8.00    0.70
   2  -7   2    4.80    1.00
   2  -7   2    5.60    1.00
  -2  -7  -2    6.30    0.70
  -2  -7  -2    5.40    0.60
  -2  -7  -2    7.50    0.70
  -2  -7  -2    6.70    0.60
   2   7   3    1.80    0.30
   2   7   3    2.00    1.10
  -2   7  -3    2.00    0.90
  -2   7  -3    2.00    1.10
   2   7   3    2.20    0.40
  -2   7  -3    0.40    0.90
   2  -7   3    2.60    1.10
  -2  -7  -3    1.90    0.40
  -2  -7  -3    1.00    0.40
  -2  -7  -3    1.50    0.40
  -2  -7  -3    2.00    0.50
   2  -7   3   -1.10    0.90
   2  -7   3    0.90    1.00
  -2   7  -4  121.09    4.70
  -2   7  -4  117.39    4.30
   2   7   4  123.09    4.70
  -2   7  -4  113.89    4.50
  -2  -7  -4  116.29    3.70
  -2  -7  -4  124.89    3.60
  -2  -7  -4  122.59    3.70
   2  -7   4  123.19    4.80
   2  -7   4  126.09    4.60
  -2  -7  -4  123.99    3.80
   2  -7   4  129.79    4.50
  -2   7  -5  319.77   10.00
  -2   7  -5  316.67   10.50
  -2   7  -5  317.67   10.40
   2   7   5  321.27   10.40
  -2  -7  -5  332.27    9.40
   2  -7   5  308.57   10.20
  -2  -7  -5  326.27    9.50
   2  -7   5  321.27   10.70
   2  -7   5  337.57   10.20
  -2  -7  -5  322.37    9.50
  -2  -7  -5  321.37    9.40
  -2   7  -6   63.99    3.30
  -2   7  -6   75.29    3.70
   2   7   6   72.69    3.90
  -2   7  -6   70.69    3.80
   2  -7   6   69.49    3.50
  -2  -7  -6   67.29    2.60
   2  -7   6   69.69    3.40
  -2  -7  -6   68.49    2.50
  -2  -7  -6   68.89    2.50
   2  -7   6   72.59    3.70
   2  -7   6   64.69    3.80
  -2   7  -7   17.20    2.10
  -2   7  -7   21.60    2.60
   2   7   7   20.50    2.50
   2  -7   7   21.70    2.10
   2  -7   7   19.70    2.30
   2  -7   7   20.20    2.30
  -2  -7  -7   24.40    1.40
   2  -7   7   27.00    2.70
  -2  -7  -7   18.50    1.40
  -2   7  -8   38.80    3.40
   2   7   8   36.60    3.20
  -2   7  -8   37.20    2.80
   2  -7   8   38.80    3.10
   2  -7   8   44.40    3.30
  -2  -7  -8   40.90    2.20
   2  -7   8   43.60    3.30
  -2  -7  -8   43.40    2.20
  -2   7  -9    3.40    1.90
   2   7   9    2.30    2.20
  -2   7  -9   10.00    2.40
   2  -7   9    3.70    2.30
   2  -7   9    2.50    2.20
  -2  -7  -9    2.80    1.20
  -2   7 -10    3.20    2.50
   2   7  10   -0.40    2.50
  -2   7 -10   -0.20    2.20
  -2  -7 -10   -0.70    1.30
   2  -7  10    2.00    2.20
   2  -7  10    1.30    2.50
  -2   7 -11    4.10    2.60
   2   7  11    4.80    2.90
  -2  -7 -11    3.30    1.70
   2  -7  11    2.30    2.90
   2  -7  11    6.40    3.20
   2   8 -10    6.30    2.50
   2   8 -10    7.90    3.00
  -2  -8  10    6.00    2.60
  -2  -8  10   10.10    2.80
   2  -8 -10    5.30    1.40
   2   8  -9   12.80    2.80
   2   8  -9    5.60    2.10
   2  -8  -9   15.30    1.30
  -2  -8   9   14.10    2.90
  -2  -8   9   12.30    2.60
   2   8  -8    9.80    2.00
  -2   8   8   10.50    1.80
   2   8  -8   10.50    2.40
  -2  -8   8   14.00    2.40
  -2  -8   8   10.30    2.40
   2  -8  -8   10.40    0.90
  -2   8   7   21.50    1.90
   2   8  -7   18.40    2.10
   2   8  -7   14.80    2.40
  -2  -8   7   16.30    2.10
  -2  -8   7   22.90    2.50
  -2  -8   7   22.60    2.10
   2  -8  -7   21.10    1.00
  -2   8   6   31.70    2.10
   2   8  -6   29.20    2.60
   2   8  -6   35.90    2.40
   2   8  -6   32.10    2.90
  -2  -8   6   35.30    2.40
  -2  -8   6   31.50    2.80
  -2  -8   6   29.90    2.50
  -2   8   5  115.29    4.20
   2   8  -5  121.89    4.40
   2   8  -5  117.09    5.10
   2   8  -5  112.19    4.80
  -2  -8   5  116.39    4.70
  -2  -8   5  115.19    4.80
  -2  -8   5  117.19    4.50
  -2   8   4   13.40    1.30
   2   8  -4   14.30    1.90
   2   8  -4   12.20    1.70
   2   8  -4   15.70    1.50
  -2  -8   4   16.50    1.80
  -2  -8   4   10.80    1.60
  -2  -8   4   15.10    1.50
   2   8  -3  116.09    4.10
   2   8  -3  116.49    4.60
   2   8  -3  120.09    4.60
  -2  -8   3  119.59    4.30
   2  -8  -3  114.99    3.60
   2  -8  -3  118.19    3.50
   2  -8  -3  114.49    3.50
  -2  -8   3  125.99    4.50
  -2  -8   3  116.79    4.40
   2   8  -2    6.20    1.20
  -2   8   2    5.90    0.50
   2   8  -2    4.90    0.80
  -2   8   2    7.30    0.50
   2  -8  -2    6.70    0.50
  -2  -8   2    6.00    1.10
   2  -8  -2    7.90    0.60
   2  -8  -2    6.40    0.40
  -2  -8   2    6.10    1.10
  -2  -8   2    7.70    1.20
   2  -8  -2    6.20    0.70
   2   8  -1    0.60    0.70
  -2   8   1    0.10    0.50
   2   8  -1    0.00    0.60
  -2   8   1    1.30    0.50
  -2   8   1   -0.20    0.50
   2   8  -1    0.80    0.70
   2   8  -1    0.90    0.70
   2   8  -1    0.70    0.80
   2  -8  -1   -0.10    0.50
  -2  -8   1    0.30    0.80
   2  -8  -1    0.80    0.40
   2  -8  -1    0.20    0.50
  -2  -8   1    1.60    0.90
  -2  -8   1    0.80    0.60
  -2  -8   1   -0.20    0.70
   2  -8  -1    0.70    0.60
  -2   8   0   10.60    1.00
   2   8   0   11.20    0.70
   2   8   0   11.60    1.00
   2   8   0   10.80    1.10
   2   8   0   11.00    1.10
  -2   8   0   10.10    0.90
  -2   8   0    9.80    1.00
  -2  -8   0   10.40    1.00
   2  -8   0   10.60    1.10
  -2  -8   0   12.40    0.90
   2  -8   0    9.80    0.80
  -2  -8   0   10.10    1.10
   2  -8   0   10.40    0.90
   2  -8   0   11.70    1.00
  -2  -8   0   10.60    1.00
   2   8   1   92.69    3.40
  -2   8  -1   94.89    3.50
  -2   8  -1   94.59    3.10
   2   8   1   98.29    3.20
  -2   8  -1   98.59    3.50
   2   8   1  101.29    3.40
  -2   8  -1   95.49    3.60
   2  -8   1   96.69    3.50
   2  -8   1   94.09    3.50
  -2  -8  -1   97.59    3.30
   2  -8   1  100.89    3.30
  -2  -8  -1   99.69    3.20
   2  -8   1   95.99    3.70
  -2  -8  -1   96.69    3.20
  -2  -8  -1  101.09    3.40
   2   8   2   -0.20    0.60
   2   8   2    0.70    1.00
   2   8   2    1.40    0.60
  -2   8  -2    0.00    0.90
  -2   8  -2    1.10    0.90
   2   8   2    0.40    0.40
  -2   8  -2    0.60    0.70
   2  -8   2    0.30    0.80
  -2  -8  -2    0.40    0.50
   2  -8   2    0.30    0.90
  -2  -8  -2    0.50    0.50
  -2  -8  -2    0.60    0.50
  -2  -8  -2   -0.30    0.50
   2  -8   2    0.20    0.80
  -2  -8  -2    0.00    0.50
   2   8   3  156.98    5.60
   2   8   3  157.78    4.70
   2   8   3  140.09    4.70
   2   8   3  168.98    4.70
  -2   8  -3  151.08    5.50
  -2   8  -3  161.58    5.20
  -2   8  -3  160.08    5.70
   2   8   3  163.78    4.70
   2  -8   3  168.38    5.80
  -2  -8  -3  158.28    4.80
  -2  -8  -3  164.58    4.70
   2  -8   3  147.09    5.40
  -2  -8  -3  155.48    4.80
  -2  -8  -3  158.48    4.80
   2  -8   3  153.98    5.40
  -2  -8  -3  159.48    4.70
  -2   8  -4   36.80    2.10
  -2   8  -4   34.50    2.40
   2   8   4   38.30    2.50
  -2   8  -4   36.20    2.60
  -2  -8  -4   36.00    1.30
  -2  -8  -4   34.40    1.30
  -2  -8  -4   34.90    1.40
   2  -8   4   35.60    2.60
  -2  -8  -4   33.50    1.40
   2  -8   4   31.00    2.10
   2  -8   4   40.10    2.50
  -2   8  -5   45.00    2.90
  -2   8  -5   44.00    3.00
   2   8   5   43.60    2.80
  -2   8  -5   44.20    2.60
  -2  -8  -5   45.80    1.70
   2  -8   5   43.20    3.10
   2  -8   5   49.20    2.80
   2  -8   5   47.20    2.80
  -2  -8  -5   46.80    1.70
  -2  -8  -5   44.70    1.60
  -2  -8  -5   44.30    1.60
   2   8   6    9.40    1.90
  -2   8  -6   11.70    1.70
  -2   8  -6    9.90    1.80
  -2   8  -6   12.60    2.20
  -2  -8  -6   12.60    1.00
   2  -8   6   13.50    2.00
  -2  -8  -6   11.90    0.90
   2  -8   6   10.80    1.90
   2  -8   6   12.00    1.80
  -2   8  -7   -1.60    1.40
  -2   8  -7    0.10    1.90
   2   8   7    1.40    1.90
   2  -8   7    0.00    1.60
   2  -8   7   -2.60    1.60
   2  -8   7   -1.20    1.50
   2  -8   7    1.30    1.90
  -2  -8  -7    0.70    0.80
  -2   8  -8    0.90    1.90
  -2   8  -8    0.30    2.00
   2   8   8   -3.00    2.00
  -2  -8  -8    1.10    1.00
   2  -8   8    1.60    2.10
   2  -8   8    0.20    2.00
  -2   8  -9    6.70    2.20
  -2   8  -9    2.10    2.50
   2   8   9    8.30    2.50
   2  -8   9   11.10    2.60
  -2  -8  -9    7.80    1.40
   2  -8   9    8.20    2.30
  -2   8 -10   -0.50    2.70
  -2   8 -10   -1.50    2.30
   2   8  10    1.30    2.50
   2  -8  10    0.50    2.60
  -2  -8 -10    1.80    1.40
   2  -8  10    4.30    2.70
   2   9 -10    1.20    2.50
   2   9 -10    2.50    2.50
   2  -9 -10    2.70    1.20
  -2  -9  10   -1.90    2.60
  -2  -9  10    4.50    2.90
   2   9  -9   12.80    2.50
   2   9  -9   12.80    3.00
  -2  -9   9   11.80    2.70
  -2  -9   9   11.90    3.00
   2  -9  -9   14.30    1.20
   2   9  -8   12.90    2.20
   2   9  -8   16.80    2.90
  -2   9   8   14.80    1.90
   2  -9  -8   18.70    1.10
  -2  -9   8   17.10    2.70
  -2  -9   8   16.40    2.90
  -2   9   7   60.19    3.20
   2   9  -7   58.89    3.90
   2   9  -7   59.79    3.50
  -2  -9   7   63.29    4.00
  -2  -9   7   60.29    3.40
  -2  -9   7   56.59    3.80
  -2   9   6   -0.60    1.10
   2   9  -6    1.30    1.50
   2   9  -6   -1.20    1.70
  -2  -9   6    1.20    1.90
  -2  -9   6    2.40    1.60
  -2  -9   6    1.20    1.50
   2   9  -5   13.80    2.10
   2   9  -5   16.50    1.70
   2   9  -5   15.00    2.10
  -2   9   5   20.70    1.70
  -2  -9   5   19.40    2.30
  -2  -9   5   20.10    2.10
  -2  -9   5   21.40    2.00
   2   9  -4   12.10    1.90
   2   9  -4   12.20    1.90
   2   9  -4   11.70    1.40
  -2  -9   4   11.70    1.80
  -2  -9   4   10.40    1.60
  -2  -9   4    8.50    1.60
   2   9  -3   74.19    2.90
   2   9  -3   75.79    3.60
   2  -9  -3   73.89    2.40
  -2  -9   3   70.79    3.30
  -2  -9   3   77.89    3.20
   2  -9  -3   72.89    2.30
  -2  -9   3   72.09    3.40
   2   9  -2  340.07   10.40
   2   9  -2  351.46   11.10
  -2   9   2  352.86   10.10
   2  -9  -2  348.07   10.10
   2  -9  -2  343.87   10.20
   2  -9  -2  355.86   10.40
  -2  -9   2  354.26   10.70
  -2  -9   2  344.67   10.90
  -2  -9   2  348.47   10.80
   2  -9  -2  355.06   10.20
  -2   9   1  269.47    8.10
  -2   9   1  268.57    8.10
   2   9  -1  261.67    8.30
   2   9  -1  261.07    8.50
  -2   9   1  274.17    8.10
   2   9  -1  277.07    8.40
   2   9  -1  272.17    8.70
   2   9  -1  276.07    8.10
   2  -9  -1  273.97    8.10
   2  -9  -1  270.07    8.00
  -2  -9   1  269.87    8.40
  -2  -9   1  276.47    8.20
   2  -9  -1  265.47    8.20
  -2  -9   1  268.87    8.60
   2  -9  -1  264.07    8.30
  -2  -9   1  284.07    8.50
   2   9   0  282.57    9.00
   2   9   0  270.07    8.50
   2   9   0  307.27    8.80
   2   9   0  289.27    9.10
  -2   9   0  281.67    8.80
  -2   9   0  290.77    8.90
  -2   9   0  307.87    8.80
   2  -9   0  286.77    9.10
   2  -9   0  295.57    8.70
  -2  -9   0  285.27    8.80
  -2  -9   0  297.87    9.00
   2  -9   0  293.97    8.90
   2  -9   0  293.37    8.80
  -2  -9   0  304.67    8.70
  -2  -9   0  283.57    8.90
  -2   9  -1   14.50    0.90
  -2   9  -1   12.80    1.20
  -2   9  -1    9.70    1.20
   2   9   1   12.00    1.10
   2   9   1   11.90    1.10
   2   9   1   12.60    1.00
  -2   9  -1   14.40    1.30
  -2  -9  -1   12.70    1.10
   2  -9   1   14.90    1.10
   2  -9   1   11.50    1.20
  -2  -9  -1   11.80    1.00
  -2  -9  -1   14.00    0.90
   2  -9   1    9.30    1.10
   2  -9   1   12.00    1.40
  -2  -9  -1   12.50    1.10
  -2   9  -2    0.00    0.90
   2   9   2    0.00    0.50
  -2   9  -2    1.20    1.10
   2   9   2   -0.70    0.60
   2   9   2    0.60    0.60
  -2   9  -2   -0.20    0.70
  -2  -9  -2    0.70    0.60
  -2  -9  -2    0.60    0.60
   2  -9   2   -1.00    1.00
   2  -9   2    1.80    1.10
  -2  -9  -2    1.00    0.60
  -2  -9  -2    1.80    0.60
   2  -9   2   -1.30    0.80
  -2   9  -3   13.10    1.30
   2   9   3   20.70    0.90
   2   9   3   17.70    1.00
   2   9   3   18.40    0.80
   2   9   3   20.00    1.80
   2   9   3   17.20    0.80
  -2   9  -3   22.50    1.90
  -2  -9  -3   19.00    1.20
   2  -9   3   20.40    1.90
   2  -9   3   14.40    1.60
  -2  -9  -3   17.70    1.00
   2  -9   3   15.60    1.60
  -2  -9  -3   19.30    1.00
  -2  -9  -3   18.10    1.10
  -2   9  -4  168.68    5.50
   2   9   4  165.28    6.00
  -2   9  -4  161.68    6.00
  -2   9  -4  162.58    5.90
   2  -9   4  159.48    6.10
  -2  -9  -4  156.58    4.80
  -2  -9  -4  165.48    4.90
  -2  -9  -4  158.98    4.80
   2  -9   4  152.08    5.70
   2  -9   4  152.38    5.70
  -2  -9  -4  160.38    4.90
  -2   9  -5   86.19    4.20
  -2   9  -5   84.29    3.70
   2   9   5   90.19    4.10
  -2   9  -5   88.59    4.00
   2  -9   5   82.69    3.90
  -2  -9  -5   86.49    2.70
  -2  -9  -5   84.39    2.80
  -2  -9  -5   84.69    2.70
   2  -9   5   82.59    4.30
   2  -9   5   90.49    4.20
  -2   9  -6  217.78    7.80
   2   9   6  211.58    7.90
  -2   9  -6  224.78    7.50
   2  -9   6  206.38    7.60
  -2  -9  -6  222.68    6.50
   2  -9   6  228.38    7.90
  -2   9  -7   10.60    2.30
  -2   9  -7   15.10    2.00
   2   9   7    9.80    2.30
  -2  -9  -7   14.10    1.20
   2  -9   7   12.80    2.00
   2  -9   7   14.80    2.30
   2  -9   7   15.10    2.30
   2  -9   7   12.00    2.40
  -2   9  -8   18.70    2.90
  -2   9  -8   14.50    2.30
   2   9   8   20.20    2.80
  -2  -9  -8   14.70    1.40
   2  -9   8   18.10    2.60
   2  -9   8   14.90    2.70
  -2   9  -9    3.10    2.20
   2   9   9   -0.10    2.40
  -2   9  -9   -0.40    2.50
  -2  -9  -9    0.40    1.10
   2  -9   9    4.20    2.30
   2  -9   9    2.10    2.30
  -2   9 -10    1.20    2.50
   2   9  10   -2.20    2.50
  -2   9 -10    7.30    3.00
   2  -9  10   -3.40    2.60
   2  -9  10   -2.30    2.30
  -2  -9 -10   -1.00    1.30
   2  10 -10    2.70    3.00
   2  10 -10    0.70    2.40
  -2 -10  10    1.60    3.00
  -2 -10  10    0.70    2.50
   2  10  -9    0.80    2.50
   2  10  -9    2.30    2.20
  -2 -10   9    3.70    2.50
  -2 -10   9   -0.50    2.30
   2  10  -8   19.40    3.10
   2  10  -8   16.10    2.40
  -2 -10   8   13.80    2.70
   2  10  -7    0.20    1.70
   2  10  -7    1.50    2.30
  -2  10   7   -0.60    1.40
  -2 -10   7    0.60    2.20
  -2 -10   7   -0.90    1.70
  -2 -10   7    0.10    1.60
   2  10  -6   49.20    3.00
   2  10  -6   44.10    3.40
  -2  10   6   50.39    2.80
  -2 -10   6   46.30    3.40
  -2 -10   6   46.40    3.40
  -2 -10   6   46.40    3.00
   2  10  -5    0.90    1.50
   2  10  -5    1.50    1.40
   2  10  -5    2.00    1.70
  -2 -10   5    1.80    1.80
  -2 -10   5    1.00    1.50
  -2 -10   5    0.10    1.40
   2  10  -4   65.89    3.00
   2  10  -4   72.19    3.80
   2  10  -4   66.49    3.50
  -2 -10   4   53.79    3.30
  -2 -10   4   65.69    3.30
  -2 -10   4   64.29    3.40
   2  10  -3   44.10    3.00
   2  10  -3   50.59    2.30
   2 -10  -3   44.10    1.60
  -2 -10   3   46.50    2.90
  -2 -10   3   43.80    2.80
  -2 -10   3   46.30    2.70
   2  10  -2   25.20    1.50
  -2  10   2   23.10    1.10
  -2  10   2   24.00    1.00
  -2  10   2   21.00    1.00
   2  10  -2   21.80    1.90
  -2  10   2   21.40    1.10
   2  10  -2   16.00    2.00
  -2 -10   2   20.20    1.80
  -2 -10   2   21.50    1.70
   2 -10  -2   22.30    1.30
   2 -10  -2   21.90    1.00
   2 -10  -2   22.50    1.20
  -2 -10   2   27.40    2.10
   2 -10  -2   23.20    1.50
  -2  10   1   54.59    2.10
   2  10  -1   53.39    2.10
  -2  10   1   53.39    2.10
  -2  10   1   51.59    2.10
   2  10  -1   50.39    2.70
   2  10  -1   53.39    2.80
   2 -10  -1   53.39    2.10
  -2 -10   1   50.09    2.70
   2 -10  -1   53.69    2.00
   2 -10  -1   53.79    2.20
   2 -10  -1   49.99    2.40
  -2 -10   1   47.80    2.40
  -2 -10   1   53.59    2.60
  -2  10   0  177.68    5.80
  -2  10   0  184.78    5.90
   2  10   0  173.88    5.90
   2  10   0  172.68    5.30
   2  10   0  183.58    6.10
   2  10   0  184.38    5.80
  -2  10   0  177.98    5.80
   2 -10   0  171.98    6.00
   2 -10   0  182.68    5.60
  -2 -10   0  189.28    5.70
   2 -10   0  178.48    5.80
   2 -10   0  183.78    5.90
  -2 -10   0  175.18    5.80
  -2 -10   0  187.38    5.90
  -2 -10   0  179.98    6.00
   2  10   1  416.56   12.50
  -2  10  -1  414.76   12.60
  -2  10  -1  425.66   12.70
   2  10   1  421.66   12.50
  -2  10  -1  406.36   12.60
   2  10   1  412.46   12.30
  -2  10  -1  424.96   12.10
  -2 -10  -1  420.06   12.40
  -2 -10  -1  416.86   12.40
   2 -10   1  427.96   12.90
   2 -10   1  410.16   12.60
   2 -10   1  416.96   12.40
   2 -10   1  419.96   12.60
  -2 -10  -1  410.46   12.50
  -2 -10  -1  414.46   12.30
  -2  10  -2  201.18    6.30
   2  10   2  198.68    6.30
   2  10   2  203.88    6.30
  -2  10  -2  198.88    6.90
  -2  10  -2  188.48    6.70
   2  10   2  199.98    6.20
  -2 -10  -2  204.58    6.40
   2 -10   2  202.98    6.80
  -2 -10  -2  199.48    6.20
  -2 -10  -2  207.78    6.30
  -2 -10  -2  209.48    6.20
   2 -10   2  208.08    7.10
   2 -10   2  207.68    6.70
   2  10   3   62.79    3.30
   2  10   3   59.59    1.90
   2  10   3   58.99    2.00
  -2  10  -3   59.59    2.60
  -2  10  -3   65.59    3.30
   2  10   3   57.49    2.00
   2  10   3   61.19    1.90
   2 -10   3   62.09    3.00
  -2 -10  -3   56.69    2.10
   2 -10   3   59.39    3.00
  -2 -10  -3   57.59    2.20
  -2 -10  -3   58.39    2.30
  -2 -10  -3   58.19    2.20
   2 -10   3   63.59    3.40
  -2 -10  -3   59.59    2.20
   2  10   4   10.00    1.80
  -2  10  -4    5.50    1.70
  -2  10  -4    9.10    1.30
  -2  10  -4    5.60    1.50
  -2 -10  -4    7.80    0.70
   2 -10   4    6.90    1.60
   2 -10   4    6.60    1.60
   2 -10   4    5.20    1.60
  -2 -10  -4    7.60    0.80
  -2 -10  -4    7.10    0.70
  -2  10  -5    0.50    1.40
   2  10   5   -0.50    1.60
  -2  10  -5    0.40    1.60
  -2  10  -5    1.00    1.30
  -2 -10  -5    1.30    0.60
   2 -10   5    1.10    1.70
  -2 -10  -5    0.70    0.60
   2 -10   5    0.20    1.50
  -2 -10  -5    0.60    0.50
   2 -10   5    0.00    1.60
   2  10   6  128.79    5.30
  -2  10  -6  126.19    5.40
  -2  10  -6  121.49    5.00
  -2 -10  -6  119.99    3.90
   2 -10   6  130.09    5.50
   2 -10   6  133.69    5.30
  -2  10  -7   20.50    2.80
   2  10   7    7.10    2.30
  -2  10  -7   11.20    2.10
   2 -10   7   13.50    2.40
   2 -10   7   12.60    2.10
   2 -10   7   11.90    2.20
  -2 -10  -7   12.10    1.10
   2 -10   7   13.30    2.40
   2  10   8    9.60    2.50
  -2  10  -8   12.70    2.30
  -2  10  -8   11.10    2.60
   2 -10   8   16.80    2.80
  -2 -10  -8   10.60    1.20
   2 -10   8   10.90    2.50
  -2  10  -9    1.60    2.50
  -2  10  -9    9.00    2.40
   2  10   9    5.20    2.60
   2 -10   9   -0.50    2.40
  -2 -10  -9    5.20    1.20
   2 -10   9    8.10    2.80
  -2  10 -10    3.60    3.10
  -2  10 -10    4.50    2.60
   2  10  10    7.60    2.90
   2 -10  10    4.70    3.00
  -2 -10 -10    4.30    1.30
   2 -10  10    2.10    2.70
   2  11 -10   -0.40    3.00
   2  11 -10   -2.10    2.40
  -2 -11  10   -0.90    2.80
   2  11  -9   -1.10    2.90
   2  11  -9    2.90    2.30
  -2 -11   9    5.20    2.90
  -2 -11   9    0.90    2.60
   2  11  -8    0.30    1.90
   2  11  -8   -0.10    2.60
  -2 -11   8    2.90    2.40
   2  11  -7   40.50    3.60
   2  11  -7   44.00    3.00
  -2 -11   7   47.40    3.20
  -2 -11   7   45.80    3.60
  -2 -11   7   44.10    3.40
   2  11  -6   10.70    1.80
   2  11  -6    7.90    2.40
  -2 -11   6   13.60    2.20
  -2 -11   6   11.80    2.50
  -2 -11   6   10.60    2.10
   2  11  -5   28.50    2.90
   2  11  -5   18.70    1.90
  -2 -11   5   19.70    2.40
  -2 -11   5   21.50    2.30
  -2 -11   5   22.80    2.30
   2  11  -4    2.60    1.60
   2  11  -4    1.40    1.20
   2  11  -4   -0.40    1.60
  -2 -11   4   -0.60    1.50
  -2 -11   4    1.00    1.50
  -2 -11   4    1.50    1.50
   2  11  -3   -0.90    1.30
   2  11  -3    1.10    1.10
   2  11  -3    1.60    1.40
   2 -11  -3    0.20    0.50
  -2 -11   3    0.10    1.30
  -2 -11   3    3.20    1.40
  -2 -11   3    0.50    1.40
   2 -11  -3    0.30    0.40
   2  11  -2  118.49    4.70
  -2  11   2  115.39    3.50
  -2  11   2  106.59    3.50
  -2  11   2  116.09    3.50
   2  11  -2  109.19    3.90
   2  11  -2  101.49    4.40
   2 -11  -2  109.29    3.70
  -2 -11   2  110.39    4.30
   2 -11  -2  111.79    3.60
   2 -11  -2  113.49    3.70
  -2 -11   2  119.09    4.50
  -2 -11   2  113.99    4.50
   2 -11  -2  117.59    4.00
  -2  11   1  390.06   11.10
   2  11  -1  360.76   11.10
  -2  11   1  388.36   11.20
   2  11  -1  365.26   11.70
   2  11  -1  376.56   11.80
  -2  11   1  373.66   11.20
   2 -11  -1  382.36   11.20
   2 -11  -1  374.26   11.50
   2 -11  -1  378.76   11.30
  -2 -11   1  366.66   11.60
  -2 -11   1  377.26   11.70
   2 -11  -1  377.06   11.10
  -2 -11   1  366.26   11.50
  -2  11   0  186.38    6.10
   2  11   0  193.08    6.30
   2  11   0  180.18    5.90
  -2  11   0  174.28    6.00
  -2  11   0  187.18    5.90
   2  11   0  181.78    6.20
   2 -11   0  182.18    6.10
   2 -11   0  186.98    5.80
   2 -11   0  184.58    6.00
   2 -11   0  189.28    6.30
  -2 -11   0  177.58    6.10
  -2 -11   0  187.48    6.00
  -2 -11   0  182.38    6.20
  -2 -11   0  188.48    5.80
   2  11   1  170.68    5.80
  -2  11  -1  179.38    5.40
   2  11   1  181.98    5.60
  -2  11  -1  171.18    6.00
   2  11   1  177.48    5.80
  -2  11  -1  186.08    5.90
  -2  11  -1  186.48    6.10
   2 -11   1  177.88    6.30
   2 -11   1  165.98    5.90
  -2 -11  -1  180.48    5.90
   2 -11   1  180.08    6.00
  -2 -11  -1  177.38    5.80
  -2 -11  -1  174.08    5.70
  -2 -11  -1  174.48    5.60
  -2  11  -2    2.50    1.20
   2  11   2    1.80    0.70
  -2  11  -2    0.40    0.80
   2  11   2    0.80    0.80
  -2  11  -2    1.20    1.30
   2  11   2    0.90    0.60
   2 -11   2    0.80    1.30
  -2 -11  -2    2.80    0.90
  -2 -11  -2    0.60    0.80
  -2 -11  -2    0.80    0.70
  -2 -11  -2    1.80    0.80
   2 -11   2   -0.30    1.10
   2 -11   2    0.60    1.20
   2  11   3   77.79    2.50
   2  11   3   79.49    2.50
  -2  11  -3   77.19    3.10
  -2  11  -3   71.49    3.80
  -2  11  -3   78.09    3.60
  -2 -11  -3   77.09    2.70
  -2 -11  -3   71.99    2.70
  -2 -11  -3   80.09    2.80
   2 -11   3   79.19    3.80
   2 -11   3   84.09    4.10
   2 -11   3   69.39    3.50
  -2 -11  -3   79.39    2.90
   2  11   4   77.99    4.00
  -2  11  -4   80.89    3.40
  -2  11  -4   70.89    4.00
  -2  11  -4   74.09    3.70
   2 -11   4   82.09    4.20
  -2 -11  -4   72.69    2.70
  -2 -11  -4   73.19    2.60
   2 -11   4   74.19    3.90
   2 -11   4   77.89    3.80
  -2  11  -5   13.10    1.70
  -2  11  -5   12.60    2.30
   2  11   5   11.50    2.10
  -2 -11  -5   12.60    0.90
   2 -11   5   10.70    2.00
   2 -11   5   14.50    2.10
   2  11   6   77.99    4.40
  -2  11  -6   71.79    4.20
  -2  11  -6   81.19    3.80
  -2 -11  -6   72.69    2.60
   2 -11   6   87.39    4.50
   2 -11   6   72.29    4.10
  -2  11  -7   13.20    2.70
  -2  11  -7   14.10    2.20
   2  11   7   12.60    2.50
   2 -11   7   12.70    2.50
   2 -11   7   12.80    2.40
  -2 -11  -7   12.40    1.10
   2 -11   7   14.30    2.20
   2 -11   7   15.90    2.60
  -2  11  -8   -0.90    2.30
   2  11   8    2.60    2.30
  -2  11  -8    0.20    2.00
   2 -11   8   -0.30    2.40
   2 -11   8    2.60    2.30
  -2 -11  -8    0.10    1.00
  -2  11  -9   -1.20    2.20
  -2  11  -9   -2.90    2.40
   2  11   9   -1.30    2.30
   2 -11   9   -0.30    2.50
  -2 -11  -9    1.20    1.10
   2 -11   9    3.40    2.50
   2  12  -9   -3.50    2.10
   2  12  -9   -1.70    2.90
  -2 -12   9    2.10    2.70
  -2 -12   9    0.50    2.80
   2  12  -8    4.20    2.60
   2  12  -8    5.80    2.10
  -2 -12   8    2.90    2.60
   2  12  -7   14.10    2.90
   2  12  -7   10.30    2.10
  -2 -12   7    9.70    2.80
  -2 -12   7   10.50    3.80
  -2 -12   7   11.50    2.40
   2  12  -6   48.80    3.10
   2  12  -6   45.00    3.80
  -2 -12   6   49.70    3.80
  -2 -12   6   46.70    3.40
  -2 -12   6   47.90    3.60
   2  12  -5    1.90    1.50
   2  12  -5    1.40    1.90
  -2 -12   5    0.30    1.80
  -2 -12   5   -1.70    1.70
  -2 -12   5    2.00    1.80
   2  12  -4  187.88    6.40
   2  12  -4  193.48    7.10
  -2 -12   4  195.78    7.20
  -2 -12   4  190.08    7.00
  -2 -12   4  186.78    6.80
   2  12  -3   11.00    2.00
   2  12  -3   12.00    1.40
   2  12  -3   12.00    1.80
   2 -12  -3   10.70    0.90
  -2 -12   3   14.60    2.10
  -2 -12   3   12.90    1.80
   2 -12  -3   11.60    1.10
  -2 -12   3   11.60    1.80
   2  12  -2   11.50    1.20
  -2  12   2   10.60    0.80
  -2  12   2   10.10    0.80
   2  12  -2    8.10    1.80
   2  12  -2    8.60    1.60
  -2 -12   2    7.60    1.50
   2 -12  -2   11.10    1.10
  -2 -12   2   12.30    1.80
   2 -12  -2    9.60    1.00
  -2 -12   2    9.70    1.70
   2  12  -1   22.40    1.90
  -2  12   1   23.50    1.50
   2  12  -1   21.20    2.00
  -2  12   1   21.60    1.50
  -2  12   1   22.90    1.50
   2  12  -1   24.40    1.40
  -2 -12   1   20.60    1.80
  -2 -12   1   30.40    2.20
  -2 -12   1   21.70    1.90
   2 -12  -1   24.90    1.60
   2 -12  -1   25.40    1.60
   2 -12  -1   21.90    1.70
  -2  12   0   28.50    1.90
  -2  12   0   24.60    1.90
   2  12   0   29.70    1.80
  -2  12   0   28.50    1.90
   2  12   0   31.40    2.20
   2  12   0   26.70    2.00
   2 -12   0   27.40    1.90
   2 -12   0   33.00    2.20
  -2 -12   0   27.60    1.90
  -2 -12   0   24.20    1.90
  -2 -12   0   30.40    2.30
   2 -12   0   27.30    1.90
  -2 -12   0   25.70    1.90
   2  12   1  126.99    4.50
  -2  12  -1  127.19    4.70
   2  12   1  126.19    4.30
  -2  12  -1  130.59    4.80
  -2  12  -1  113.89    4.00
   2  12   1  123.49    4.40
  -2 -12  -1  122.99    4.50
   2 -12   1  130.19    4.70
   2 -12   1  120.49    4.60
  -2 -12  -1  122.79    4.40
   2 -12   1  129.99    5.00
  -2 -12  -1  133.49    4.40
  -2  12  -2   32.50    1.80
  -2  12  -2   28.10    2.20
   2  12   2   30.40    1.80
  -2  12  -2   29.10    2.30
   2  12   2   31.60    1.80
  -2 -12  -2   35.00    1.90
  -2 -12  -2   30.90    1.80
   2 -12   2   28.90    2.20
   2 -12   2   35.00    2.70
  -2 -12  -2   33.10    2.00
   2 -12   2   29.40    2.20
   2  12   3  175.98    5.20
  -2  12  -3  172.38    5.80
   2  12   3  177.98    5.20
  -2  12  -3  162.98    6.30
  -2  12  -3  185.78    6.60
   2 -12   3  176.98    6.30
   2 -12   3  174.98    6.40
   2 -12   3  181.58    6.80
  -2 -12  -3  169.38    5.50
  -2 -12  -3  175.58    5.70
  -2  12  -4    3.70    1.70
  -2  12  -4    4.10    1.90
  -2  12  -4    5.20    1.30
   2 -12   4    3.50    1.70
  -2 -12  -4    4.90    0.80
   2 -12   4    4.80    1.90
   2 -12   4    7.60    2.30
   2  12   5   24.80    2.50
  -2  12  -5   18.40    2.40
  -2  12  -5   24.50    2.10
  -2 -12  -5   21.40    1.40
   2 -12   5   28.80    2.80
   2 -12   5   21.40    2.40
  -2  12  -6   -0.90    1.50
   2  12   6    1.40    1.90
  -2  12  -6    0.60    2.20
   2 -12   6    1.60    1.90
   2 -12   6   -0.80    1.70
   2 -12   6   -0.50    1.80
  -2 -12  -6    0.70    0.70
  -2  12  -7   -0.60    1.80
   2  12   7    0.60    2.20
  -2  12  -7   -0.60    2.20
  -2 -12  -7   -1.10    0.80
   2 -12   7    0.90    2.10
   2 -12   7   -1.00    1.90
   2 -12   7   -3.10    2.10
   2 -12   7    4.50    2.10
  -2  12  -8    4.50    2.10
   2  12   8    5.90    2.60
  -2  12  -8    4.60    2.60
   2 -12   8    5.30    2.50
  -2 -12  -8    3.50    1.10
   2 -12   8    5.60    2.70
   2  12   9    3.00    2.60
  -2  12  -9    5.60    2.80
  -2  12  -9    7.40    2.40
   2 -12   9    5.20    2.70
   2 -12   9    6.10    3.00
   2  13  -9    3.60    3.20
  -2 -13   9    4.60    2.80
  -2 -13   9    0.70    3.10
   2  13  -8    3.70    2.60
   2  13  -8    2.90    2.10
  -2 -13   8    7.70    3.10
   2  13  -7   -1.60    2.30
   2  13  -7   -1.80    1.80
  -2 -13   7   -0.30    2.40
  -2 -13   7   -0.80    2.10
   2  13  -6    2.30    1.70
   2  13  -6    4.10    2.60
  -2 -13   6    8.00    2.20
  -2 -13   6    1.50    2.10
  -2 -13   6    7.10    2.30
   2  13  -5   29.00    2.30
   2  13  -5   29.60    3.20
  -2 -13   5   26.00    2.70
  -2 -13   5   28.10    2.80
  -2 -13   5   33.20    3.10
   2  13  -4    7.70    2.00
   2  13  -4    5.80    1.40
  -2 -13   4    5.00    1.80
  -2 -13   4   10.90    2.10
   2 -13  -4    7.20    0.70
  -2 -13   4    3.60    1.70
   2  13  -3  151.68    6.20
   2  13  -3  149.69    6.10
  -2 -13   3  140.59    5.70
  -2 -13   3  159.78    6.10
  -2 -13   3  157.48    6.00
   2 -13  -3  152.28    4.80
   2  13  -2   42.60    3.00
  -2  13   2   40.90    1.80
   2  13  -2   44.70    3.00
  -2 -13   2   39.20    2.70
  -2 -13   2   45.70    2.80
  -2 -13   2   45.20    3.00
   2 -13  -2   40.30    2.10
   2  13  -1   14.20    1.60
  -2  13   1   15.80    1.30
   2  13  -1   20.20    2.00
  -2 -13   1   19.10    2.00
   2 -13  -1   18.70    1.60
   2 -13  -1   19.40    1.60
  -2 -13   1   17.70    2.00
  -2 -13   1   17.90    1.80
   2 -13  -1   15.00    1.60
   2  13   0   10.10    1.40
   2  13   0    9.30    1.50
  -2  13   0   12.10    1.40
  -2  13   0    8.40    1.30
  -2 -13   0   12.10    1.50
   2 -13   0    8.60    1.40
   2 -13   0   11.70    1.50
  -2 -13   0   11.40    1.60
   2 -13   0    8.90    1.50
  -2 -13   0   11.20    1.60
  -2  13  -1   43.40    2.60
  -2  13  -1   44.50    2.70
   2  13   1   44.20    2.40
  -2 -13  -1   40.90    2.40
   2 -13   1   43.70    3.10
   2 -13   1   40.80    2.70
   2 -13   1   43.10    2.70
  -2 -13  -1   43.00    2.30
  -2  13  -2   42.60    2.90
  -2  13  -2   46.20    3.00
   2  13   2   41.60    2.10
   2 -13   2   43.50    2.90
  -2 -13  -2   39.20    2.20
   2 -13   2   45.70    2.80
   2 -13   2   45.20    3.30
   2  13   3  128.09    4.00
  -2  13  -3  136.59    5.60
  -2  13  -3  132.59    5.40
   2 -13   3  134.29    5.80
   2 -13   3  128.69    5.20
   2 -13   3  129.79    5.20
  -2 -13  -3  133.49    4.40
  -2  13  -4    2.60    1.70
  -2 -13  -4    1.40    0.80
   2 -13   4    2.50    1.70
   2 -13   4   -1.20    1.60
  -2  13  -5   63.59    4.00
   2 -13   5   64.49    4.10
   2 -13   5   67.19    4.00
  -2 -13  -5   63.09    2.50
  -2  13  -6    0.80    2.30
   2  13   6    1.00    2.10
   2 -13   6    1.30    2.10
  -2 -13  -6    0.20    0.70
   2 -13   6   -1.50    1.90
   2 -13   6   -0.30    2.00
  -2  13  -7   12.60    3.00
   2  13   7   19.30    2.90
   2 -13   7    8.30    2.30
   2 -13   7   10.90    2.60
  -2 -13  -7    8.30    1.00
  -2  13  -8    1.20    2.80
   2  13   8   -1.60    2.40
   2 -13   8    3.40    2.80
   2 -13   8    2.70    2.80
   2  13   9    0.70    2.60
  -2  13  -9    1.70    2.80
   2 -13   9    6.30    3.10
   2 -13   9   -3.30    2.80
   2  14  -8   -0.80    2.60
  -2 -14   8    4.20    3.10
   2  14  -7   -0.10    2.40
  -2 -14   7    1.00    2.40
  -2 -14   7    0.00    2.20
   2  14  -6    7.90    2.60
  -2 -14   6    8.60    2.40
  -2 -14   6    8.50    2.50
  -2 -14   6    7.60    2.40
   2  14  -5   24.10    3.00
   2 -14  -5   17.30    1.10
  -2 -14   5   22.30    2.60
  -2 -14   5   20.40    2.90
  -2 -14   5   15.70    2.50
   2  14  -4   10.30    2.40
  -2 -14   4    7.20    2.10
   2 -14  -4    9.70    1.00
  -2 -14   4    8.80    2.10
  -2 -14   4   13.30    2.20
   2  14  -3    0.30    1.70
   2 -14  -3    2.60    1.00
  -2 -14   3    2.30    1.70
  -2 -14   3    1.90    1.60
  -2  14   2   11.20    1.00
   2  14  -2   11.60    1.90
   2  14  -2    8.90    1.80
  -2 -14   2    8.20    1.80
  -2 -14   2   16.90    2.20
   2 -14  -2   12.30    1.30
  -2  14   1   56.29    2.50
   2  14  -1   55.49    3.30
   2  14  -1   50.89    3.20
   2 -14  -1   52.89    2.70
  -2 -14   1   50.79    3.00
  -2 -14   1   52.99    3.20
   2  14   0   15.50    1.80
  -2  14   0   16.20    1.70
   2 -14   0   17.10    1.80
  -2 -14   0   15.80    1.80
  -2 -14   0   18.70    1.80
   2 -14   0   17.20    1.90
   2 -14   0   14.10    1.70
   2  14   1  167.68    5.70
  -2  14  -1  172.88    6.00
   2 -14   1  166.58    6.00
   2 -14   1  162.08    6.40
  -2 -14  -1  160.98    5.70
   2 -14   1  163.58    6.00
  -2  14  -2   11.80    1.80
   2  14   2   12.80    1.30
  -2  14  -2   12.20    1.90
  -2 -14  -2   10.70    1.30
   2 -14   2   15.00    2.00
   2 -14   2   14.50    2.00
   2 -14   2    8.70    1.80
  -2  14  -3   72.39    3.80
   2 -14   3   72.29    3.90
   2 -14   3   73.29    3.80
  -2 -14  -3   74.79    3.00
  -2  14  -4    1.30    2.00
  -2 -14  -4    3.20    1.00
   2 -14   4    1.70    1.80
   2 -14   4   -0.10    1.90
  -2  14  -5   21.50    2.90
  -2 -14  -5   21.90    1.50
   2 -14   5   25.40    2.70
   2 -14   5   20.00    2.70
  -2  14  -6    4.70    2.60
   2 -14   6    2.20    2.20
   2 -14   6    3.60    2.20
  -2 -14  -6    3.60    0.90
   2 -14   6    3.40    2.20
  -2  14  -7   11.30    3.10
   2 -14   7   13.20    2.70
   2 -14   7    7.00    2.60
   2  14   8    7.10    2.80
  -2  14  -8    8.80    3.10
   2 -14   8    8.10    2.80
   2 -14   8    6.10    2.70
   2  15  -8    0.20    3.00
  -2 -15   8   -6.90    2.80
   2  15  -7    0.10    2.60
  -2 -15   7    1.30    2.80
  -2 -15   7    0.20    2.40
   2  15  -6   -2.20    2.60
  -2 -15   6   -1.20    2.60
  -2 -15   6   -1.50    2.30
   2  15  -5    2.30    2.20
   2 -15  -5    1.20    0.80
  -2 -15   5    6.40    2.50
  -2 -15   5    0.80    2.20
   2  15  -4    0.60    2.10
  -2 -15   4   -1.10    1.90
   2 -15  -4    0.10    0.90
  -2 -15   4    1.10    2.20
   2  15  -3    6.00    2.10
  -2 -15   3    5.20    2.00
  -2 -15   3    6.00    1.90
   2 -15  -3    8.00    1.20
  -2  15   2    8.80    0.90
   2  15  -2   10.00    2.10
  -2 -15   2    8.00    1.90
  -2 -15   2   11.10    2.00
   2 -15  -2   11.40    1.50
   2  15  -1    1.60    1.60
  -2  15   1    3.10    1.10
  -2 -15   1    2.20    1.60
  -2 -15   1   -1.00    1.40
   2 -15  -1    2.90    1.30
  -2  15   0   32.00    2.20
   2  15   0   35.00    2.50
  -2 -15   0   31.20    2.30
   2 -15   0   28.10    2.30
   2  15   1    4.70    1.30
  -2  15  -1    4.60    1.60
  -2 -15  -1    4.10    1.40
   2 -15   1    2.70    1.60
  -2  15  -2    2.50    1.70
   2  15   2    1.30    1.00
   2 -15   2    1.10    1.60
  -2 -15  -2    1.80    1.20
   2 -15   2    3.80    1.70
  -2  15  -3    4.00    1.80
   2 -15   3    4.20    1.70
  -2 -15  -3    3.90    1.20
   2 -15   3    0.00    1.70
  -2  15  -4   28.60    3.00
   2 -15   4   29.20    2.90
  -2 -15  -4   27.00    1.80
   2 -15   4   27.40    2.90
  -2  15  -5    0.80    2.10
  -2 -15  -5    1.00    1.00
   2 -15   5   -0.10    2.30
   2 -15   5    1.60    2.10
  -2  15  -6    0.50    2.30
   2 -15   6    9.20    2.80
  -2 -15  -6    4.30    1.00
   2 -15   6    7.00    2.50
  -2  15  -7    2.40    2.90
   2 -15   7   -0.40    2.40
   2 -15   7    1.80    2.40
  -2  15  -8   -0.80    2.70
   2 -15   8    1.10    2.70
   2 -15   8    4.20    3.00
   2  16  -7   -1.70    3.00
  -2 -16   7    2.90    2.70
  -2 -16   7    1.40    3.00
   2  16  -6   18.30    3.20
  -2 -16   6   16.40    2.90
  -2 -16   6   15.60    3.20
   2  16  -5    4.80    2.50
  -2 -16   5    4.90    2.70
   2 -16  -5    1.30    1.00
  -2 -16   5    2.10    2.30
   2  16  -4   21.70    3.00
  -2 -16   4   21.30    2.70
   2 -16  -4   29.50    1.80
  -2 -16   4   24.70    2.90
   2  16  -3   -0.70    2.10
   2 -16  -3   -0.40    1.10
  -2 -16   3   -1.00    1.80
  -2 -16   3   -3.10    1.70
   2  16  -2   12.60    2.30
   2 -16  -2   12.30    1.60
  -2 -16   2    7.50    2.00
  -2 -16   2   13.80    2.30
   2  16  -1   27.20    2.50
  -2  16   1   26.90    1.90
   2 -16  -1   29.00    2.30
  -2 -16   1   26.20    2.40
   2  16   0    5.30    1.70
  -2  16   0    8.20    1.60
  -2 -16   0    4.20    1.70
   2 -16   0    7.60    1.70
  -2  16  -1    2.40    1.60
   2  16   1    6.40    1.50
  -2 -16  -1    7.40    1.60
   2 -16   1    8.70    1.90
   2  16   2   30.80    2.00
  -2  16  -2   30.10    2.70
  -2 -16  -2   33.40    2.20
   2 -16   2   30.80    2.70
  -2  16  -3    5.70    2.10
   2 -16   3    7.50    2.10
   2 -16   3    5.30    2.10
  -2 -16  -3    7.30    1.40
  -2  16  -4    0.90    2.20
  -2 -16  -4   -0.60    1.20
   2 -16   4   -0.10    2.20
   2 -16   4   -1.00    2.20
  -2  16  -5   13.00    2.80
  -2 -16  -5   13.40    1.50
   2 -16   5   10.60    2.60
   2 -16   5   11.30    2.80
  -2  16  -6    7.30    2.90
  -2 -16  -6    6.60    1.20
   2 -16   6    3.20    2.50
   2 -16   6    7.40    2.60
  -2  16  -7    3.90    2.80
   2 -16   7    1.00    2.80
   2 -16   7    2.20    2.60
   2  17  -6    5.90    3.10
  -2 -17   6    4.40    2.80
  -2 -17   6    5.40    2.60
   2  17  -5    1.80    2.40
  -2 -17   5    9.70    2.90
  -2 -17   5    4.60    2.50
   2  17  -4    5.10    2.60
  -2 -17   4   -1.00    2.20
   2 -17  -4    0.60    1.20
  -2 -17   4    2.30    2.40
   2  17  -3    1.50    2.30
   2 -17  -3    1.20    1.30
  -2 -17   3    0.40    2.10
   2  17  -2   10.30    2.30
   2 -17  -2   14.20    1.80
   2  17  -1    1.50    1.90
  -2  17   1    5.10    1.30
   2 -17  -1    2.40    1.60
  -2 -17   1    4.30    1.80
  -2  17   0    2.90    1.50
   2  17   0    2.20    1.60
   2 -17   0    3.60    1.70
  -2 -17   0    1.30    1.70
  -2  17  -1    0.50    1.60
   2  17   1   -0.80    1.30
  -2 -17  -1    0.30    1.50
   2 -17   1    2.30    1.80
   2  17   2    1.20    1.30
  -2  17  -2    3.60    2.00
  -2 -17  -2   -0.30    1.40
   2 -17   2    4.00    2.00
  -2  17  -3   21.30    2.70
   2 -17   3   15.90    2.60
  -2 -17  -3   19.00    1.90
  -2  17  -4    9.50    2.60
  -2 -17  -4    8.70    1.50
   2 -17   4    8.10    2.90
   2 -17   4    5.30    2.40
  -2  17  -5   15.40    3.10
   2 -17   5   20.30    3.00
  -2 -17  -5   19.30    1.70
   2 -17   5   23.20    3.30
  -2  17  -6    1.80    2.70
   2 -17   6   -0.90    2.40
   2 -17   6   -0.90    2.40
   2  18  -5   12.30    3.10
  -2 -18   5   11.30    2.90
  -2 -18   5    7.60    4.30
   2  18  -4   -0.10    2.50
  -2 -18   4    3.60    2.50
   2 -18  -4    3.40    1.40
   2  18  -3    1.80    2.40
  -2 -18   3    1.10    2.20
   2 -18  -3    0.10    1.40
   2  18  -2   -0.20    2.00
   2 -18  -2    2.50    1.60
  -2 -18   2   -0.10    2.00
   2  18  -1   41.30    3.10
  -2  18   1   39.40    2.40
   2 -18  -1   37.30    2.80
  -2 -18   1   35.50    3.00
   2  18   0    2.30    1.70
  -2  18   0   -0.30    1.40
  -2 -18   0   -1.60    1.70
   2 -18   0    2.40    1.80
   2  18   1    6.00    1.60
  -2  18  -1    8.60    2.00
  -2 -18  -1   13.30    2.00
   2 -18   1    7.20    2.20
  -2  18  -2    5.10    2.00
   2 -18   2   -2.60    2.00
  -2 -18  -2    1.20    1.60
  -2  18  -3   10.60    2.50
  -2 -18  -3    6.60    1.70
   2 -18   3    9.10    2.50
  -2  18  -4    2.10    2.40
   2 -18   4    7.20    2.50
  -2 -18  -4    0.10    1.40
  -2  18  -5   -0.50    2.50
  -2 -18  -5    0.50    1.30
   2 -18   5   -1.00    2.40
   2  19  -4    1.40    2.70
  -2 -19   4    0.00    2.50
   2 -19  -4    0.30    1.40
   2  19  -3    3.80    2.60
   2 -19  -3    8.50    1.80
  -2 -19   3   12.50    2.70
   2  19  -2    2.30    2.30
  -2 -19   2    2.80    2.30
   2 -19  -2    1.40    1.70
   2  19  -1   15.70    2.40
   2 -19  -1   16.80    2.30
  -2 -19   1   14.60    2.50
  -2  19   0   -1.70    1.50
   2  19   0   -1.20    1.70
   2 -19   0    3.80    2.00
  -2 -19   0    0.80    1.90
  -2  19  -1    3.70    1.90
   2  19   1    1.20    1.60
   2 -19   1    2.50    2.10
  -2 -19  -1    0.60    1.90
  -2  19  -2    3.10    2.10
   2 -19   2    6.00    2.40
  -2 -19  -2    3.20    1.80
  -2  19  -3   -2.10    2.10
   2 -19   3    0.70    2.40
  -2 -19  -3    0.80    1.60
  -2  19  -4    1.70    2.50
  -2 -19  -4    6.10    1.70
   2 -19   4    2.80    2.60
   2  20  -3   -1.70    2.50
  -2 -20   3   -2.90    2.60
   2 -20  -3    2.70    1.70
   2  20  -2    6.40    2.50
  -2 -20   2    8.30    2.60
   2 -20  -2    7.10    2.00
   2  20  -1   -1.10    2.00
  -2 -20   1    0.50    2.30
   2 -20  -1   -0.30    1.90
   2  20   0    2.60    1.90
  -2  20   0   -1.30    1.80
   2 -20   0   -0.20    2.00
  -2 -20   0    3.10    2.10
  -2  20  -1    0.30    1.90
   2 -20   1   -1.50    2.20
  -2 -20  -1    1.60    2.00
  -2  20  -2    6.60    2.30
   2 -20   2   15.00    2.80
  -2 -20  -2   10.30    2.10
  -2  20  -3    2.40    2.40
  -3   0  11    1.90    1.80
   3   0 -11   -0.30    2.00
  -3   0  10    4.10    1.70
  -3   0  10    1.70    1.90
   3   0 -10    0.70    1.80
  -3   0   9   -0.50    1.50
   3   0  -9    2.30    1.50
  -3   0   9    1.30    1.60
   3   0  -9   -0.90    1.40
   3   0  -8  167.58    6.30
   3   0  -8  168.08    5.70
  -3   0   8  157.68    6.00
   3   0  -8  168.78    6.10
  -3   0   8  165.08    5.90
  -3   0   7   -0.40    1.20
  -3   0   7   -1.60    1.10
   3   0  -7    0.00    1.10
   3   0  -7   -1.10    1.10
   3   0  -7    1.00    1.00
  -3   0   6  170.18    5.80
   3   0  -6  180.48    6.10
   3   0  -6  178.48    6.00
  -3   0   6  187.88    5.90
   3   0  -6  173.88    5.70
  -3   0   6  172.48    5.20
   3   0  -6  170.38    5.70
  -3   0   6  177.98    5.80
  -3   0   5   -0.30    0.40
  -3   0   5   -0.20    0.70
   3   0  -5    0.30    0.80
  -3   0   5   -0.10    0.50
  -3   0   5   -0.40    0.20
   3   0  -5   -0.70    0.60
  -3   0   5    0.40    0.80
   3   0  -5   -1.50    0.70
   3   0  -5   -0.60    0.60
  -3   0   4   22.80    1.00
  -3   0   4   21.80    1.20
   3   0  -4   25.40    1.30
   3   0  -4   19.90    1.20
  -3   0   4   18.00    1.30
   3   0  -4   22.10    1.40
   3   0  -4   22.30    1.20
  -3   0   4   21.30    1.20
  -3   0   4   22.00    1.40
   3   0  -3   -0.20    0.60
  -3   0   3    0.10    0.60
  -3   0   3   -0.10    0.40
  -3   0   3   -1.00    0.50
   3   0  -3   -0.20    0.50
   3   0  -3    0.30    0.40
  -3   0   3    0.20    0.50
  -3   0   3    1.00    0.40
   3   0  -2 9318.17  267.87
  -3   0   2 9208.78  267.87
  -3   0   2 9293.17  267.67
   3   0  -2 9751.52  268.07
   3   0  -2 9265.47  268.37
   3   0  -2 9464.75  268.07
  -3   0   2 9206.48  268.07
  -3   0   2 9709.03  268.47
  -3   0   1    0.00    0.40
   3   0  -1   -0.20    0.30
   3   0  -1    0.20    0.30
  -3   0   1   -0.10    0.30
   3   0  -1   -0.20    0.40
   3   0  -1   -0.10    0.30
  -3   0   1    0.00    0.20
   3   0  -1   -0.20    0.30
  -3   0   1    0.20    0.30
  -3   0   0 4090.59  118.59
  -3   0   0 4069.49  118.69
   3   0   0 4230.78  118.59
  -3   0   0 4208.58  118.09
   3   0   0 4281.67  119.29
  -3   0   0 4163.38  118.19
  -3   0   0 4090.99  118.09
   3   0   0 3986.90  118.19
   3   0   0 3903.41  118.09
  -3   0   0 4264.47  118.89
   3   0   0 4147.88  118.29
  -3   0  -1    0.30    0.40
   3   0   1    0.30    0.40
  -3   0  -1    0.10    0.40
   3   0   1   -0.10    0.40
  -3   0  -1   -0.50    0.30
   3   0   1   -0.10    0.40
  -3   0  -1    0.20    0.40
   3   0   1    0.10    0.30
  -3   0  -1    0.30    0.40
  -3   0  -1    0.30    0.30
   3   0   1    0.20    0.40
   3   0   1    0.50    0.40
  -3   0  -1   -0.50    0.40
   3   0   1   -0.30    0.40
  -3   0  -2  368.46   11.00
  -3   0  -2  372.06   11.00
   3   0   2  370.86   11.10
  -3   0  -2  367.76   11.10
   3   0   2  389.66   11.20
   3   0   2  377.36   11.10
   3   0   2  379.96   11.10
   3   0   2  359.76   11.00
  -3   0  -2  383.76   11.10
  -3   0  -2  392.06   11.00
   3   0   3   -0.30    0.60
   3   0   3    0.10    0.50
  -3   0  -3    0.50    0.70
  -3   0  -3    0.10    0.70
  -3   0  -3    0.20    0.60
   3   0   3    0.70    0.60
   3   0   3    0.10    0.50
  -3   0  -3    0.20    0.60
   3   0   4 1207.88   35.10
   3   0   4 1232.48   35.00
   3   0   4 1214.98   35.40
   3   0   4 1240.08   35.10
  -3   0  -4 1242.78   35.10
  -3   0  -4 1226.18   35.20
   3   0   4 1231.38   35.20
  -3   0  -4 1229.18   35.10
  -3   0  -4 1197.38   35.30
   3   0   4 1187.88   35.30
  -3   0  -5   -0.80    0.90
   3   0   5   -0.80    0.60
  -3   0  -5    0.70    0.70
  -3   0  -5    1.30    0.80
   3   0   5   -0.10    0.80
  -3   0  -5   -0.70    0.70
   3   0   5   -0.50    0.80
   3   0   5    0.20    0.80
   3   0   5   -0.40    0.60
   3   0   5    0.60    1.10
   3   0   6  810.92   24.20
   3   0   6  793.62   23.90
  -3   0  -6  818.82   23.80
  -3   0  -6  813.92   24.00
   3   0   6  817.22   23.50
  -3   0  -6  835.62   24.10
   3   0   6  812.82   23.70
   3   0   6  823.92   24.00
   3   0   6  809.12   24.30
   3   0   6  824.32   23.70
  -3   0  -7    0.00    1.10
  -3   0  -7    1.40    1.10
   3   0   7   -0.20    0.70
   3   0   7    0.70    1.00
   3   0   7   -1.90    1.50
  -3   0  -7    0.30    1.20
   3   0   7   -2.50    1.10
   3   0   7   -0.30    0.70
  -3   0  -8  296.97    9.80
   3   0   8  311.67   10.30
   3   0   8  293.37    9.90
   3   0   8  314.17    9.70
  -3   0  -8  303.07   10.00
  -3   0  -8  291.77    9.60
   3   0   9   -0.20    1.50
  -3   0  -9    2.20    1.60
   3   0   9    3.40    2.20
   3   0  10    5.00    1.90
   3   0  10    1.90    2.50
  -3   0 -10    3.60    2.00
   3   0  11   -0.10    2.80
  -3   0 -11   -1.10    2.10
   3   0  11    1.30    2.00
  -3   1  11    1.50    1.70
   3   1 -11    3.50    2.20
  -3  -1  11    1.50    2.00
   3  -1 -11   -1.60    2.00
   3   1 -10    4.90    2.00
  -3   1  10    2.20    1.60
  -3   1  10    3.70    1.90
  -3  -1  10    2.50    1.80
  -3  -1  10    2.00    2.00
   3  -1 -10    3.20    1.80
  -3   1   9    4.80    1.80
  -3   1   9    5.80    1.60
   3   1  -9    4.70    1.90
   3   1  -9    6.60    1.70
   3  -1  -9    5.00    1.50
  -3  -1   9    3.90    1.70
  -3  -1   9    9.90    1.90
   3  -1  -9    6.70    1.70
  -3   1   8    0.10    1.30
   3   1  -8    2.50    1.50
   3   1  -8    0.60    1.30
   3   1  -8   -1.10    1.30
  -3   1   8    2.30    1.30
   3  -1  -8    1.00    1.20
  -3  -1   8   -0.10    1.30
   3  -1  -8   -0.50    1.20
  -3  -1   8   -1.80    1.40
  -3   1   7   15.10    1.70
  -3   1   7   18.60    1.60
   3   1  -7   17.90    1.90
   3   1  -7   15.80    1.90
   3   1  -7   17.10    1.60
   3  -1  -7   15.10    1.60
   3  -1  -7   22.80    1.90
   3  -1  -7   18.10    1.50
  -3  -1   7   20.10    1.30
  -3  -1   7   19.00    1.70
  -3  -1   7   18.80    1.90
   3   1  -6  104.69    4.30
   3   1  -6  111.99    4.20
   3   1  -6  100.69    3.90
  -3   1   6  104.39    3.90
  -3   1   6  102.19    3.80
   3   1  -6  103.19    3.80
  -3   1   6  107.59    3.70
   3  -1  -6  105.19    3.60
   3  -1  -6  105.49    3.90
  -3  -1   6  111.09    3.60
   3  -1  -6  103.19    4.10
  -3  -1   6  107.79    4.00
   3  -1  -6  100.79    3.60
  -3  -1   6  106.09    4.00
  -3  -1   6  102.09    3.90
  -3  -1   6  107.19    3.40
   3   1  -5   24.10    1.50
   3   1  -5   26.30    1.80
   3   1  -5   22.70    1.70
   3   1  -5   27.70    1.50
  -3   1   5   22.70    1.40
  -3   1   5   27.60    1.50
  -3   1   5   25.40    1.60
   3   1  -5   30.10    1.90
   3  -1  -5   25.60    1.40
   3  -1  -5   27.00    1.70
  -3  -1   5   25.30    1.70
  -3  -1   5   21.60    1.60
   3  -1  -5   27.10    1.40
  -3  -1   5   27.10    1.60
   3  -1  -5   23.30    1.50
  -3  -1   5   26.00    1.40
  -3  -1   5   28.60    1.30
   3  -1  -5   26.70    1.80
  -3   1   4  167.18    5.20
  -3   1   4  170.18    5.20
  -3   1   4  164.38    5.20
   3   1  -4  171.78    5.20
   3   1  -4  162.08    5.50
   3   1  -4  164.58    5.40
   3   1  -4  175.48    5.20
   3  -1  -4  167.48    5.10
  -3  -1   4  166.88    5.20
  -3  -1   4  160.48    5.40
   3  -1  -4  165.68    5.20
   3  -1  -4  165.98    5.10
   3  -1  -4  169.28    5.30
  -3  -1   4  166.88    5.40
  -3  -1   4  170.98    5.10
  -3   1   3  177.38    5.20
  -3   1   3  175.48    5.30
   3   1  -3  170.18    5.60
   3   1  -3  184.38    5.50
  -3   1   3  179.18    5.40
   3   1  -3  184.38    5.40
  -3   1   3  175.88    5.30
  -3   1   3  177.18    5.10
   3   1  -3  178.98    5.60
  -3  -1   3  174.38    5.60
   3  -1  -3  178.48    5.30
   3  -1  -3  181.88    5.40
   3  -1  -3  177.28    5.50
  -3  -1   3  178.98    5.40
  -3  -1   3  181.88    5.50
   3  -1  -3  176.68    5.50
   3   1  -2  107.89    3.30
  -3   1   2  104.59    3.30
   3   1  -2  103.99    3.40
  -3   1   2  103.29    3.20
  -3   1   2  104.79    3.20
   3   1  -2  108.49    3.30
  -3   1   2  103.79    3.10
  -3   1   2  106.39    3.30
   3   1  -2  105.39    3.50
  -3   1   2  107.99    3.30
   3   1  -2  108.09    3.40
  -3   1   2  109.29    3.10
  -3  -1   2   99.79    3.40
  -3  -1   2  105.29    3.40
   3  -1  -2  106.09    3.40
   3  -1  -2  103.89    3.20
  -3  -1   2  103.59    3.30
   3  -1  -2  106.19    3.30
   3  -1  -2  104.09    3.30
   3   1  -1  917.81   26.60
   3   1  -1  937.21   26.50
   3   1  -1  927.51   26.60
   3   1  -1  986.30   26.70
  -3   1   1  926.11   26.60
  -3   1   1  924.51   26.60
  -3   1   1  954.50   26.40
   3   1  -1  901.11   26.60
  -3   1   1  914.11   26.40
  -3   1   1  920.81   26.50
   3  -1  -1  910.71   26.40
  -3  -1   1  938.71   26.60
  -3  -1   1  901.31   26.50
  -3  -1   1  921.61   26.60
  -3  -1   1  918.31   26.50
   3  -1  -1  903.41   26.60
   3  -1  -1  956.40   26.60
   3  -1  -1  881.11   26.50
  -3  -1   1  927.01   26.60
  -3  -1   1  954.50   26.50
   3  -1  -1  961.90   26.50
  -3   1   0   68.69    2.40
  -3   1   0   76.79    2.40
   3   1   0   74.89    2.40
  -3   1   0   78.59    2.50
   3   1   0   77.09    2.50
   3   1   0   70.59    2.40
   3   1   0   74.19    2.50
   3   1   0   79.89    2.50
   3   1   0   73.49    2.40
  -3   1   0   75.79    2.30
   3   1   0   75.19    2.40
  -3  -1   0   74.79    2.50
   3  -1   0   73.19    2.30
   3  -1   0   70.19    2.40
   3  -1   0   71.79    2.40
  -3  -1   0   72.49    2.40
  -3  -1   0   71.49    2.40
   3  -1   0   74.79    2.40
  -3  -1   0   73.29    2.50
   3  -1   0   77.79    2.40
   3  -1   0   71.19    2.50
   3  -1   0   70.19    2.40
  -3  -1   0   75.59    2.40
  -3  -1   0   71.99    2.40
   3   1   1  295.27    9.10
   3   1   1  310.57    9.00
   3   1   1  295.27    9.10
   3   1   1  301.97    9.00
  -3   1  -1  315.17    9.00
  -3   1  -1  317.97    9.00
  -3   1  -1  297.37    9.10
  -3   1  -1  309.37    9.00
  -3   1  -1  295.97    9.00
  -3   1  -1  311.17    9.00
  -3  -1  -1  323.57    9.10
   3  -1   1  312.67    9.00
   3  -1   1  318.67    9.00
  -3  -1  -1  291.67    9.00
   3  -1   1  298.17    8.90
  -3  -1  -1  306.37    9.10
  -3  -1  -1  303.87    9.00
   3  -1   1  324.47    9.00
   3  -1   1  313.77    9.00
  -3  -1  -1  294.87    9.10
   3  -1   1  295.57    9.10
  -3  -1  -1  321.87    9.20
  -3  -1  -1  290.77    9.00
  -3   1  -2  311.47    8.70
   3   1   2  273.47    8.70
  -3   1  -2  309.57    8.70
  -3   1  -2  276.07    8.80
   3   1   2  281.77    8.80
   3   1   2  300.27    8.70
   3   1   2  293.97    8.60
  -3   1  -2  287.87    8.80
  -3   1  -2  279.97    8.70
  -3  -1  -2  291.17    8.80
   3  -1   2  292.87    8.90
   3  -1   2  302.87    8.80
   3  -1   2  292.97    8.80
  -3  -1  -2  321.07    8.70
   3  -1   2  294.27    8.70
  -3  -1  -2  281.57    8.80
  -3  -1  -2  304.47    8.70
  -3  -1  -2  298.87    8.70
  -3  -1  -2  295.37    8.70
   3  -1   2  294.77    8.80
   3   1   3 1289.87   37.20
  -3   1  -3 1369.56   37.30
  -3   1  -3 1275.47   37.40
   3   1   3 1277.97   37.30
  -3   1  -3 1348.37   37.30
  -3   1  -3 1357.66   37.20
   3   1   3 1326.67   37.10
   3   1   3 1203.88   37.20
   3   1   3 1304.07   37.20
   3  -1   3 1344.97   37.50
   3  -1   3 1321.67   37.40
  -3  -1  -3 1284.17   37.20
  -3  -1  -3 1237.88   37.30
  -3  -1  -3 1276.57   37.20
  -3  -1  -3 1331.97   37.20
   3  -1   3 1230.08   37.20
   3   1   4  211.58    6.40
  -3   1  -4  211.28    6.70
  -3   1  -4  209.68    6.60
   3   1   4  209.98    6.30
   3   1   4  215.68    6.50
   3   1   4  211.58    6.60
  -3   1  -4  210.48    6.50
  -3   1  -4  207.68    6.80
   3   1   4  211.78    6.70
   3   1   4  219.28    6.90
  -3  -1  -4  209.68    6.50
   3  -1   4  212.68    6.50
  -3  -1  -4  201.78    6.50
   3  -1   4  213.88    6.80
   3  -1   4  205.18    6.60
  -3  -1  -4  202.08    6.60
   3  -1   4  206.08    6.70
   3  -1   4  215.48    6.80
  -3  -1  -4  218.48    6.50
  -3   1  -5    4.40    0.90
   3   1   5    0.10    0.60
   3   1   5    0.70    0.80
   3   1   5    0.00    0.70
  -3   1  -5   -0.20    1.00
   3   1   5    0.00    1.00
  -3   1  -5    1.00    0.90
   3   1   5    1.30    0.80
   3   1   5    0.30    0.40
   3   1   5    0.10    0.60
   3  -1   5    2.20    1.00
  -3  -1  -5    1.50    0.90
   3  -1   5    1.20    0.90
   3  -1   5    2.10    0.70
  -3  -1  -5    0.40    0.70
  -3  -1  -5    1.30    0.80
  -3  -1  -5    1.90    0.80
   3  -1   5    1.10    0.90
   3  -1   5    0.90    0.70
  -3   1  -6    0.80    1.00
  -3   1  -6   -0.30    0.30
   3   1   6    0.30    0.50
   3   1   6    0.40    0.50
  -3   1  -6    0.90    1.10
   3   1   6    2.20    1.50
   3   1   6    1.40    1.00
   3   1   6    0.40    0.90
   3   1   6   -1.00    0.90
  -3  -1  -6    2.20    1.00
   3  -1   6   -0.10    1.00
   3  -1   6    1.30    1.10
   3  -1   6   -0.20    1.20
  -3  -1  -6    1.30    0.80
   3  -1   6   -0.40    0.90
   3  -1   6    0.60    0.70
   3  -1   6    0.50    0.80
  -3  -1  -6    1.20    0.90
  -3  -1  -6   -0.10    0.90
   3   1   7   16.90    1.60
  -3   1  -7   24.80    1.90
   3   1   7   21.00    1.80
   3   1   7   19.10    2.20
  -3   1  -7   16.50    1.70
  -3   1  -7   20.70    2.00
  -3  -1  -7   15.10    1.60
   3  -1   7   19.20    1.90
  -3  -1  -7   20.50    1.60
   3  -1   7   15.00    1.60
   3  -1   7   22.70    1.60
   3  -1   7   25.40    2.40
  -3  -1  -7   21.80    1.80
   3  -1   7   20.00    1.40
   3   1   8   54.39    3.00
   3   1   8   59.29    4.00
   3   1   8   55.19    3.10
  -3   1  -8   54.99    3.20
  -3   1  -8   58.19    3.10
  -3   1  -8   54.79    3.40
  -3  -1  -8   50.99    2.80
   3  -1   8   53.39    2.40
   3  -1   8   52.09    2.40
  -3  -1  -8   59.09    3.20
  -3  -1  -8   48.70    3.10
   3  -1   8   56.19    3.30
   3  -1   8   50.19    3.50
   3  -1   8   56.09    3.10
   3   1   9   -1.10    1.50
  -3   1  -9    2.90    1.70
   3   1   9   -2.60    2.20
  -3  -1  -9    1.60    1.50
  -3  -1  -9    2.60    1.50
   3  -1   9    1.40    1.60
   3  -1   9    0.90    2.20
   3   1  10   20.50    3.20
   3   1  10   32.00    2.60
  -3   1 -10   26.50    2.70
  -3  -1 -10   26.50    2.60
   3  -1  10   30.60    3.40
   3  -1  10   30.00    2.80
   3   1  11    2.60    1.90
   3   1  11   -0.20    2.90
  -3   1 -11    4.20    2.30
   3  -1  11   -0.70    2.90
   3  -1  11    3.40    2.20
  -3  -1 -11    1.70    2.10
   3   2 -11   -2.90    2.10
   3  -2 -11    0.90    1.90
  -3  -2  11    0.40    2.10
  -3   2  10   -1.20    1.30
   3   2 -10    0.00    1.90
  -3  -2  10   -0.90    1.90
  -3  -2  10   -1.00    1.80
   3  -2 -10    1.40    1.60
   3   2  -9   28.00    2.40
  -3   2   9   28.00    2.50
  -3   2   9   29.90    2.10
  -3  -2   9   26.70    2.50
   3  -2  -9   29.80    2.10
  -3  -2   9   25.60    2.50
   3  -2  -9   27.70    2.40
  -3   2   8    5.20    1.20
   3   2  -8    4.80    1.50
   3   2  -8    3.40    1.70
  -3   2   8    1.30    1.40
   3   2  -8    3.90    1.70
  -3  -2   8    6.50    0.90
  -3  -2   8    2.70    1.50
   3  -2  -8    6.50    1.30
   3  -2  -8    4.00    1.30
  -3  -2   8    8.80    1.80
  -3   2   7  102.59    4.20
  -3   2   7  108.59    3.90
   3   2  -7  111.09    4.20
   3   2  -7  112.39    4.70
   3   2  -7  115.19    4.60
   3  -2  -7  111.89    4.20
  -3  -2   7  110.09    3.80
  -3  -2   7  107.19    4.40
   3  -2  -7  108.29    3.80
   3  -2  -7  107.89    4.30
  -3  -2   7  101.39    4.20
  -3   2   6   28.60    1.90
  -3   2   6   29.60    1.60
  -3   2   6   29.00    1.80
   3   2  -6   31.90    2.30
   3   2  -6   30.00    2.00
  -3  -2   6   32.00    1.60
   3  -2  -6   31.70    1.60
  -3  -2   6   28.90    1.90
  -3  -2   6   28.40    1.70
  -3  -2   6   31.70    2.10
   3  -2  -6   32.60    1.90
   3  -2  -6   24.60    1.90
   3  -2  -6   33.50    1.60
   3   2  -5   97.89    3.90
   3   2  -5   94.29    3.50
   3   2  -5  100.09    3.70
  -3   2   5   97.09    3.30
  -3   2   5   96.49    3.30
   3   2  -5  100.99    3.80
  -3   2   5   98.59    3.40
   3  -2  -5   92.79    3.20
   3  -2  -5  102.19    3.40
   3  -2  -5   96.69    3.20
  -3  -2   5   96.59    3.60
  -3  -2   5   94.29    3.40
   3  -2  -5   98.49    3.50
   3  -2  -5   99.19    3.60
  -3  -2   5   94.09    3.30
  -3  -2   5   94.39    3.50
   3   2  -4   86.49    3.30
   3   2  -4   79.39    3.20
   3   2  -4   79.09    3.00
  -3   2   4   83.59    2.90
  -3   2   4   81.19    2.80
   3   2  -4   91.19    3.00
  -3   2   4   87.89    2.90
   3  -2  -4   90.89    2.80
  -3  -2   4   85.19    3.10
   3  -2  -4   85.59    3.00
  -3  -2   4   86.19    3.20
  -3  -2   4   81.99    2.90
  -3  -2   4   86.29    3.20
   3  -2  -4   82.49    2.90
   3  -2  -4   86.99    2.80
  -3   2   3  254.57    7.60
   3   2  -3  263.27    7.80
   3   2  -3  262.37    8.00
   3   2  -3  267.97    7.80
   3   2  -3  251.07    7.90
  -3   2   3  256.97    7.50
  -3  -2   3  260.57    7.90
  -3  -2   3  256.57    7.70
   3  -2  -3  249.58    7.70
   3  -2  -3  259.07    7.50
   3  -2  -3  254.47    7.60
   3  -2  -3  264.97    7.70
  -3  -2   3  257.97    7.80
   3  -2  -3  258.37    7.60
   3   2  -2   78.69    2.50
  -3   2   2   72.49    2.40
  -3   2   2   74.39    2.50
   3   2  -2   73.09    2.50
   3   2  -2   72.79    2.70
   3   2  -2   74.89    2.50
   3   2  -2   73.89    2.60
   3   2  -2   72.39    2.70
  -3  -2   2   73.09    2.60
   3  -2  -2   75.59    2.50
   3  -2  -2   76.49    2.40
  -3  -2   2   73.19    2.50
  -3  -2   2   70.89    2.60
  -3  -2   2   72.89    2.60
   3  -2  -2   78.59    2.30
   3  -2  -2   74.29    2.40
   3  -2  -2   73.89    2.30
   3   2  -1 3719.83  106.59
   3   2  -1 3660.23  106.29
   3   2  -1 3705.33  106.59
  -3   2   1 3773.62  105.99
  -3   2   1 3664.43  106.19
   3   2  -1 3564.84  107.39
   3   2  -1 3706.13  106.99
  -3   2   1 3736.53  105.89
  -3   2   1 3580.44  106.79
  -3  -2   1 3776.92  107.19
   3  -2  -1 3556.44  106.29
   3  -2  -1 3538.55  106.39
   3  -2  -1 3981.80  106.39
  -3  -2   1 3829.22  107.29
  -3  -2   1 3789.52  107.29
  -3  -2   1 3534.75  106.39
   3  -2  -1 3803.82  105.69
  -3  -2   1 3770.72  106.19
  -3  -2   1 3940.81  106.69
  -3  -2   1 3711.63  106.19
   3  -2  -1 3699.83  106.29
   3   2   0   78.89    2.60
  -3   2   0   76.59    2.60
   3   2   0   77.39    2.60
  -3   2   0   81.29    2.50
   3   2   0   75.19    2.50
   3   2   0   81.29    2.60
   3   2   0   77.29    2.60
  -3   2   0   79.29    2.50
   3   2   0   78.09    2.60
  -3  -2   0   74.39    2.50
   3  -2   0   79.39    2.60
   3  -2   0   76.39    2.40
  -3  -2   0   80.69    2.60
   3  -2   0   80.49    2.60
  -3  -2   0   79.69    2.60
  -3  -2   0   78.39    2.60
   3  -2   0   73.99    2.40
  -3  -2   0   78.79    2.60
  -3  -2   0   74.69    2.50
   3  -2   0   73.69    2.50
   3  -2   0   82.49    2.60
  -3   2  -1 1691.53   49.20
   3   2   1 1807.42   49.20
   3   2   1 1664.33   49.30
   3   2   1 1794.32   49.80
   3   2   1 1708.53   49.50
   3   2   1 1625.94   49.30
  -3   2  -1 1728.93   49.20
  -3   2  -1 1663.63   49.10
   3   2   1 1756.12   49.20
  -3   2  -1 1712.03   50.19
  -3   2  -1 1720.63   49.20
   3  -2   1 1704.53   49.60
  -3  -2  -1 1686.33   49.40
   3  -2   1 1810.92   49.30
   3  -2   1 1757.62   50.49
  -3  -2  -1 1671.93   49.70
  -3  -2  -1 1751.92   49.20
   3  -2   1 1696.73   49.20
   3  -2   1 1802.02   49.70
  -3  -2  -1 1722.63   49.30
  -3  -2  -1 1761.62   50.29
   3  -2   1 1721.13   49.20
   3   2   2   29.70    1.40
  -3   2  -2   31.30    1.40
   3   2   2   31.30    1.30
   3   2   2   34.70    1.40
   3   2   2   33.60    1.40
  -3   2  -2   31.10    1.50
  -3   2  -2   32.10    1.50
   3   2   2   31.50    1.20
  -3   2  -2   34.00    1.50
  -3   2  -2   31.70    1.50
   3   2   2   32.00    1.20
  -3  -2  -2   30.70    1.40
   3  -2   2   32.80    1.40
  -3  -2  -2   30.10    1.40
  -3  -2  -2   31.90    1.30
  -3  -2  -2   31.00    1.40
   3  -2   2   33.10    1.60
   3  -2   2   28.10    1.50
  -3  -2  -2   34.40    1.40
   3  -2   2   35.00    1.50
   3  -2   2   32.60    1.50
   3  -2   2   34.20    1.50
  -3  -2  -2   33.00    1.40
   3   2   3   88.09    2.70
   3   2   3   89.69    3.00
   3   2   3   90.09    2.80
  -3   2  -3   81.79    3.20
   3   2   3   88.29    3.00
  -3   2  -3   83.89    3.00
   3   2   3   90.49    3.40
  -3   2  -3   82.49    3.10
   3   2   3   87.99    3.00
  -3   2  -3   90.99    3.10
  -3  -2  -3   91.09    3.00
  -3  -2  -3   87.89    2.90
   3  -2   3   94.69    3.20
  -3  -2  -3   81.99    2.90
   3  -2   3   87.79    3.10
   3  -2   3   83.49    3.10
   3  -2   3   89.89    3.30
   3  -2   3   83.29    3.10
  -3  -2  -3   85.79    3.00
  -3  -2  -3   91.89    3.00
   3   2   4   17.00    0.70
   3   2   4   19.20    0.90
  -3   2  -4   15.80    1.30
   3   2   4   17.80    1.30
  -3   2  -4   19.50    1.50
   3   2   4   16.70    0.90
   3   2   4   19.30    1.30
  -3   2  -4   14.90    1.20
   3   2   4   16.60    1.20
   3   2   4   18.60    1.70
   3  -2   4   17.40    1.30
   3  -2   4   16.20    1.30
  -3  -2  -4   18.90    1.20
   3  -2   4   22.60    1.70
  -3  -2  -4   18.20    1.20
  -3  -2  -4   17.60    1.20
   3   2   5  445.96   13.70
  -3   2  -5  459.35   14.00
   3   2   5  454.15   13.60
  -3   2  -5  463.55   13.90
   3   2   5  450.05   13.60
   3   2   5  472.65   14.10
  -3   2  -5  463.65   13.60
  -3  -2  -5  451.15   13.50
  -3  -2  -5  455.15   13.50
  -3  -2  -5  454.55   13.60
   3  -2   5  462.75   13.60
   3  -2   5  464.65   14.10
   3  -2   5  442.26   13.70
   3  -2   5  464.05   13.90
  -3  -2  -5  466.45   13.70
  -3   2  -6    5.80    1.20
   3   2   6    6.30    1.60
  -3   2  -6    8.10    1.50
   3   2   6    6.70    1.10
  -3   2  -6    6.30    1.40
   3   2   6    6.50    1.10
   3   2   6    5.00    1.10
  -3  -2  -6    6.00    1.10
  -3  -2  -6    6.20    1.10
   3  -2   6    6.40    1.10
   3  -2   6    5.30    1.30
  -3  -2  -6    5.80    0.90
  -3  -2  -6    6.60    1.10
   3  -2   6    5.40    1.20
   3  -2   6    5.60    1.20
   3  -2   6    7.10    1.50
  -3   2  -7  260.77    8.50
   3   2   7  259.57    8.50
   3   2   7  270.77    9.20
   3   2   7  258.77    8.40
  -3   2  -7  261.67    8.90
  -3   2  -7  279.47    8.80
   3  -2   7  269.47    8.50
  -3  -2  -7  255.97    8.50
  -3  -2  -7  264.87    8.40
  -3  -2  -7  260.97    8.30
   3  -2   7  271.57    8.20
   3  -2   7  275.97    8.30
   3  -2   7  256.27    8.80
   3  -2   7  260.37    8.90
   3  -2   7  262.37    8.60
  -3   2  -8   21.80    2.20
  -3   2  -8   29.50    2.30
  -3   2  -8   29.50    2.60
   3   2   8   30.60    2.20
   3   2   8   28.50    2.80
  -3  -2  -8   30.60    2.10
   3  -2   8   30.10    2.40
  -3  -2  -8   28.70    2.30
   3  -2   8   31.40    2.20
   3  -2   8   27.20    2.80
   3  -2   8   34.10    3.10
   3   2   9    8.00    1.60
  -3   2  -9    5.00    1.80
  -3   2  -9    4.30    1.80
   3   2   9    7.10    2.60
  -3  -2  -9    6.60    1.50
   3  -2   9    5.80    1.90
  -3  -2  -9    5.80    1.60
   3  -2   9    8.40    1.20
   3  -2   9    9.00    2.60
  -3   2 -10    0.10    2.00
   3   2  10   -1.30    2.50
   3   2  10    1.50    1.70
  -3  -2 -10    1.80    1.80
   3  -2  10    0.30    2.40
   3  -2  10   -1.30    2.00
   3   2  11    3.10    2.90
  -3   2 -11    3.30    2.40
   3   2  11    6.20    1.90
  -3  -2 -11    6.80    2.20
   3  -2  11    4.10    2.20
   3  -2  11    4.90    2.90
   3   3 -11    7.90    2.60
  -3  -3  11    7.20    2.60
   3  -3 -11    9.30    2.10
  -3  -3  11    5.70    2.40
   3   3 -10    1.50    2.10
  -3   3  10   -0.60    1.20
  -3  -3  10   -0.60    1.90
  -3  -3  10    0.20    2.00
   3  -3 -10    1.50    1.50
   3   3  -9    3.40    1.80
   3   3  -9    3.50    1.90
  -3   3   9    5.90    1.70
  -3   3   9    3.20    1.20
   3  -3  -9    4.20    1.50
   3  -3  -9    2.30    1.30
  -3  -3   9    3.20    1.80
  -3  -3   9    3.40    1.00
  -3  -3   9    6.70    2.00
   3   3  -8    6.00    1.70
  -3   3   8    2.70    1.00
   3   3  -8    1.90    1.50
  -3   3   8    2.60    1.40
   3   3  -8    5.90    1.80
  -3  -3   8    4.00    1.50
   3  -3  -8    4.00    1.10
  -3  -3   8    3.70    1.10
  -3  -3   8    2.20    1.70
   3  -3  -8    4.70    1.30
   3   3  -7   25.50    2.30
  -3   3   7   24.20    1.90
   3   3  -7   22.70    1.90
  -3   3   7   25.50    1.70
   3   3  -7   24.20    2.40
  -3  -3   7   25.50    2.20
  -3  -3   7   24.30    1.50
  -3  -3   7   26.40    2.10
   3  -3  -7   25.80    1.80
  -3  -3   7   24.80    1.90
   3  -3  -7   25.70    1.50
   3  -3  -7   26.10    1.80
   3   3  -6    7.00    1.20
   3   3  -6    7.00    1.40
  -3   3   6    9.20    1.00
  -3   3   6    9.00    0.90
   3   3  -6    5.30    1.30
  -3   3   6    8.50    1.20
  -3  -3   6    8.30    1.10
   3  -3  -6    9.00    1.10
   3  -3  -6    9.40    1.10
  -3  -3   6    7.30    1.30
   3  -3  -6    8.00    0.80
  -3  -3   6    5.80    1.40
   3  -3  -6    8.60    0.90
  -3  -3   6    8.00    1.10
   3   3  -5  195.18    7.00
   3   3  -5  212.98    7.20
   3   3  -5  208.48    6.70
  -3   3   5  218.78    6.40
  -3   3   5  213.08    6.60
   3   3  -5  210.18    7.00
  -3   3   5  213.58    6.40
  -3  -3   5  199.38    6.90
   3  -3  -5  211.68    6.70
  -3  -3   5  212.98    6.80
  -3  -3   5  212.28    6.50
   3  -3  -5  214.78    6.30
   3  -3  -5  209.68    6.50
   3  -3  -5  216.78    6.50
   3  -3  -5  215.08    6.30
  -3   3   4   33.00    1.40
   3   3  -4   36.40    2.00
   3   3  -4   30.10    1.90
   3   3  -4   31.60    1.70
   3   3  -4   31.20    2.10
  -3   3   4   34.60    1.40
  -3   3   4   35.00    1.40
  -3  -3   4   33.20    1.60
  -3  -3   4   33.10    1.80
   3  -3  -4   31.30    1.30
   3  -3  -4   33.40    1.30
   3  -3  -4   32.40    1.30
   3  -3  -4   34.50    1.40
   3  -3  -4   34.00    1.50
  -3   3   3 1054.49   30.00
   3   3  -3 1083.89   30.30
   3   3  -3 1031.90   30.40
   3   3  -3 1047.90   30.10
  -3   3   3 1048.90   29.90
  -3   3   3 1042.90   29.90
   3  -3  -3 1049.70   30.00
   3  -3  -3 1020.10   29.80
  -3  -3   3 1055.49   30.30
   3  -3  -3 1038.30   29.90
   3  -3  -3 1076.59   29.80
  -3  -3   3 1057.49   30.30
   3  -3  -3 1076.09   29.90
   3  -3  -3 1040.20   29.90
  -3  -3   3 1030.60   30.10
  -3  -3   3 1016.20   30.30
   3   3  -2   48.70    1.90
   3   3  -2   48.30    1.90
   3   3  -2   47.20    1.90
  -3   3   2   50.29    1.70
   3   3  -2   52.49    2.20
  -3   3   2   48.60    1.80
   3   3  -2   50.19    2.10
   3   3  -2   49.30    2.00
  -3  -3   2   46.00    2.00
   3  -3  -2   49.30    1.80
  -3  -3   2   49.60    2.00
   3  -3  -2   50.69    1.60
  -3  -3   2   54.29    2.00
   3  -3  -2   50.29    1.80
   3  -3  -2   49.30    1.60
  -3  -3   2   46.70    2.30
   3  -3  -2   48.30    1.60
  -3  -3   2   47.00    1.90
   3   3  -1   36.20    1.60
  -3   3   1   36.90    1.50
   3   3  -1   34.90    1.60
   3   3  -1   37.10    1.50
  -3   3   1   37.70    1.10
  -3   3   1   38.50    1.40
   3   3  -1   39.00    1.50
  -3   3   1   37.80    1.10
  -3  -3   1   36.60    1.40
  -3  -3   1   37.30    1.50
   3  -3  -1   36.60    1.50
   3  -3  -1   36.90    1.40
  -3  -3   1   39.20    1.40
  -3  -3   1   34.00    1.50
  -3  -3   1   34.80    1.50
  -3  -3   1   37.80    1.60
   3  -3  -1   37.10    1.40
   3  -3  -1   38.30    1.30
   3  -3  -1   37.00    1.30
   3   3   0   87.09    2.90
  -3   3   0   91.59    2.90
   3   3   0   87.99    3.00
   3   3   0   89.19    2.90
  -3   3   0   87.59    2.70
   3   3   0   89.89    2.90
  -3   3   0   86.39    2.80
  -3   3   0   89.69    2.80
   3   3   0   89.19    2.90
  -3   3   0   90.19    2.90
  -3  -3   0   92.69    2.90
   3  -3   0   86.89    2.80
  -3  -3   0   81.49    2.80
   3  -3   0   87.89    2.90
   3  -3   0   85.69    2.90
   3  -3   0   86.99    2.90
  -3  -3   0   91.19    2.90
   3  -3   0   89.39    2.80
  -3  -3   0   88.79    2.90
  -3  -3   0   96.09    2.90
  -3   3  -1 2771.92   79.99
  -3   3  -1 2736.13   80.29
   3   3   1 2769.32   79.19
  -3   3  -1 2702.13   79.79
   3   3   1 2773.52   79.19
  -3   3  -1 2909.91   81.29
   3   3   1 2724.43   80.09
   3   3   1 2775.62   79.79
   3   3   1 2873.01   79.79
  -3  -3  -1 2777.22   80.39
   3  -3   1 2705.13   79.89
   3  -3   1 2710.13   79.69
   3  -3   1 2738.43   79.89
  -3  -3  -1 2748.43   79.49
  -3  -3  -1 2749.32   79.39
   3  -3   1 2882.21   79.69
  -3  -3  -1 2841.82   79.59
   3  -3   1 2873.11   79.89
  -3  -3  -1 2683.13   79.89
   3  -3   1 2831.62   80.39
  -3   3  -2    2.80    0.70
  -3   3  -2    1.90    0.70
  -3   3  -2    2.30    0.70
   3   3   2    2.30    0.40
   3   3   2    2.00    0.40
  -3   3  -2    3.10    0.60
   3   3   2    0.90    0.50
   3   3   2    1.60    0.50
   3   3   2    0.80    0.40
   3   3   2    1.80    0.30
  -3   3  -2    0.60    0.60
  -3  -3  -2    0.90    0.60
   3  -3   2    2.60    0.50
  -3  -3  -2    1.50    0.50
   3  -3   2    0.60    0.60
   3  -3   2    1.10    0.70
  -3  -3  -2    1.80    0.50
  -3  -3  -2    1.70    0.50
   3  -3   2    0.90    0.70
  -3  -3  -2    2.20    0.60
   3  -3   2    1.30    0.70
   3  -3   2    1.70    0.70
  -3   3  -3 2492.85   68.99
   3   3   3 2332.27   68.99
  -3   3  -3 2373.66   68.69
   3   3   3 2445.66   68.59
   3   3   3 2338.17   69.29
   3   3   3 2340.47   69.19
  -3   3  -3 2614.84   68.89
  -3  -3  -3 2371.06   68.59
   3  -3   3 2378.26   68.79
   3  -3   3 2471.15   68.79
   3  -3   3 2425.46   68.79
   3  -3   3 2405.36   68.99
  -3  -3  -3 2499.05   68.89
  -3  -3  -3 2297.77   69.09
  -3  -3  -3 2365.46   69.49
  -3  -3  -3 2377.36   68.49
  -3   3  -4    1.70    0.90
  -3   3  -4    1.60    0.80
   3   3   4    2.10    0.60
   3   3   4    2.00    1.20
  -3   3  -4    1.30    0.90
   3   3   4    1.10    0.60
   3   3   4    1.20    0.70
  -3  -3  -4    3.60    0.70
   3  -3   4    1.80    0.90
  -3  -3  -4    2.50    0.60
   3  -3   4    2.00    0.80
   3  -3   4    2.40    0.90
  -3  -3  -4    2.10    0.70
  -3  -3  -4    2.00    0.70
  -3  -3  -4    1.50    0.70
   3   3   5  266.57    8.40
   3   3   5  270.87    8.30
  -3   3  -5  281.77    8.70
  -3   3  -5  265.57    8.50
  -3   3  -5  269.37    8.80
   3   3   5  279.07    9.00
   3   3   5  269.27    8.30
   3  -3   5  269.97    8.40
  -3  -3  -5  281.07    8.30
  -3  -3  -5  279.07    8.40
   3  -3   5  272.27    8.70
  -3  -3  -5  273.67    8.30
   3  -3   5  277.47    9.00
  -3  -3  -5  268.97    8.30
   3   3   6   81.89    3.10
   3   3   6   80.89    3.20
  -3   3  -6   78.69    3.60
   3   3   6   75.09    3.80
   3   3   6   79.29    3.10
  -3   3  -6   79.59    3.30
  -3   3  -6   78.49    3.50
   3  -3   6   77.89    3.30
  -3  -3  -6   74.69    3.00
   3  -3   6   79.49    3.70
  -3  -3  -6   77.59    3.10
   3  -3   6   73.99    3.20
   3  -3   6   78.39    3.70
  -3  -3  -6   76.19    3.10
  -3  -3  -6   74.99    2.90
   3   3   7   62.39    2.80
   3   3   7   64.19    2.90
   3   3   7   68.89    4.00
  -3   3  -7   66.89    3.20
  -3   3  -7   64.49    3.30
   3  -3   7   63.99    2.90
  -3  -3  -7   64.09    2.90
   3  -3   7   67.19    3.50
  -3  -3  -7   65.19    3.00
  -3  -3  -7   67.09    3.00
   3  -3   7   66.59    3.20
   3  -3   7   66.99    3.40
   3  -3   7   64.19    3.60
   3   3   8    0.40    1.20
  -3   3  -8   -1.20    1.40
   3   3   8   -0.60    1.80
  -3   3  -8    0.90    1.50
  -3  -3  -8   -0.70    1.10
   3  -3   8    0.90    1.20
  -3  -3  -8    0.10    1.10
   3  -3   8    0.30    1.70
   3  -3   8    2.00    1.70
  -3   3  -9   39.80    3.00
   3   3   9   50.09    2.80
  -3   3  -9   38.00    3.10
   3   3   9   46.60    3.80
   3  -3   9   41.20    3.40
  -3  -3  -9   40.00    2.60
  -3  -3  -9   41.00    2.90
   3  -3   9   39.30    3.00
  -3   3 -10    1.50    2.10
   3   3  10    1.90    1.50
   3   3  10    0.90    2.50
   3  -3  10    0.80    2.50
   3  -3  10   -0.90    2.00
  -3  -3 -10    0.70    1.70
  -3   3 -11    5.70    2.50
   3   3  11    8.20    3.10
   3  -3  11    5.90    2.90
   3  -3  11    8.70    2.40
  -3  -3 -11    7.70    2.10
   3   4 -11   -0.20    2.40
   3  -4 -11    0.90    1.70
  -3  -4  11   -0.30    2.40
  -3  -4  11    1.10    2.40
   3   4 -10    3.10    2.20
   3  -4 -10    1.30    1.50
  -3  -4  10   -0.60    2.10
  -3  -4  10   -0.30    2.00
   3   4  -9    0.10    2.00
   3   4  -9    1.70    1.80
  -3   4   9    2.60    0.90
  -3   4   9    0.50    1.50
  -3  -4   9    0.20    1.70
   3  -4  -9    2.10    1.20
   3  -4  -9    2.10    1.20
  -3  -4   9    0.60    1.90
   3   4  -8   15.90    2.30
  -3   4   8   14.80    1.70
  -3   4   8   14.70    1.20
   3   4  -8   13.30    1.90
  -3  -4   8   11.60    1.50
  -3  -4   8   15.00    2.20
   3  -4  -8   12.50    1.30
   3  -4  -8   12.60    1.50
  -3  -4   8   12.60    2.00
   3   4  -7    4.30    1.70
  -3   4   7    2.60    1.20
   3   4  -7    0.20    1.30
  -3   4   7    3.20    0.80
   3  -4  -7    2.90    1.00
  -3  -4   7    2.70    1.60
  -3  -4   7    4.00    1.10
  -3  -4   7    1.50    1.10
  -3  -4   7    2.20    1.40
   3  -4  -7    1.80    0.90
   3   4  -6   29.00    2.30
   3   4  -6   33.00    2.50
  -3   4   6   35.40    1.90
   3   4  -6   34.10    2.20
  -3   4   6   31.60    1.50
  -3   4   6   33.30    1.50
  -3  -4   6   31.00    1.90
   3  -4  -6   31.10    1.70
   3  -4  -6   32.10    1.50
   3  -4  -6   33.00    1.50
   3  -4  -6   32.40    1.90
  -3  -4   6   35.60    2.40
  -3  -4   6   32.20    2.20
   3   4  -5   19.30    1.50
   3   4  -5   23.60    2.00
  -3   4   5   21.10    1.40
   3   4  -5   22.90    1.90
  -3   4   5   19.90    1.10
  -3   4   5   18.30    1.10
  -3  -4   5   18.00    1.50
  -3  -4   5   23.80    1.50
   3  -4  -5   20.50    1.30
   3  -4  -5   20.10    1.00
   3  -4  -5   20.90    1.20
   3  -4  -5   21.80    1.00
   3  -4  -5   20.90    1.30
   3   4  -4    7.40    1.20
   3   4  -4   11.10    1.30
   3   4  -4    7.90    1.00
  -3   4   4    7.30    0.70
  -3   4   4    8.60    0.70
   3   4  -4    8.40    1.30
  -3  -4   4    8.90    1.00
   3  -4  -4    8.20    0.70
   3  -4  -4    8.90    0.70
   3  -4  -4    7.50    0.60
   3  -4  -4    8.00    0.50
  -3  -4   4    7.20    1.10
   3  -4  -4    8.60    0.50
  -3  -4   4    7.10    1.20
   3   4  -3   30.10    2.00
  -3   4   3   29.10    1.20
  -3   4   3   32.20    1.20
   3   4  -3   29.60    1.60
  -3   4   3   30.00    1.20
   3  -4  -3   31.40    1.20
   3  -4  -3   30.60    1.30
   3  -4  -3   31.10    1.00
  -3  -4   3   30.90    1.70
   3  -4  -3   31.60    1.30
  -3  -4   3   31.20    1.60
  -3  -4   3   34.60    1.80
   3   4  -2  651.33   19.20
   3   4  -2  646.64   19.20
   3   4  -2  658.33   19.00
  -3   4   2  676.93   18.80
  -3   4   2  685.33   18.80
   3  -4  -2  652.73   18.80
   3  -4  -2  646.34   18.90
   3  -4  -2  648.64   18.80
  -3  -4   2  637.74   19.00
   3  -4  -2  671.13   18.70
   3  -4  -2  678.53   18.70
   3  -4  -2  620.94   18.90
  -3  -4   2  628.34   19.10
  -3  -4   2  668.63   19.10
   3   4  -1   69.29    2.60
  -3   4   1   69.09    2.40
   3   4  -1   72.49    2.60
  -3   4   1   69.59    2.30
   3   4  -1   71.59    2.50
   3   4  -1   67.49    2.40
   3   4  -1   71.09    2.50
  -3  -4   1   68.09    2.50
   3  -4  -1   70.79    2.30
   3  -4  -1   71.89    2.40
   3  -4  -1   72.09    2.40
  -3  -4   1   76.99    2.40
   3  -4  -1   69.89    2.20
  -3  -4   1   64.99    2.50
  -3  -4   1   73.19    2.50
  -3  -4   1   68.09    2.40
   3  -4  -1   70.69    2.30
   3   4   0 1665.93   49.10
   3   4   0 1729.53   50.19
   3   4   0 1681.33   49.10
  -3   4   0 1679.53   49.30
  -3   4   0 1687.73   49.40
  -3   4   0 1719.53   49.60
   3   4   0 1728.83   49.20
   3   4   0 1736.23   49.30
  -3   4   0 1739.53   49.30
  -3   4   0 1731.23   49.20
   3  -4   0 1813.32   49.20
  -3  -4   0 1763.42   49.10
  -3  -4   0 1704.13   49.20
  -3  -4   0 1725.23   49.20
   3  -4   0 1706.33   49.10
  -3  -4   0 1690.73   49.80
   3  -4   0 1762.92   50.39
  -3  -4   0 1702.83   49.90
   3  -4   0 1762.12   49.20
   3  -4   0 1728.43   49.30
  -3   4  -1  556.14   16.30
   3   4   1  542.55   16.30
  -3   4  -1  588.44   16.50
   3   4   1  563.54   16.20
   3   4   1  561.64   16.40
   3   4   1  556.24   16.20
  -3   4  -1  566.44   16.40
   3  -4   1  563.04   16.40
   3  -4   1  537.85   16.50
  -3  -4  -1  555.64   16.40
  -3  -4  -1  554.94   16.40
  -3  -4  -1  562.44   16.30
   3  -4   1  573.54   16.30
  -3  -4  -1  597.24   16.30
   3  -4   1  587.04   16.60
  -3  -4  -1  563.64   16.40
  -3   4  -2  679.13   19.70
  -3   4  -2  693.53   19.60
  -3   4  -2  652.23   19.60
  -3   4  -2  673.53   19.50
   3   4   2  692.93   19.50
   3   4   2  681.13   19.40
  -3  -4  -2  681.83   19.30
  -3  -4  -2  680.13   19.40
   3  -4   2  645.04   19.70
   3  -4   2  685.43   19.60
  -3  -4  -2  660.03   19.40
   3  -4   2  666.13   19.60
   3  -4   2  662.13   19.50
  -3  -4  -2  651.33   19.30
   3   4   3   14.70    1.00
   3   4   3   14.20    0.90
  -3   4  -3   13.00    1.00
  -3   4  -3   12.70    1.30
   3   4   3   15.40    1.10
   3   4   3   15.00    1.40
  -3   4  -3   16.60    1.40
  -3  -4  -3   14.90    0.90
   3  -4   3   17.40    1.30
   3  -4   3   12.40    1.20
  -3  -4  -3   15.50    1.00
  -3  -4  -3   16.10    0.90
   3  -4   3   14.40    1.20
  -3  -4  -3   17.50    1.10
   3  -4   3   18.10    1.40
   3   4   4  105.59    3.60
  -3   4  -4  107.69    3.80
   3   4   4  106.69    3.50
   3   4   4  107.89    4.10
  -3   4  -4  107.09    4.00
  -3   4  -4  107.79    4.10
   3   4   4  103.29    3.60
   3  -4   4  115.19    4.30
  -3  -4  -4  111.09    3.60
   3  -4   4  106.69    3.80
  -3  -4  -4  103.69    3.60
   3  -4   4  105.09    3.90
  -3  -4  -4  106.69    3.60
  -3  -4  -4  109.19    3.50
  -3  -4  -4  102.89    3.50
  -3   4  -5  195.88    6.50
  -3   4  -5  221.28    6.90
   3   4   5  197.18    7.00
  -3   4  -5  204.28    6.90
   3   4   5  191.88    6.20
   3   4   5  200.48    6.30
   3   4   5  202.68    6.40
  -3  -4  -5  203.38    6.20
  -3  -4  -5  190.68    6.30
   3  -4   5  211.48    7.10
  -3  -4  -5  198.18    6.30
  -3  -4  -5  206.98    6.30
  -3  -4  -5  196.08    6.20
   3  -4   5  203.68    6.50
  -3   4  -6  451.95   14.40
   3   4   6  450.65   14.50
   3   4   6  455.05   13.80
  -3   4  -6  455.25   14.30
   3   4   6  465.25   13.80
  -3   4  -6  460.25   14.00
   3   4   6  473.35   13.80
   3  -4   6  471.15   14.30
   3  -4   6  467.75   14.00
  -3  -4  -6  479.85   13.70
  -3  -4  -6  454.45   13.90
   3  -4   6  465.35   14.60
  -3  -4  -6  474.55   13.80
  -3  -4  -6  470.45   13.70
   3  -4   6  453.05   14.20
   3   4   7   56.99    2.60
  -3   4  -7   50.39    3.20
   3   4   7   52.09    3.60
  -3   4  -7   46.60    2.90
  -3   4  -7   55.19    3.30
   3  -4   7   52.49    2.70
   3  -4   7   51.59    3.00
  -3  -4  -7   48.80    2.70
   3  -4   7   51.59    3.10
   3  -4   7   57.89    3.00
  -3  -4  -7   52.69    2.60
   3  -4   7   51.79    3.30
  -3  -4  -7   50.09    2.50
   3   4   8   40.00    3.30
   3   4   8   39.30    2.50
  -3   4  -8   46.00    3.20
  -3   4  -8   45.90    2.90
   3  -4   8   36.60    2.60
   3  -4   8   44.60    3.30
   3  -4   8   44.30    3.00
  -3  -4  -8   37.10    2.40
  -3  -4  -8   39.40    2.50
   3   4   9    2.40    2.20
  -3   4  -9    1.60    1.90
   3   4   9    3.60    1.40
  -3   4  -9    0.80    2.10
  -3  -4  -9    0.50    1.20
   3  -4   9    0.20    1.90
   3  -4   9    3.50    2.10
  -3  -4  -9    2.50    1.40
  -3   4 -10   -0.70    2.10
   3   4  10    2.70    1.60
   3   4  10    1.50    2.50
   3  -4  10    1.20    2.20
   3  -4  10    0.20    2.30
  -3  -4 -10   -1.20    1.50
   3   4  11    1.40    2.90
  -3   4 -11   -1.10    2.40
   3  -4  11   -2.50    2.80
  -3  -4 -11    1.10    1.80
   3  -4  11    1.50    2.40
   3   5 -11    1.10    2.50
  -3  -5  11   -0.30    2.40
  -3  -5  11    1.70    2.50
   3  -5 -11    0.20    1.60
   3   5 -10   20.00    2.60
   3  -5 -10   20.50    1.90
  -3  -5  10   16.60    2.70
  -3  -5  10   19.00    2.90
   3   5  -9    3.50    1.90
   3   5  -9    6.60    2.10
  -3  -5   9    0.80    2.10
   3  -5  -9    2.10    1.20
  -3  -5   9    2.20    1.90
   3   5  -8    2.40    1.60
  -3   5   8    3.10    1.40
   3   5  -8    4.50    1.90
  -3  -5   8    1.70    1.30
   3  -5  -8    3.80    1.10
   3  -5  -8    1.50    1.00
  -3  -5   8    2.20    1.60
  -3  -5   8    4.10    1.80
  -3   5   7   17.70    1.60
   3   5  -7   20.50    2.40
   3   5  -7   16.50    1.90
   3   5  -7   16.80    2.20
  -3  -5   7   18.60    2.30
  -3  -5   7   18.10    2.00
   3  -5  -7   19.80    1.40
  -3  -5   7   21.40    1.90
   3  -5  -7   19.70    1.20
  -3  -5   7   16.90    1.60
   3   5  -6   54.69    3.40
   3   5  -6   53.89    3.10
   3   5  -6   55.29    2.80
  -3   5   6   58.19    2.50
  -3  -5   6   52.79    2.60
   3  -5  -6   54.99    2.00
   3  -5  -6   55.49    2.30
  -3  -5   6   57.79    2.90
   3  -5  -6   55.69    2.20
   3  -5  -6   54.99    2.00
  -3  -5   6   54.09    3.20
   3   5  -5    4.60    1.40
   3   5  -5    4.20    1.00
  -3   5   5    4.30    0.80
   3   5  -5    3.00    1.20
  -3  -5   5    3.40    1.10
  -3  -5   5    4.50    1.10
   3  -5  -5    4.60    0.40
   3  -5  -5    3.60    0.60
   3  -5  -5    4.20    0.50
   3  -5  -5    5.00    0.70
   3  -5  -5    3.90    0.60
   3   5  -4 1526.15   44.10
   3   5  -4 1572.34   44.50
  -3   5   4 1507.95   43.80
   3   5  -4 1509.05   44.60
  -3  -5   4 1541.95   44.30
  -3  -5   4 1538.55   44.10
   3  -5  -4 1536.55   43.70
  -3  -5   4 1541.05   44.30
   3   5  -3  340.97   10.20
  -3   5   3  327.97    9.40
  -3   5   3  327.07    9.40
   3   5  -3  314.57    9.80
   3   5  -3  324.37   10.30
  -3  -5   3  341.37   10.10
   3  -5  -3  318.97    9.50
  -3  -5   3  327.27    9.90
   3  -5  -3  331.97    9.50
  -3  -5   3  337.77   10.10
   3  -5  -3  319.97    9.60
   3  -5  -3  321.17    9.60
   3   5  -2  290.27    8.80
   3   5  -2  272.77    8.80
   3   5  -2  282.57    8.50
  -3   5   2  284.07    8.30
  -3   5   2  277.47    8.30
   3  -5  -2  287.47    8.20
   3  -5  -2  290.77    8.40
  -3  -5   2  284.87    8.80
   3  -5  -2  282.87    8.40
   3  -5  -2  290.77    8.40
   3  -5  -2  287.27    8.40
  -3  -5   2  293.37    8.70
   3  -5  -2  282.77    8.20
  -3  -5   2  283.87    8.60
   3   5  -1   35.70    1.60
  -3   5   1   34.80    1.40
  -3   5   1   33.20    1.40
  -3   5   1   35.50    1.50
   3   5  -1   35.10    1.60
   3   5  -1   33.70    1.80
   3  -5  -1   35.40    1.40
   3  -5  -1   35.00    1.30
   3  -5  -1   36.30    1.50
  -3  -5   1   34.50    1.60
  -3  -5   1   36.90    1.50
  -3  -5   1   34.60    1.70
   3  -5  -1   34.90    1.40
  -3  -5   1   36.00    1.80
   3  -5  -1   35.70    1.40
   3   5   0  802.02   23.20
  -3   5   0  780.92   23.00
   3   5   0  786.72   23.20
   3   5   0  800.52   23.20
  -3   5   0  806.52   23.20
  -3   5   0  791.32   23.20
   3   5   0  799.02   23.20
   3  -5   0  796.22   23.30
  -3  -5   0  825.22   23.20
  -3  -5   0  819.82   23.20
  -3  -5   0  803.82   23.20
   3  -5   0  819.52   23.20
   3  -5   0  811.72   23.10
   3  -5   0  816.32   23.20
  -3  -5   0  811.82   23.20
  -3  -5   0  806.32   23.30
   3   5   1  145.29    4.40
  -3   5  -1  141.59    4.60
  -3   5  -1  140.49    4.30
   3   5   1  136.29    4.20
   3   5   1  137.69    4.20
  -3   5  -1  142.29    4.50
  -3  -5  -1  136.49    4.40
   3  -5   1  139.09    4.50
   3  -5   1  135.49    4.30
  -3  -5  -1  140.99    4.40
  -3  -5  -1  134.59    4.30
   3  -5   1  146.59    4.50
  -3  -5  -1  142.79    4.40
   3  -5   1  135.59    4.60
  -3  -5  -1  134.79    4.30
   3   5   2  185.48    6.20
   3   5   2  188.18    5.90
  -3   5  -2  196.18    6.20
   3   5   2  176.38    5.80
  -3   5  -2  187.78    6.10
  -3   5  -2  190.08    5.90
   3   5   2  189.88    5.80
   3  -5   2  187.98    6.00
  -3  -5  -2  189.08    5.80
   3  -5   2  194.18    6.30
  -3  -5  -2  196.28    5.70
  -3  -5  -2  196.58    5.80
  -3  -5  -2  194.08    5.70
   3  -5   2  191.58    6.00
  -3   5  -3    5.20    1.00
  -3   5  -3    4.70    0.90
   3   5   3    5.00    0.70
   3   5   3    3.70    1.10
   3   5   3    4.20    0.60
  -3   5  -3    4.70    1.00
   3   5   3    2.60    0.60
   3  -5   3    3.70    1.00
  -3  -5  -3    4.40    0.60
   3  -5   3    2.50    0.90
   3  -5   3    2.50    1.00
  -3  -5  -3    5.40    0.80
  -3  -5  -3    3.60    0.50
  -3  -5  -3    4.00    0.60
   3   5   4  293.77    9.70
   3   5   4  306.67    9.10
  -3   5  -4  307.87    9.40
   3   5   4  303.47    9.10
  -3   5  -4  308.97    9.60
   3   5   4  301.67    9.10
  -3   5  -4  311.37    9.70
  -3  -5  -4  324.67    9.20
  -3  -5  -4  304.97    9.00
  -3  -5  -4  295.47    9.00
   3  -5   4  319.17    9.60
   3  -5   4  303.47    9.80
  -3  -5  -4  310.47    9.10
   3  -5   4  284.37    9.40
   3  -5   4  304.47    9.60
  -3  -5  -4  303.17    9.20
   3   5   5    3.90    0.90
   3   5   5    3.10    0.70
  -3   5  -5    3.50    1.10
  -3   5  -5    6.00    1.40
  -3   5  -5    4.70    1.30
   3   5   5    5.10    0.80
   3   5   5    4.70    1.60
  -3  -5  -5    3.60    0.70
   3  -5   5    4.70    1.20
   3  -5   5    6.90    1.40
  -3  -5  -5    4.30    0.80
  -3  -5  -5    5.30    0.90
   3  -5   5    5.80    1.40
  -3  -5  -5    5.20    0.90
  -3  -5  -5    4.00    0.80
  -3   5  -6   11.20    1.70
   3   5   6   11.90    2.00
  -3   5  -6   13.90    1.60
   3   5   6   12.10    1.10
  -3   5  -6   14.20    1.70
   3   5   6   13.00    1.30
   3   5   6   12.70    1.10
  -3  -5  -6   12.50    1.20
  -3  -5  -6   14.70    1.20
  -3  -5  -6   13.20    1.10
  -3  -5  -6   13.10    1.20
   3  -5   6   13.00    1.60
   3  -5   6   11.70    1.80
   3  -5   6    9.90    1.60
   3  -5   6   14.30    1.90
  -3   5  -7    3.20    1.50
  -3   5  -7    3.20    1.80
   3   5   7    2.80    1.80
   3   5   7    5.50    1.20
  -3   5  -7    2.50    1.50
   3  -5   7    3.10    1.50
  -3  -5  -7    4.10    1.00
  -3  -5  -7    3.10    1.00
   3  -5   7    3.30    1.30
   3  -5   7    3.60    1.50
   3  -5   7    5.40    1.80
   3   5   8    5.40    2.20
  -3   5  -8    3.20    2.00
  -3   5  -8    4.90    1.70
   3   5   8    4.00    1.30
   3  -5   8    6.20    2.20
   3  -5   8    6.10    1.90
   3  -5   8    4.20    1.60
  -3  -5  -8    5.30    1.10
  -3  -5  -8    7.80    1.30
   3   5   9    3.50    1.30
  -3   5  -9    3.10    1.90
  -3   5  -9    1.10    2.20
   3   5   9    5.00    2.60
   3  -5   9    0.90    1.90
   3  -5   9    2.40    2.10
  -3  -5  -9    0.90    1.40
  -3  -5  -9    0.50    1.30
   3   5  10   31.80    3.80
  -3   5 -10   44.00    3.40
   3  -5  10   48.30    3.60
   3  -5  10   36.70    3.50
  -3  -5 -10   39.10    2.60
  -3   5 -11   -0.20    2.50
   3   5  11    1.60    2.80
   3  -5  11    2.10    2.50
   3  -5  11   -0.40    2.90
  -3  -5 -11    1.20    1.80
   3   6 -11    5.80    2.70
  -3  -6  11   13.20    2.90
  -3  -6  11    5.00    2.70
   3  -6 -11    9.90    1.80
   3   6 -10    2.90    2.30
   3  -6 -10    1.40    1.30
  -3  -6  10    2.70    2.20
  -3  -6  10    5.80    2.40
   3   6  -9   13.70    2.70
   3   6  -9   12.40    2.20
  -3  -6   9   11.90    2.30
  -3  -6   9   18.60    2.80
   3  -6  -9   12.40    1.40
  -3   6   8   62.69    3.10
   3   6  -8   59.29    4.00
   3   6  -8   63.49    3.60
  -3  -6   8   64.09    4.10
   3  -6  -8   61.29    2.70
  -3  -6   8   60.29    3.40
  -3  -6   8   52.19    3.60
   3  -6  -8   62.39    2.50
  -3   6   7   42.90    2.40
   3   6  -7   39.10    2.60
   3   6  -7   35.80    2.90
   3  -6  -7   35.20    1.70
  -3  -6   7   37.00    2.30
   3  -6  -7   37.00    1.90
  -3  -6   7   44.30    3.10
  -3  -6   7   40.30    2.70
   3   6  -6  104.79    4.60
   3   6  -6  111.69    4.90
   3   6  -6  112.29    4.20
  -3   6   6  101.09    3.80
   3  -6  -6  102.69    3.50
  -3  -6   6  103.89    4.30
  -3  -6   6  101.19    4.40
   3  -6  -6  102.79    3.30
  -3  -6   6  105.89    4.00
   3  -6  -6  107.49    3.30
   3   6  -5  134.79    5.40
   3   6  -5  133.89    5.10
  -3  -6   5  135.89    4.70
   3  -6  -5  133.99    4.10
  -3  -6   5  135.69    5.00
  -3  -6   5  134.79    5.10
   3  -6  -5  131.49    4.20
   3   6  -4    6.30    1.40
   3   6  -4    7.50    1.50
  -3   6   4    6.10    0.80
   3   6  -4    8.40    1.20
  -3  -6   4    5.40    1.20
  -3  -6   4    6.20    1.10
  -3  -6   4    7.80    1.30
   3  -6  -4    7.70    0.60
   3   6  -3   16.20    1.50
   3   6  -3   16.50    1.60
   3   6  -3   17.80    1.20
   3  -6  -3   15.40    0.90
  -3  -6   3   17.40    1.40
   3  -6  -3   15.90    0.90
   3  -6  -3   15.50    0.90
  -3  -6   3   14.80    1.30
  -3  -6   3   18.30    1.50
   3   6  -2   86.09    3.30
   3   6  -2   83.29    2.90
  -3   6   2   85.69    2.60
  -3   6   2   85.19    2.70
   3  -6  -2   81.89    2.50
  -3  -6   2   76.49    3.20
   3  -6  -2   81.29    2.80
   3  -6  -2   88.59    2.80
   3  -6  -2   83.29    2.50
   3  -6  -2   84.89    2.70
  -3  -6   2   87.19    3.20
   3   6  -1   29.20    1.50
  -3   6   1   25.00    1.20
   3   6  -1   22.30    1.30
  -3   6   1   26.00    1.20
   3  -6  -1   22.80    1.20
   3  -6  -1   23.70    1.30
   3  -6  -1   24.30    1.00
  -3  -6   1   23.50    1.40
  -3  -6   1   25.10    1.40
   3  -6  -1   23.70    1.20
  -3  -6   1   23.80    1.60
  -3  -6   1   24.80    1.30
  -3   6   0  297.17    8.90
  -3   6   0  309.67    8.60
  -3   6   0  289.17    8.90
   3   6   0  301.57    8.80
   3   6   0  306.87    8.90
  -3   6   0  293.57    8.90
   3   6   0  290.37    9.00
   3   6   0  297.97    8.80
  -3  -6   0  307.27    8.90
  -3  -6   0  289.27    8.90
   3  -6   0  298.57    8.90
   3  -6   0  304.57    8.80
  -3  -6   0  300.17    9.00
   3  -6   0  278.07    9.00
   3  -6   0  299.37    8.90
  -3  -6   0  304.67    8.90
  -3   6  -1    4.30    0.80
   3   6   1    7.90    0.80
   3   6   1    7.20    0.50
  -3   6  -1    5.70    0.70
   3   6   1    6.60    0.50
  -3   6  -1    4.10    0.70
   3   6   1    5.70    0.80
  -3   6  -1    6.60    0.80
  -3  -6  -1    5.80    0.70
  -3  -6  -1    5.30    0.70
  -3  -6  -1    6.30    0.80
   3  -6   1    4.80    0.80
  -3  -6  -1    6.90    0.70
  -3  -6  -1    5.90    0.70
   3  -6   1    7.00    0.90
   3  -6   1    5.10    0.90
   3  -6   1    5.60    0.70
   3   6   2   33.80    2.00
   3   6   2   33.20    1.50
  -3   6  -2   36.10    1.70
   3   6   2   35.90    1.60
   3   6   2   34.40    1.60
  -3   6  -2   34.90    2.00
  -3   6  -2   36.70    2.00
   3  -6   2   32.10    2.00
   3  -6   2   37.90    2.00
  -3  -6  -2   36.60    1.40
   3  -6   2   38.30    1.90
  -3  -6  -2   36.80    1.50
  -3  -6  -2   35.60    1.50
  -3  -6  -2   35.40    1.50
  -3   6  -3   25.20    1.90
   3   6   3   26.20    1.90
  -3   6  -3   24.80    1.80
   3   6   3   24.20    1.20
   3   6   3   28.60    1.30
  -3   6  -3   25.00    1.60
   3   6   3   24.70    1.30
   3  -6   3   23.10    1.70
  -3  -6  -3   27.50    1.30
  -3  -6  -3   26.70    1.20
  -3  -6  -3   25.50    1.20
   3  -6   3   27.40    1.80
  -3  -6  -3   25.00    1.10
   3  -6   3   19.00    1.60
  -3   6  -4  128.29    4.70
   3   6   4  126.89    4.10
  -3   6  -4  131.49    4.50
  -3   6  -4  120.19    4.80
   3   6   4  128.89    4.10
   3   6   4  134.39    4.90
   3   6   4  129.29    4.10
   3  -6   4  135.99    4.70
   3  -6   4  128.99    4.80
   3  -6   4  122.29    4.60
  -3  -6  -4  121.79    4.20
   3  -6   4  130.89    5.00
  -3  -6  -4  129.09    4.00
  -3  -6  -4  133.49    4.10
  -3  -6  -4  127.89    4.00
  -3   6  -5  119.49    4.40
  -3   6  -5  119.19    4.70
   3   6   5  114.49    3.80
   3   6   5  121.89    3.90
   3   6   5  116.09    3.80
  -3   6  -5  120.29    4.80
   3   6   5  116.19    4.90
  -3  -6  -5  117.59    3.80
  -3  -6  -5  119.49    3.90
   3  -6   5  122.39    4.50
   3  -6   5  115.69    4.50
  -3  -6  -5  115.99    4.00
  -3  -6  -5  124.79    4.00
   3  -6   5  119.79    4.90
   3   6   6   57.89    2.30
  -3   6  -6   56.19    3.30
  -3   6  -6   53.99    3.00
  -3   6  -6   62.09    3.30
   3   6   6   59.29    2.30
   3   6   6   59.89    3.70
   3  -6   6   58.79    3.30
   3  -6   6   56.99    3.40
  -3  -6  -6   58.89    2.50
  -3  -6  -6   57.89    2.50
  -3  -6  -6   56.09    2.50
   3  -6   6   60.29    3.10
  -3  -6  -6   63.59    2.50
   3  -6   6   58.89    3.20
  -3   6  -7    9.60    2.00
  -3   6  -7    7.30    1.70
   3   6   7    9.00    1.10
   3   6   7    9.60    2.20
   3  -6   7    9.40    2.00
   3  -6   7    6.30    1.60
  -3  -6  -7   10.90    1.20
   3  -6   7   11.70    2.10
   3  -6   7    4.50    1.70
  -3  -6  -7    9.50    1.20
   3   6   8    3.30    1.00
   3   6   8    1.70    2.20
  -3   6  -8    3.60    1.80
  -3   6  -8    3.00    2.10
  -3  -6  -8    2.30    1.10
   3  -6   8    3.70    1.70
  -3  -6  -8    0.90    1.20
   3  -6   8    3.40    1.80
   3  -6   8    2.30    1.90
  -3   6  -9    5.80    2.20
  -3   6  -9    4.80    2.20
   3   6   9    2.00    2.40
   3  -6   9    2.60    2.10
   3  -6   9    4.30    2.20
  -3  -6  -9    2.40    1.30
  -3   6 -10    3.00    2.60
   3   6  10    4.50    2.90
  -3   6 -10    4.40    2.30
   3  -6  10    2.60    2.50
  -3  -6 -10    1.20    1.50
   3  -6  10    0.40    2.10
   3   6  11   -1.00    2.90
  -3   6 -11    4.10    2.60
   3  -6  11    2.10    2.80
  -3  -6 -11   -0.20    1.70
   3  -6  11   -1.60    2.50
   3   7 -11    0.00    2.60
  -3  -7  11   -2.30    2.80
   3  -7 -11    2.60    1.50
  -3  -7  11    3.40    2.70
   3   7 -10    0.30    2.40
   3   7 -10    1.30    2.70
  -3  -7  10    5.20    2.40
   3  -7 -10    2.30    1.30
  -3  -7  10   -2.00    2.30
   3   7  -9    2.10    2.50
   3   7  -9    0.00    2.00
   3  -7  -9   -0.60    1.00
  -3  -7   9    2.60    2.30
  -3  -7   9   -1.90    2.00
   3   7  -8   -1.10    2.10
   3   7  -8   -0.90    1.70
  -3   7   8   -0.10    1.30
  -3  -7   8   -0.10    1.90
   3  -7  -8    1.80    0.80
  -3  -7   8    0.30    1.50
  -3  -7   8    1.70    2.10
   3   7  -7    0.40    1.50
  -3   7   7    0.40    1.10
   3   7  -7    1.80    2.00
   3  -7  -7    0.60    0.60
  -3  -7   7   -0.40    1.40
  -3  -7   7    2.60    1.80
   3  -7  -7    0.20    0.60
  -3  -7   7    0.30    1.30
   3   7  -6   58.39    3.10
  -3   7   6   62.79    2.60
   3   7  -6   60.79    3.80
   3   7  -6   65.89    3.80
  -3  -7   6   62.29    3.10
   3  -7  -6   59.09    2.10
   3  -7  -6   58.59    1.90
  -3  -7   6   66.29    3.50
  -3  -7   6   68.79    3.40
   3   7  -5   68.09    3.70
   3   7  -5   69.99    3.20
   3   7  -5   73.99    3.80
  -3   7   5   73.19    2.80
  -3  -7   5   72.19    3.40
  -3  -7   5   74.29    3.50
   3  -7  -5   68.39    2.30
   3  -7  -5   70.39    2.20
  -3  -7   5   75.39    3.20
   3  -7  -5   67.19    2.30
   3   7  -4   17.40    1.90
   3   7  -4   18.10    1.50
   3   7  -4   15.70    1.80
  -3  -7   4   19.50    1.60
  -3  -7   4   18.10    1.80
   3  -7  -4   16.10    1.20
   3  -7  -4   18.60    0.80
  -3  -7   4   22.30    2.00
   3   7  -3  499.05   14.80
   3   7  -3  516.35   15.40
   3   7  -3  497.15   15.20
  -3  -7   3  492.75   15.00
  -3  -7   3  515.85   15.20
   3  -7  -3  497.75   14.40
   3  -7  -3  490.95   14.40
  -3  -7   3  487.95   14.90
  -3   7   2  157.68    4.80
   3   7  -2  156.18    5.20
   3   7  -2  171.88    5.60
   3   7  -2  162.78    5.70
  -3  -7   2  157.58    5.50
   3  -7  -2  160.38    4.90
   3  -7  -2  167.68    4.80
   3  -7  -2  162.68    4.70
  -3  -7   2  166.28    5.50
   3  -7  -2  156.18    5.00
  -3  -7   2  165.38    5.30
   3   7  -1  129.59    4.60
   3   7  -1  129.19    4.20
   3   7  -1  138.09    4.40
  -3   7   1  136.09    4.20
  -3   7   1  131.69    4.20
  -3   7   1  125.79    4.20
   3  -7  -1  133.49    4.00
  -3  -7   1  133.99    4.60
  -3  -7   1  134.19    4.40
   3  -7  -1  139.69    4.20
  -3  -7   1  136.39    4.30
   3  -7  -1  129.99    4.20
   3  -7  -1  131.39    4.30
  -3  -7   1  130.69    4.40
  -3   7   0   23.90    0.90
  -3   7   0   21.20    1.30
  -3   7   0   20.60    1.30
   3   7   0   22.40    1.20
   3   7   0   21.00    1.20
   3   7   0   24.20    1.50
  -3   7   0   24.10    1.30
  -3  -7   0   19.00    1.30
  -3  -7   0   23.80    1.30
   3  -7   0   20.90    1.30
   3  -7   0   22.50    1.50
  -3  -7   0   22.20    1.20
  -3  -7   0   20.80    1.50
   3  -7   0   24.40    1.40
   3  -7   0   23.00    1.20
  -3   7  -1  345.17   10.30
  -3   7  -1  352.06   10.60
  -3   7  -1  342.97   10.60
  -3   7  -1  340.27   10.60
   3   7   1  364.36   10.40
   3   7   1  355.16   10.80
   3   7   1  343.27   10.50
   3  -7   1  344.57   10.40
   3  -7   1  347.87   10.60
  -3  -7  -1  357.46   10.40
   3  -7   1  360.26   10.80
  -3  -7  -1  351.86   10.40
  -3  -7  -1  346.77   10.30
  -3  -7  -1  359.16   10.50
   3  -7   1  348.47   10.50
   3   7   2  677.03   18.70
  -3   7  -2  630.64   19.10
   3   7   2  637.54   18.80
   3   7   2  632.54   18.70
   3   7   2  632.34   19.20
  -3   7  -2  643.14   18.70
  -3  -7  -2  654.63   18.70
  -3  -7  -2  673.13   18.60
   3  -7   2  638.84   19.00
   3  -7   2  629.94   18.90
  -3  -7  -2  658.63   18.60
  -3  -7  -2  617.94   18.60
   3  -7   2  636.84   19.20
   3   7   3  759.62   22.40
   3   7   3  783.62   22.30
  -3   7  -3  749.33   22.60
   3   7   3  799.42   22.40
  -3   7  -3  747.73   23.00
  -3   7  -3  769.72   22.90
   3   7   3  803.12   23.00
  -3  -7  -3  777.92   22.40
  -3  -7  -3  807.72   22.40
   3  -7   3  787.32   23.10
  -3  -7  -3  774.22   22.30
   3  -7   3  747.83   22.80
   3  -7   3  765.52   22.80
  -3  -7  -3  788.52   22.30
   3   7   4  324.07    9.40
  -3   7  -4  311.77   10.20
  -3   7  -4  321.77    9.80
   3   7   4  320.67   10.20
  -3   7  -4  301.67   10.10
   3   7   4  317.57    9.40
   3   7   4  320.17    9.40
   3  -7   4  317.87   10.00
  -3  -7  -4  330.27    9.50
  -3  -7  -4  323.17    9.50
  -3  -7  -4  319.17    9.40
  -3  -7  -4  316.27    9.30
   3  -7   4  310.97   10.10
   3  -7   4  329.07   10.40
  -3   7  -5  324.87   10.80
   3   7   5  325.47    9.70
   3   7   5  341.27   10.80
  -3   7  -5  340.47   10.30
   3   7   5  321.87    9.70
   3   7   5  323.17    9.70
  -3   7  -5  347.27   10.70
   3  -7   5  336.47   10.40
  -3  -7  -5  327.47    9.80
  -3  -7  -5  332.67    9.90
   3  -7   5  337.87   10.60
  -3  -7  -5  332.77    9.70
   3  -7   5  317.17   10.50
  -3  -7  -5  329.27    9.90
   3  -7   5  331.17   11.00
  -3   7  -6   12.80    2.00
   3   7   6   15.30    0.90
  -3   7  -6   14.40    1.70
   3   7   6   14.30    0.90
   3   7   6   15.40    2.30
  -3   7  -6   18.90    2.20
   3  -7   6   12.80    2.10
  -3  -7  -6   15.40    1.20
   3  -7   6   16.60    2.10
  -3  -7  -6   13.90    1.30
   3  -7   6   13.60    1.80
   3  -7   6   13.00    1.90
   3   7   7   25.80    2.80
  -3   7  -7   26.90    2.70
   3   7   7   24.30    1.10
  -3   7  -7   20.00    2.10
   3  -7   7   22.90    2.50
  -3  -7  -7   22.60    1.60
  -3  -7  -7   24.90    1.90
   3  -7   7   22.00    2.30
   3  -7   7   23.90    2.20
   3  -7   7   27.70    2.70
  -3   7  -8   10.00    2.00
   3   7   8   13.70    2.70
  -3   7  -8   16.60    2.70
   3  -7   8   16.50    2.90
  -3  -7  -8   17.90    1.60
   3  -7   8   14.60    2.50
   3  -7   8   16.40    2.40
  -3  -7  -8   13.80    1.40
  -3   7  -9   27.40    2.80
   3   7   9   25.10    3.30
  -3   7  -9   36.40    3.30
   3  -7   9   33.50    3.40
   3  -7   9   24.10    2.90
  -3  -7  -9   28.10    2.00
  -3   7 -10    1.50    2.30
  -3   7 -10    0.70    2.60
   3   7  10    2.80    2.80
  -3  -7 -10    3.80    1.50
   3  -7  10    5.70    2.70
   3  -7  10    6.40    3.00
   3   8 -10    0.70    2.30
   3   8 -10    3.70    2.90
  -3  -8  10    1.10    2.30
   3  -8 -10    1.30    1.20
  -3  -8  10    1.00    2.70
   3   8  -9    8.00    2.30
   3   8  -9   11.90    2.60
  -3  -8   9    8.50    2.80
  -3  -8   9   12.20    2.50
   3  -8  -9   11.00    1.20
   3   8  -8    1.60    1.90
   3   8  -8   -1.30    2.20
   3  -8  -8    0.10    0.70
  -3  -8   8   -2.50    1.90
  -3  -8   8    0.40    2.20
  -3   8   7    0.50    1.10
   3   8  -7   -0.50    1.80
   3   8  -7    1.40    1.50
  -3  -8   7    0.50    1.40
  -3  -8   7    1.20    1.50
  -3  -8   7   -0.10    2.00
   3  -8  -7    1.10    0.50
   3   8  -6   35.50    2.50
  -3   8   6   32.50    2.10
   3   8  -6   37.20    3.10
  -3  -8   6   33.80    2.70
  -3  -8   6   32.70    2.30
  -3  -8   6   35.60    2.90
   3   8  -5    3.50    1.60
   3   8  -5    0.30    1.30
  -3   8   5    4.00    1.00
   3   8  -5   -0.10    1.50
  -3  -8   5    3.00    1.50
  -3  -8   5    3.00    1.30
  -3  -8   5    0.90    1.30
   3   8  -4   66.69    3.60
   3   8  -4   65.79    2.90
   3   8  -4   66.99    3.50
  -3  -8   4   68.89    3.10
  -3  -8   4   63.09    3.20
  -3  -8   4   64.69    3.20
   3   8  -3  256.97    8.50
   3   8  -3  247.28    7.80
   3   8  -3  251.27    8.30
  -3  -8   3  242.28    8.10
   3  -8  -3  248.38    7.40
  -3  -8   3  258.87    8.30
   3  -8  -3  251.07    7.50
  -3  -8   3  265.17    8.00
   3   8  -2    3.80    1.00
   3   8  -2    8.80    1.40
  -3   8   2    8.20    0.70
  -3   8   2    8.70    0.60
   3   8  -2    8.30    1.00
   3  -8  -2    9.40    0.70
   3  -8  -2    8.10    0.80
  -3  -8   2    6.90    1.20
  -3  -8   2    7.70    1.10
  -3  -8   2    7.20    1.20
   3  -8  -2    8.40    0.70
   3  -8  -2    8.40    0.50
   3   8  -1  808.92   24.90
   3   8  -1  841.62   24.50
  -3   8   1  878.31   24.50
   3   8  -1  851.41   24.80
  -3   8   1  841.12   24.40
   3   8  -1  855.61   25.00
  -3   8   1  837.92   24.50
  -3  -8   1  844.12   24.80
  -3  -8   1  812.02   24.60
   3  -8  -1  884.11   24.50
   3  -8  -1  874.71   24.50
   3  -8  -1  846.32   24.40
   3  -8  -1  849.32   24.70
  -3  -8   1  860.31   24.90
  -3   8   0  212.08    6.90
  -3   8   0  226.18    7.00
   3   8   0  224.88    7.10
   3   8   0  227.68    7.20
   3   8   0  223.48    6.90
  -3   8   0  223.18    6.40
  -3   8   0  241.28    6.90
   3   8   0  217.08    6.70
   3  -8   0  225.38    6.70
   3  -8   0  216.08    7.10
  -3  -8   0  227.18    6.80
   3  -8   0  219.08    6.90
  -3  -8   0  219.38    6.90
   3  -8   0  228.38    6.90
  -3  -8   0  224.28    7.10
  -3  -8   0  216.98    6.90
   3   8   1  210.98    6.40
  -3   8  -1  202.08    6.70
   3   8   1  202.28    6.50
  -3   8  -1  205.18    6.20
  -3   8  -1  203.28    6.60
  -3   8  -1  209.58    6.60
  -3  -8  -1  206.28    6.30
  -3  -8  -1  205.38    6.50
   3  -8   1  209.98    6.60
   3  -8   1  208.38    6.60
  -3  -8  -1  210.98    6.30
   3  -8   1  211.08    6.80
  -3  -8  -1  209.28    6.40
   3  -8   1  203.08    6.40
   3   8   2   44.90    2.50
  -3   8  -2   43.10    2.20
  -3   8  -2   44.30    2.40
   3   8   2   45.80    1.90
  -3   8  -2   48.00    2.00
   3   8   2   46.30    1.90
  -3  -8  -2   44.00    1.90
  -3  -8  -2   46.10    1.90
   3  -8   2   37.90    2.20
  -3  -8  -2   45.90    1.90
  -3  -8  -2   47.70    1.90
   3  -8   2   48.40    2.60
   3  -8   2   42.20    2.20
  -3  -8  -2   44.30    1.80
  -3  -8  -2   43.60    1.90
  -3   8  -3    3.30    0.90
   3   8   3    2.80    1.40
  -3   8  -3    0.10    1.80
   3   8   3    2.20    0.70
  -3   8  -3    2.90    1.10
   3   8   3    1.10    0.60
   3   8   3    1.20    0.50
   3  -8   3    0.80    1.10
  -3  -8  -3    1.00    0.60
  -3  -8  -3    0.80    0.60
   3  -8   3    1.60    1.10
  -3  -8  -3    1.10    0.60
   3  -8   3    0.70    1.10
  -3  -8  -3    2.00    0.60
  -3   8  -4   13.40    1.40
  -3   8  -4   12.90    1.60
   3   8   4   13.20    0.90
   3   8   4   12.60    1.70
   3   8   4   14.30    0.90
  -3   8  -4   12.10    1.70
   3   8   4   14.30    0.90
  -3  -8  -4   15.40    1.10
  -3  -8  -4   17.40    1.10
   3  -8   4   12.00    1.60
   3  -8   4   15.00    1.60
  -3  -8  -4   13.80    0.90
   3  -8   4   14.80    1.70
  -3  -8  -4   13.50    0.90
  -3   8  -5  387.56   12.50
  -3   8  -5  394.06   12.30
  -3   8  -5  382.76   12.00
   3   8   5  388.06   12.50
   3   8   5  394.06   11.20
   3   8   5  397.96   11.20
   3  -8   5  394.46   12.70
  -3  -8  -5  383.26   11.40
  -3  -8  -5  369.06   11.30
  -3  -8  -5  386.56   11.40
  -3  -8  -5  400.26   11.50
   3  -8   5  393.86   12.30
   3  -8   5  376.06   12.20
   3  -8   5  379.06   12.10
  -3   8  -6   50.19    3.20
   3   8   6   53.99    3.40
  -3   8  -6   51.19    3.00
   3  -8   6   52.89    3.40
  -3  -8  -6   47.10    2.10
   3  -8   6   47.60    3.20
   3  -8   6   50.29    3.10
  -3   8  -7   98.29    4.70
  -3   8  -7  100.19    4.40
   3   8   7   95.49    5.10
   3  -8   7   98.39    4.50
   3  -8   7   89.29    4.60
   3  -8   7  104.19    4.90
   3  -8   7  107.49    4.80
  -3  -8  -7   94.29    3.60
  -3   8  -8    0.20    1.70
   3   8   8   -0.60    2.10
  -3   8  -8    0.10    2.00
  -3  -8  -8    0.80    1.10
   3  -8   8    0.10    2.10
   3  -8   8    0.50    1.90
  -3   8  -9    4.80    2.30
  -3   8  -9    2.30    2.50
   3   8   9   -0.50    2.50
   3  -8   9   -0.20    2.40
   3  -8   9    4.90    2.30
  -3  -8  -9    4.80    1.40
  -3   8 -10    2.70    2.50
  -3   8 -10    2.10    2.30
   3   8  10    1.20    2.80
  -3  -8 -10   -0.40    1.40
   3  -8  10    0.20    2.70
   3  -8  10    0.70    2.60
   3   9 -10    7.20    2.60
   3   9 -10    4.80    3.00
  -3  -9  10   13.50    3.20
   3  -9 -10    8.70    1.40
  -3  -9  10    7.00    2.70
   3   9  -9    0.00    2.60
   3   9  -9    0.80    2.00
  -3  -9   9    2.70    2.40
   3  -9  -9    1.80    1.00
  -3  -9   9    0.30    2.60
   3   9  -8   -1.00    1.90
   3   9  -8    1.70    2.20
  -3  -9   8    2.30    2.30
   3  -9  -8    0.20    0.70
  -3   9   7    2.60    1.30
   3   9  -7    3.60    1.80
   3   9  -7    4.40    2.10
  -3  -9   7    4.10    2.20
  -3  -9   7    6.80    1.80
  -3  -9   7    5.60    1.90
   3   9  -6   74.59    3.50
   3   9  -6   68.59    4.00
  -3   9   6   73.79    3.20
  -3  -9   6   69.79    3.80
  -3  -9   6   72.89    4.00
  -3  -9   6   69.39    3.60
   3   9  -5   41.70    2.60
   3   9  -5   45.60    3.20
   3   9  -5   40.90    3.10
  -3  -9   5   38.40    2.50
  -3  -9   5   42.70    3.00
  -3  -9   5   40.50    2.90
   3   9  -4  229.68    8.00
   3   9  -4  238.78    8.20
   3   9  -4  232.78    7.50
  -3  -9   4  229.48    7.90
  -3  -9   4  225.68    7.80
  -3  -9   4  232.48    7.60
   3   9  -3  139.89    5.20
   3   9  -3  134.09    5.20
   3   9  -3  124.39    4.50
   3  -9  -3  133.79    4.10
  -3  -9   3  130.09    5.00
   3  -9  -3  123.79    4.00
  -3  -9   3  121.19    4.70
  -3  -9   3  143.89    4.90
   3   9  -2  136.49    4.50
  -3   9   2  137.09    4.10
  -3   9   2  134.49    4.10
   3   9  -2  133.29    5.10
   3  -9  -2  134.39    4.40
   3  -9  -2  128.39    4.00
  -3  -9   2  127.09    4.80
  -3  -9   2  142.49    4.90
  -3  -9   2  137.89    4.70
   3  -9  -2  129.69    4.20
   3  -9  -2  128.59    4.20
  -3   9   1  255.87    7.70
   3   9  -1  256.37    8.30
   3   9  -1  265.07    7.80
   3   9  -1  252.37    8.20
  -3   9   1  261.47    7.70
  -3   9   1  251.17    7.70
  -3  -9   1  244.48    7.90
   3  -9  -1  256.27    7.70
   3  -9  -1  262.47    7.60
   3  -9  -1  261.67    7.70
   3  -9  -1  245.08    7.90
  -3  -9   1  243.58    8.00
  -3  -9   1  254.27    8.20
  -3   9   0   60.79    2.50
   3   9   0   63.29    2.50
   3   9   0   66.29    2.80
  -3   9   0   62.69    2.50
   3   9   0   58.39    2.20
   3   9   0   61.79    2.80
  -3   9   0   59.39    2.50
   3  -9   0   61.09    2.50
  -3  -9   0   62.19    2.60
   3  -9   0   59.39    2.70
   3  -9   0   61.99    2.30
  -3  -9   0   58.39    2.50
   3  -9   0   59.29    2.50
  -3  -9   0   63.59    2.60
  -3  -9   0   62.69    2.40
  -3   9  -1   14.50    1.30
  -3   9  -1   13.40    1.30
  -3   9  -1   16.40    1.00
   3   9   1   13.70    1.30
   3   9   1   15.10    1.20
  -3   9  -1   16.60    1.40
   3   9   1   16.20    1.20
   3  -9   1   16.60    1.50
  -3  -9  -1   14.20    1.20
  -3  -9  -1   17.50    1.20
  -3  -9  -1   17.30    1.10
   3  -9   1   17.80    1.60
  -3  -9  -1   13.50    1.20
   3  -9   1   15.40    1.10
   3  -9   1   14.00    1.30
  -3   9  -2  220.98    7.60
   3   9   2  230.98    7.20
  -3   9  -2  249.38    7.80
   3   9   2  229.58    7.30
   3   9   2  241.18    7.30
  -3   9  -2  239.08    7.30
   3   9   2  237.98    7.90
  -3  -9  -2  235.88    7.30
  -3  -9  -2  236.78    7.20
   3  -9   2  227.28    7.60
   3  -9   2  239.58    7.60
   3  -9   2  243.48    7.90
  -3  -9  -2  232.98    7.10
  -3  -9  -2  238.88    7.20
   3   9   3  330.17   10.70
   3   9   3  338.37    9.90
   3   9   3  342.27    9.90
  -3   9  -3  329.07   10.20
   3   9   3  328.57    9.90
  -3   9  -3  334.97   10.70
   3   9   3  342.67    9.90
   3  -9   3  340.77   10.90
  -3  -9  -3  323.47    9.90
   3  -9   3  331.47   10.50
   3  -9   3  337.87   10.50
  -3  -9  -3  342.97    9.90
  -3  -9  -3  332.57    9.90
  -3  -9  -3  317.37    9.90
  -3  -9  -3  342.07   10.00
   3   9   4  217.68    7.60
  -3   9  -4  212.98    7.40
   3   9   4  219.18    6.50
  -3   9  -4  216.78    7.60
   3   9   4  218.08    6.40
  -3   9  -4  220.18    7.10
  -3  -9  -4  224.38    6.60
  -3  -9  -4  214.58    6.50
   3  -9   4  218.88    7.80
  -3  -9  -4  211.78    6.70
   3  -9   4  215.08    7.40
   3  -9   4  232.58    7.40
  -3  -9  -4  211.48    6.60
  -3   9  -5   14.90    1.70
  -3   9  -5   14.80    1.90
   3   9   5   15.30    2.10
  -3   9  -5   11.70    1.90
   3  -9   5   13.50    2.00
  -3  -9  -5   15.90    1.10
  -3  -9  -5   15.40    1.00
   3  -9   5   12.60    1.90
   3  -9   5   14.40    1.90
  -3   9  -6    6.70    1.90
   3   9   6    5.20    2.10
  -3   9  -6    9.30    1.60
  -3  -9  -6    7.30    0.90
   3  -9   6    3.70    1.70
   3  -9   6    7.50    2.00
   3  -9   6    8.50    1.90
   3   9   7    3.60    2.20
  -3   9  -7    4.80    2.00
  -3   9  -7    1.40    1.80
   3  -9   7    4.10    1.90
   3  -9   7    2.80    1.90
   3  -9   7    1.10    1.80
   3  -9   7    3.50    1.90
  -3  -9  -7    2.00    1.00
   3   9   8   -0.30    2.30
  -3   9  -8    0.00    2.00
  -3   9  -8    1.00    1.90
   3  -9   8    3.80    2.40
  -3  -9  -8   -1.10    1.10
   3  -9   8   -3.60    2.00
  -3   9  -9   26.50    2.90
   3   9   9   26.00    3.40
  -3   9  -9   26.40    3.40
   3  -9   9   19.10    3.10
   3  -9   9   21.80    3.30
  -3  -9  -9   18.40    1.80
  -3   9 -10    3.60    2.90
   3   9  10    8.50    3.10
  -3   9 -10    6.90    2.50
  -3  -9 -10    6.20    1.60
   3  -9  10    5.70    2.80
   3  -9  10    9.30    2.90
   3  10 -10    0.50    2.70
   3  10 -10   -4.00    2.20
  -3 -10  10   -1.70    2.80
  -3 -10  10   -3.60    2.60
   3  10  -9   -1.10    2.40
   3  10  -9   -1.70    2.10
  -3 -10   9   -1.70    2.30
  -3 -10   9   -3.10    2.70
   3  10  -8    9.70    2.80
   3  10  -8   10.30    2.30
  -3 -10   8   12.40    2.70
   3  10  -7    8.10    1.90
   3  10  -7    6.60    2.20
  -3 -10   7    7.70    1.90
  -3 -10   7    4.20    1.90
  -3 -10   7    6.90    2.30
   3  10  -6   46.80    3.50
   3  10  -6   36.90    2.60
  -3 -10   6   45.40    3.20
  -3 -10   6   42.90    3.30
  -3 -10   6   38.50    2.70
   3  10  -5    5.90    1.50
   3  10  -5    7.20    1.90
  -3 -10   5    5.50    1.60
  -3 -10   5    7.30    1.70
  -3 -10   5    7.20    2.00
   3  10  -4   12.60    1.50
   3  10  -4    8.90    1.90
   3  10  -4    7.50    1.80
  -3 -10   4    8.50    1.60
  -3 -10   4   10.50    1.90
  -3 -10   4    9.90    1.80
   3  10  -3   31.50    2.50
   3  10  -3   25.30    1.80
   3  10  -3   27.30    2.40
   3 -10  -3   31.00    1.30
  -3 -10   3   32.60    2.40
  -3 -10   3   27.30    2.20
   3 -10  -3   28.10    1.30
   3 -10  -3   28.70    1.10
  -3 -10   3   27.60    2.00
   3 -10  -3   29.90    1.50
  -3  10   2  230.98    6.80
   3  10  -2  225.38    7.80
  -3  10   2  232.38    6.80
   3  10  -2  234.48    7.20
   3 -10  -2  230.08    6.90
  -3 -10   2  227.48    7.60
  -3 -10   2  239.98    7.40
   3 -10  -2  223.08    7.10
   3 -10  -2  215.18    6.90
  -3 -10   2  234.38    7.70
   3 -10  -2  226.08    6.80
   3  10  -1  131.69    4.90
  -3  10   1  128.49    4.30
   3  10  -1  132.69    5.00
  -3  10   1  132.99    4.30
   3  10  -1  135.99    4.30
  -3  10   1  131.59    4.30
  -3 -10   1  121.19    4.50
   3 -10  -1  130.59    4.30
   3 -10  -1  130.69    4.60
  -3 -10   1  128.49    4.80
   3 -10  -1  134.19    4.40
   3 -10  -1  134.39    4.20
  -3 -10   1  134.89    4.80
  -3  10   0   35.30    1.90
  -3  10   0   35.80    2.00
   3  10   0   34.60    2.20
   3  10   0   34.30    1.80
   3  10   0   33.70    2.10
  -3  10   0   33.70    1.90
   3  10   0   31.20    1.40
   3 -10   0   35.30    1.90
  -3 -10   0   31.70    1.90
  -3 -10   0   36.70    2.10
  -3 -10   0   31.50    1.70
   3 -10   0   34.50    2.20
   3 -10   0   37.70    2.00
   3 -10   0   37.60    1.70
  -3 -10   0   35.80    2.10
   3  10   1   80.69    3.00
  -3  10  -1   79.19    3.30
   3  10   1   82.89    3.20
   3  10   1   82.99    3.30
  -3  10  -1   84.69    2.70
  -3  10  -1   79.79    3.30
  -3  10  -1   73.19    3.30
   3 -10   1   82.99    3.30
  -3 -10  -1   83.09    3.10
  -3 -10  -1   86.29    3.10
   3 -10   1   82.29    3.60
  -3 -10  -1   83.89    2.90
  -3 -10  -1   77.89    3.20
   3 -10   1   82.49    3.40
   3  10   2    7.00    1.00
   3  10   2    7.10    0.90
  -3  10  -2    8.00    1.00
   3  10   2    9.10    1.00
  -3  10  -2    6.60    1.40
  -3  10  -2    7.40    1.20
  -3 -10  -2    7.40    1.00
  -3 -10  -2    9.30    1.00
  -3 -10  -2    9.30    1.10
  -3 -10  -2    8.80    0.90
   3 -10   2   10.50    1.60
   3 -10   2    7.30    1.30
   3 -10   2    9.20    1.40
   3  10   3    3.10    0.70
  -3  10  -3    2.70    1.30
  -3  10  -3    3.10    1.10
   3  10   3    2.50    0.60
   3  10   3    2.30    1.50
  -3  10  -3    2.00    1.20
   3  10   3    1.60    0.60
   3  10   3    2.60    0.80
  -3 -10  -3    1.60    0.80
  -3 -10  -3    1.90    0.70
  -3 -10  -3    1.50    0.80
   3 -10   3    0.90    1.30
  -3 -10  -3    2.50    0.80
   3 -10   3    0.50    1.20
   3 -10   3    1.10    1.40
  -3 -10  -3    3.10    0.80
  -3  10  -4    3.50    1.30
   3  10   4    3.20    1.80
  -3  10  -4    3.60    1.50
  -3  10  -4    3.50    1.50
   3  10   4    3.30    0.50
   3  10   4    2.90    0.50
  -3 -10  -4    4.00    0.80
   3 -10   4    1.60    1.50
  -3 -10  -4    2.80    0.80
  -3 -10  -4    3.30    0.70
   3 -10   4    1.60    1.30
   3 -10   4    2.40    1.60
   3  10   5    1.10    1.70
  -3  10  -5    1.70    1.80
  -3  10  -5    1.00    1.30
   3 -10   5    1.10    1.50
   3 -10   5    0.30    1.50
  -3 -10  -5    0.50    0.70
  -3  10  -6   19.40    2.70
   3  10   6   19.60    2.60
  -3  10  -6   18.00    2.10
  -3 -10  -6   20.40    1.30
   3 -10   6   19.10    2.50
   3 -10   6   22.50    2.30
   3 -10   6   21.40    2.40
  -3  10  -7   -2.50    2.10
   3  10   7    0.40    2.10
  -3  10  -7   -0.40    1.80
   3 -10   7    3.00    2.10
  -3 -10  -7    1.00    1.00
   3 -10   7   -0.40    1.80
   3 -10   7    1.10    2.10
   3 -10   7   -1.10    1.80
   3  10   8   21.20    3.10
  -3  10  -8   24.40    3.20
  -3  10  -8   26.80    2.80
   3 -10   8   25.10    3.20
  -3 -10  -8   26.10    1.80
   3 -10   8   24.20    3.00
  -3  10  -9    3.80    2.60
  -3  10  -9    1.40    2.30
   3  10   9    2.60    2.70
   3 -10   9   -0.10    2.60
  -3 -10  -9    2.50    1.30
   3 -10   9    6.50    2.50
   3  10  10   -1.80    2.60
  -3  10 -10    0.10    2.50
  -3  10 -10    0.30    2.70
   3 -10  10    1.40    2.90
   3 -10  10   -0.50    2.70
  -3 -10 -10   -1.10    1.40
   3  11  -9    3.20    2.70
   3  11  -9    1.70    2.30
  -3 -11   9    2.40    2.60
  -3 -11   9    0.30    2.60
   3  11  -8    2.00    2.70
   3  11  -8   -0.20    1.90
  -3 -11   8   -1.40    2.60
   3  11  -7   18.00    3.00
   3  11  -7   17.50    2.20
  -3 -11   7   20.00    3.00
  -3 -11   7   15.80    2.30
  -3 -11   7   17.80    2.50
   3  11  -6   17.30    2.80
   3  11  -6   17.20    2.10
  -3 -11   6   20.00    2.60
  -3 -11   6   12.10    2.10
  -3 -11   6   14.80    2.30
   3  11  -5    4.70    1.50
   3  11  -5    4.30    1.90
  -3 -11   5    6.60    1.80
  -3 -11   5    3.90    1.70
  -3 -11   5    2.90    1.80
   3  11  -4  160.78    6.30
   3  11  -4  156.48    6.20
   3  11  -4  152.38    5.40
  -3 -11   4  145.09    5.90
  -3 -11   4  144.69    5.60
  -3 -11   4  153.68    6.00
   3  11  -3  126.69    5.10
   3  11  -3  120.09    4.30
   3  11  -3  115.39    5.10
  -3 -11   3  122.89    4.80
   3 -11  -3  124.19    4.00
  -3 -11   3  119.99    4.60
  -3 -11   3  116.39    4.90
   3 -11  -3  118.49    3.80
   3 -11  -3  114.19    3.70
  -3  11   2   22.80    1.20
   3  11  -2   20.10    1.90
   3  11  -2   27.70    1.80
  -3  11   2   22.10    1.30
   3  11  -2   23.20    2.20
   3 -11  -2   23.10    1.30
   3 -11  -2   21.50    1.40
   3 -11  -2   26.70    1.50
  -3 -11   2   26.30    2.10
  -3 -11   2   22.20    2.00
   3 -11  -2   22.10    1.60
  -3 -11   2   23.00    1.90
   3  11  -1    0.90    1.30
   3  11  -1    0.50    1.00
   3  11  -1    1.20    0.80
  -3  11   1    1.50    0.70
  -3  11   1    1.80    0.90
  -3  11   1    1.70    0.80
  -3 -11   1    0.30    1.10
   3 -11  -1    2.00    0.70
  -3 -11   1    2.20    1.30
  -3 -11   1    1.60    1.20
   3 -11  -1    0.10    0.80
   3 -11  -1    0.40    0.90
   3 -11  -1    0.20    0.80
   3  11   0  111.99    4.20
   3  11   0  107.49    3.80
  -3  11   0  107.29    3.80
   3  11   0  106.89    4.10
  -3  11   0  101.59    3.80
  -3  11   0  101.09    3.80
   3  11   0  101.99    3.20
   3 -11   0  101.29    3.90
   3 -11   0  106.79    3.90
  -3 -11   0  108.09    4.00
  -3 -11   0  100.99    4.00
   3 -11   0  102.89    4.10
  -3 -11   0   99.99    3.90
   3 -11   0  107.79    3.60
  -3 -11   0  105.99    3.70
   3  11   1   34.60    2.20
  -3  11  -1   35.50    2.30
  -3  11  -1   37.10    1.50
   3  11   1   37.80    1.90
  -3  11  -1   33.70    2.30
   3  11   1   40.70    2.20
   3 -11   1   37.90    2.50
  -3 -11  -1   35.00    2.00
  -3 -11  -1   36.80    2.20
  -3 -11  -1   40.10    2.20
  -3 -11  -1   40.20    1.90
   3 -11   1   36.00    2.40
   3 -11   1   34.80    2.20
  -3  11  -2  217.68    6.80
  -3  11  -2  222.78    7.40
  -3  11  -2  209.88    7.30
   3  11   2  213.18    6.90
   3  11   2  217.88    6.90
   3  11   2  227.98    6.80
  -3 -11  -2  221.18    6.90
   3 -11   2  224.08    7.70
   3 -11   2  215.68    7.30
  -3 -11  -2  214.58    6.80
  -3 -11  -2  221.98    7.00
   3 -11   2  217.28    7.30
  -3 -11  -2  210.58    6.70
   3  11   3  304.47    9.20
  -3  11  -3  313.37   10.10
   3  11   3  310.47    9.20
  -3  11  -3  289.87    9.90
  -3  11  -3  306.87    9.50
  -3 -11  -3  300.67    9.20
   3 -11   3  304.77    9.90
  -3 -11  -3  307.17    9.30
   3 -11   3  312.37   10.00
   3 -11   3  308.57   10.40
  -3 -11  -3  324.77    9.40
   3  11   4  170.18    6.60
  -3  11  -4  168.38    6.30
  -3  11  -4  174.48    5.80
  -3  11  -4  169.38    6.50
   3 -11   4  168.58    6.20
   3 -11   4  171.88    6.80
  -3 -11  -4  171.98    5.30
   3 -11   4  162.38    6.30
   3  11   5   11.10    2.20
  -3  11  -5   10.80    2.20
  -3  11  -5   11.00    1.70
   3 -11   5    9.90    2.20
  -3 -11  -5   10.70    1.00
   3 -11   5   10.20    2.00
   3  11   6    2.30    2.10
  -3  11  -6    1.50    2.10
  -3  11  -6    0.70    1.60
  -3 -11  -6    2.10    0.80
   3 -11   6    3.70    2.10
   3 -11   6   -0.80    1.70
   3  11   7    5.30    2.40
  -3  11  -7    3.80    2.00
  -3  11  -7    3.10    2.10
   3 -11   7   -0.80    2.00
   3 -11   7    4.20    2.10
  -3 -11  -7    2.80    1.00
   3 -11   7    1.60    2.00
   3 -11   7    1.00    2.00
  -3  11  -8    1.10    2.30
  -3  11  -8   -1.10    2.00
   3  11   8    0.10    2.30
   3 -11   8   -1.60    2.40
  -3 -11  -8    0.60    1.20
   3 -11   8    2.00    2.50
  -3  11  -9    5.40    3.00
  -3  11  -9    3.00    2.40
   3  11   9    7.10    2.90
   3 -11   9    2.50    2.80
  -3 -11  -9    3.70    1.40
   3 -11   9    5.90    2.90
   3  12  -9    7.20    2.50
   3  12  -9    3.50    2.80
  -3 -12   9    8.80    3.20
  -3 -12   9    3.00    2.80
   3  12  -8    1.20    2.50
   3  12  -8   -0.30    2.10
  -3 -12   8    1.50    2.90
   3  12  -7   12.30    2.20
   3  12  -7   16.70    3.10
  -3 -12   7   12.70    2.30
  -3 -12   7   13.10    2.90
   3  12  -6   17.40    2.10
   3  12  -6   15.70    2.60
  -3 -12   6   21.80    2.80
  -3 -12   6   16.40    2.20
  -3 -12   6   12.80    2.30
   3  12  -5    4.30    1.60
   3  12  -5    1.50    2.10
  -3 -12   5    3.40    1.80
  -3 -12   5    3.50    2.00
  -3 -12   5    4.20    1.90
   3  12  -4    0.30    1.30
   3  12  -4    0.70    1.70
  -3 -12   4   -1.10    1.60
  -3 -12   4    0.90    1.70
   3 -12  -4   -0.50    0.60
  -3 -12   4   -0.30    1.60
   3  12  -3   24.90    1.80
   3  12  -3   22.30    2.30
   3  12  -3   22.50    2.30
  -3 -12   3   23.50    2.20
   3 -12  -3   25.30    1.60
  -3 -12   3   22.10    2.20
  -3 -12   3   20.70    2.20
   3 -12  -3   21.90    1.40
   3  12  -2   48.40    3.30
   3  12  -2   53.19    3.20
  -3  12   2   49.50    1.90
  -3  12   2   49.90    1.90
   3  12  -2   49.00    2.40
  -3 -12   2   44.40    2.90
   3 -12  -2   48.50    2.20
  -3 -12   2   48.90    3.00
  -3 -12   2   44.00    2.80
   3 -12  -2   49.00    2.40
   3  12  -1  172.38    5.70
  -3  12   1  185.18    5.80
   3  12  -1  195.48    6.60
   3  12  -1  172.18    5.70
   3  12  -1  179.28    6.40
   3 -12  -1  183.98    5.90
  -3 -12   1  174.38    6.30
   3 -12  -1  176.88    5.90
  -3 -12   1  178.28    6.30
  -3 -12   1  172.88    6.10
   3 -12  -1  188.58    6.20
  -3  12   0  188.78    6.30
   3  12   0  182.68    6.50
  -3  12   0  199.28    6.40
   3  12   0  191.58    6.60
  -3 -12   0  192.28    6.60
  -3 -12   0  190.98    6.40
  -3 -12   0  190.78    6.30
   3 -12   0  188.28    6.60
   3 -12   0  200.78    6.40
   3 -12   0  189.38    6.30
   3  12   1   36.30    2.30
   3  12   1   36.60    2.30
  -3  12  -1   40.50    2.40
  -3  12  -1   38.70    2.40
   3 -12   1   40.80    2.80
   3 -12   1   35.40    2.40
  -3 -12  -1   40.30    2.40
   3 -12   1   38.20    2.40
  -3 -12  -1   40.00    2.30
  -3 -12  -1   35.10    2.20
  -3  12  -2   44.30    2.80
  -3  12  -2   44.70    2.90
  -3  12  -2   45.20    2.10
   3  12   2   42.40    2.20
  -3 -12  -2   47.40    2.40
  -3 -12  -2   46.50    2.30
  -3 -12  -2   42.80    2.40
   3 -12   2   46.10    3.10
   3 -12   2   42.00    2.80
   3 -12   2   46.00    2.90
  -3  12  -3    1.50    1.30
   3  12   3    3.20    0.80
  -3  12  -3    3.90    1.20
  -3  12  -3    6.10    1.70
   3 -12   3    3.60    1.70
  -3 -12  -3    4.00    1.00
   3 -12   3    3.50    1.60
   3 -12   3    3.50    1.50
  -3  12  -4    0.90    1.30
  -3  12  -4    1.40    1.80
   3  12   4    3.10    2.00
  -3 -12  -4    0.80    0.80
   3 -12   4    2.80    1.70
   3 -12   4   -0.90    1.50
  -3  12  -5   32.60    2.40
   3  12   5   29.90    3.00
  -3  12  -5   34.70    2.90
  -3 -12  -5   30.90    1.70
   3 -12   5   34.50    2.90
   3 -12   5   28.80    2.80
  -3  12  -6   30.40    2.60
  -3  12  -6   33.90    3.30
   3  12   6   39.30    3.50
   3 -12   6   34.50    3.10
  -3 -12  -6   26.90    1.70
   3 -12   6   34.40    3.00
  -3  12  -7   20.00    3.20
  -3  12  -7   23.60    2.50
   3  12   7   28.70    3.40
   3 -12   7   22.70    3.10
  -3 -12  -7   25.40    1.60
   3 -12   7   23.30    3.20
   3 -12   7   25.60    2.80
  -3  12  -8    7.00    2.20
   3  12   8    3.10    2.60
  -3  12  -8    3.00    2.50
   3 -12   8    4.40    2.80
   3 -12   8    3.00    2.70
  -3 -12  -8    6.90    1.40
  -3  12  -9    5.90    2.90
  -3  12  -9    2.40    2.40
   3  12   9    8.00    3.10
   3 -12   9    5.00    2.70
  -3 -12  -9    2.00    1.30
   3 -12   9    2.30    2.60
   3  13  -9    1.10    3.10
  -3 -13   9    0.20    3.10
  -3 -13   9   -0.90    2.60
   3  13  -8   -0.10    2.30
   3  13  -8   -1.60    2.80
  -3 -13   8    3.40    2.90
   3  13  -7    5.80    2.00
   3  13  -7    5.30    2.90
  -3 -13   7    6.80    2.30
  -3 -13   7    7.20    2.80
   3  13  -6    9.10    2.50
   3  13  -6    8.30    1.90
  -3 -13   6   11.00    2.40
  -3 -13   6   13.70    2.70
  -3 -13   6    7.50    2.30
   3  13  -5    4.60    1.60
   3  13  -5   -0.50    2.20
  -3 -13   5    6.30    2.00
  -3 -13   5    3.40    2.00
  -3 -13   5    4.40    2.00
   3  13  -4    0.80    2.00
   3  13  -4    2.90    1.40
  -3 -13   4    2.30    1.70
  -3 -13   4    2.60    1.80
  -3 -13   4    2.10    2.00
   3 -13  -4    2.50    0.70
   3  13  -3   27.10    2.50
   3  13  -3   27.30    2.60
  -3 -13   3   26.70    2.40
  -3 -13   3   31.20    2.70
  -3 -13   3   28.00    2.40
   3 -13  -3   25.90    1.70
   3  13  -2    2.80    1.50
  -3  13   2    2.30    0.70
   3  13  -2    2.20    1.40
   3 -13  -2    4.30    1.00
  -3 -13   2    4.30    1.50
  -3 -13   2    2.90    1.50
   3 -13  -2    2.80    1.00
  -3 -13   2    2.40    1.50
   3  13  -1  152.48    5.70
  -3  13   1  137.89    4.80
   3  13  -1  139.49    5.50
  -3 -13   1  143.89    5.30
  -3 -13   1  146.99    5.60
   3 -13  -1  145.89    5.00
   3 -13  -1  147.89    5.30
  -3 -13   1  149.88    5.50
  -3  13   0    1.10    1.10
   3  13   0    1.80    1.20
   3  13   0   -0.10    1.30
   3 -13   0    1.70    1.20
   3 -13   0    0.30    1.20
  -3 -13   0    0.80    1.20
  -3 -13   0    0.60    1.40
  -3 -13   0    1.30    1.20
   3 -13   0    0.30    1.20
  -3  13  -1   45.40    2.80
   3  13   1   41.10    2.50
  -3  13  -1   39.10    2.60
   3 -13   1   39.50    2.60
  -3 -13  -1   42.80    2.40
  -3 -13  -1   46.00    2.40
   3 -13   1   44.20    3.00
   3 -13   1   39.40    2.60
  -3  13  -2    2.50    1.30
   3  13   2    3.20    1.10
  -3  13  -2    2.00    1.50
   3 -13   2    3.40    1.60
  -3 -13  -2    2.20    1.10
   3 -13   2    1.70    1.40
   3 -13   2    2.10    1.50
   3  13   3    2.30    0.80
  -3  13  -3    4.90    1.50
  -3  13  -3    2.20    1.70
   3 -13   3    2.20    1.60
   3 -13   3    5.70    1.80
   3 -13   3    5.90    1.70
  -3 -13  -3    3.40    1.00
  -3  13  -4   15.30    2.20
  -3 -13  -4   18.60    1.40
   3 -13   4   19.40    2.40
   3 -13   4   20.10    2.40
   3  13   5    7.60    2.40
  -3  13  -5    8.10    2.40
   3 -13   5    8.90    2.30
   3 -13   5    9.40    2.20
  -3 -13  -5   10.80    1.10
   3  13   6    5.50    2.50
  -3  13  -6    3.30    2.20
   3 -13   6    1.50    2.20
  -3 -13  -6    3.40    1.00
   3 -13   6    3.50    2.10
   3  13   7   24.40    3.20
  -3  13  -7   19.00    3.20
   3 -13   7   17.90    2.70
  -3 -13  -7   18.60    1.50
   3 -13   7   20.80    3.20
   3 -13   7   18.60    2.80
  -3  13  -8    1.10    2.50
   3  13   8    4.50    2.80
   3 -13   8    4.60    2.70
   3 -13   8   -1.00    2.70
  -3 -13  -8    2.30    1.20
   3  13   9    6.60    3.00
  -3  13  -9    6.00    3.00
   3 -13   9    5.40    3.00
   3 -13   9    4.80    2.90
   3  14  -8   -2.00    3.00
  -3 -14   8    4.20    3.10
   3  14  -7   14.80    3.30
  -3 -14   7   19.60    2.80
  -3 -14   7   22.30    3.50
   3  14  -6    2.50    2.40
  -3 -14   6    2.40    2.30
  -3 -14   6    1.10    2.10
  -3 -14   6    4.80    2.30
   3  14  -5   16.30    2.90
   3 -14  -5   19.80    1.20
  -3 -14   5   18.70    2.70
  -3 -14   5   19.10    2.70
  -3 -14   5   13.30    2.40
   3  14  -4    3.40    2.00
  -3 -14   4    3.70    2.00
  -3 -14   4    4.70    2.00
   3 -14  -4    2.50    0.90
  -3 -14   4    3.20    1.90
   3  14  -3   13.30    2.20
  -3 -14   3    9.80    1.90
  -3 -14   3   14.30    2.30
   3 -14  -3   14.10    1.30
   3  14  -2   21.40    2.30
   3  14  -2   24.00    2.50
  -3  14   2   23.00    1.40
  -3 -14   2   23.70    2.30
   3 -14  -2   22.90    1.70
  -3 -14   2   18.20    2.20
   3  14  -1   84.89    3.90
  -3  14   1   78.49    3.10
   3  14  -1   78.49    3.90
   3 -14  -1   75.89    3.30
   3 -14  -1   72.59    3.60
  -3 -14   1   71.39    3.70
  -3 -14   1   78.59    3.70
   3  14   0   16.90    1.90
  -3  14   0   17.00    1.70
   3 -14   0   20.00    2.00
  -3 -14   0   14.50    1.80
  -3 -14   0   17.20    1.80
   3 -14   0   21.20    1.90
  -3  14  -1  103.69    4.20
   3  14   1  100.99    4.00
   3 -14   1  101.89    4.70
   3 -14   1   94.49    4.20
   3 -14   1  104.19    4.30
  -3 -14  -1   95.19    4.00
   3  14   2   16.10    1.50
  -3  14  -2   13.00    2.00
  -3  14  -2   15.70    1.90
   3 -14   2   14.40    2.00
  -3 -14  -2   14.50    1.50
   3 -14   2   16.50    2.20
   3 -14   2   12.70    2.00
  -3  14  -3    2.90    1.80
   3  14   3    1.20    0.80
  -3 -14  -3    1.50    1.10
   3 -14   3   -1.40    1.60
   3 -14   3    1.00    1.80
  -3  14  -4    1.40    2.00
  -3 -14  -4   -0.10    1.00
   3 -14   4   -0.10    1.80
   3 -14   4    2.20    1.90
  -3  14  -5   26.20    3.10
  -3 -14  -5   18.50    1.50
   3 -14   5   26.70    3.00
   3 -14   5   19.20    2.50
  -3  14  -6    2.80    2.30
  -3 -14  -6    1.80    1.00
   3 -14   6    0.50    2.10
   3 -14   6    5.20    2.30
   3  14   7    8.00    2.80
  -3  14  -7    0.80    2.70
   3 -14   7   -0.30    2.40
   3 -14   7    5.10    2.50
   3 -14   7    3.00    2.70
  -3 -14  -7    0.70    1.10
  -3  14  -8    2.80    3.00
   3  14   8   -1.40    2.70
   3 -14   8   -1.20    2.70
   3 -14   8   -1.80    2.60
   3  15  -8    4.30    3.20
  -3 -15   8   -0.40    3.10
   3  15  -7    3.30    2.90
  -3 -15   7    1.20    2.60
  -3 -15   7    0.10    2.40
   3  15  -6    4.30    2.90
  -3 -15   6    3.10    2.40
  -3 -15   6    1.70    2.40
   3  15  -5   18.80    3.10
  -3 -15   5   20.40    2.90
  -3 -15   5   21.10    2.80
   3 -15  -5   21.70    1.30
   3  15  -4   14.90    2.80
   3 -15  -4   17.20    1.40
  -3 -15   4   12.20    2.60
  -3 -15   4   13.50    2.40
   3  15  -3   -0.10    1.80
  -3 -15   3    0.50    1.70
   3 -15  -3    0.50    1.10
  -3 -15   3   -0.50    2.00
   3  15  -2   -0.80    1.80
  -3  15   2    1.60    0.80
  -3 -15   2    0.60    1.50
  -3 -15   2    1.00    1.70
   3 -15  -2    2.50    1.20
  -3  15   1    0.80    1.10
   3  15  -1   -0.20    1.60
  -3 -15   1   -0.70    1.50
  -3 -15   1   -1.70    1.50
   3 -15  -1    0.60    1.20
   3 -15  -1    1.60    1.30
   3  15   0   19.70    2.10
  -3  15   0   15.00    1.70
  -3 -15   0   15.10    1.90
   3 -15   0   16.50    1.90
   3 -15   0   18.20    2.10
  -3  15  -1   12.00    1.80
   3  15   1   11.70    1.70
  -3 -15  -1   13.80    1.70
   3 -15   1   17.80    2.10
   3 -15   1   17.80    2.20
   3  15   2   34.70    2.30
  -3  15  -2   41.50    2.90
   3 -15   2   41.60    3.00
  -3 -15  -2   34.70    2.30
   3 -15   2   41.40    3.00
   3 -15   2   37.80    3.10
   3  15   3   -0.30    0.90
  -3  15  -3    0.30    1.80
  -3 -15  -3    1.10    1.20
   3 -15   3    1.80    1.70
   3 -15   3    3.50    1.90
  -3  15  -4   10.80    2.40
   3 -15   4   16.30    2.40
   3 -15   4   15.20    2.60
  -3 -15  -4   10.60    1.40
  -3  15  -5    0.50    2.30
   3 -15   5    0.70    2.20
   3 -15   5    0.10    2.00
  -3 -15  -5   -0.10    1.10
  -3  15  -6   16.70    2.90
  -3 -15  -6   16.90    1.50
   3 -15   6   21.10    3.10
   3 -15   6   19.30    2.90
  -3  15  -7    4.60    2.60
  -3 -15  -7    2.00    1.20
   3 -15   7    4.10    2.50
   3 -15   7   -1.30    2.60
   3 -15   7    1.70    2.60
   3  16  -7    1.50    2.80
  -3 -16   7    1.20    2.60
  -3 -16   7    6.80    3.30
   3  16  -6    5.20    3.00
  -3 -16   6    6.90    2.70
  -3 -16   6    6.90    2.60
   3  16  -5   -1.20    2.20
  -3 -16   5   -1.40    2.30
  -3 -16   5   -1.20    2.40
   3 -16  -5    2.20    1.00
   3  16  -4    1.60    2.10
   3 -16  -4    0.90    1.10
  -3 -16   4    0.40    2.20
  -3 -16   4    2.00    2.30
   3  16  -3   -2.50    2.00
  -3 -16   3   -1.20    1.90
  -3 -16   3   -0.10    1.90
   3 -16  -3    0.60    1.20
   3  16  -2   15.00    2.40
   3 -16  -2   19.50    1.80
  -3 -16   2   13.90    2.20
  -3 -16   2   20.30    2.50
  -3  16   1    5.10    1.20
   3  16  -1    2.60    1.80
   3 -16  -1    4.00    1.60
  -3 -16   1    4.30    1.70
  -3  16   0   27.10    2.10
   3  16   0   26.00    2.40
  -3 -16   0   24.60    2.30
   3 -16   0   23.00    2.30
  -3  16  -1    9.20    1.90
   3  16   1   11.80    1.70
   3 -16   1   12.40    2.10
  -3 -16  -1    9.90    1.70
   3 -16   1    9.80    1.90
   3  16   2   24.30    1.80
  -3  16  -2   28.30    2.70
   3 -16   2   26.40    2.70
  -3 -16  -2   23.50    2.00
  -3  16  -3    6.50    2.10
  -3 -16  -3    7.60    1.50
   3 -16   3    8.50    2.20
   3 -16   3    8.70    2.00
  -3  16  -4   -0.80    2.20
   3 -16   4    3.10    2.20
  -3 -16  -4   -0.80    1.20
   3 -16   4   -1.90    2.00
  -3  16  -5    4.10    2.30
   3 -16   5    2.10    2.40
   3 -16   5    3.10    2.50
  -3 -16  -5    4.80    1.30
  -3  16  -6    3.80    2.80
   3 -16   6    7.60    2.50
  -3 -16  -6    5.10    1.30
   3 -16   6    0.50    2.50
  -3  16  -7    4.70    3.10
   3 -16   7    1.20    2.80
   3 -16   7    3.50    2.60
   3 -16   7    2.20    2.90
   3  17  -6   14.00    3.10
  -3 -17   6   13.40    3.10
  -3 -17   6    8.10    2.90
   3  17  -5    1.50    2.50
  -3 -17   5    3.40    2.50
  -3 -17   5    0.40    2.40
   3  17  -4   -1.70    2.30
  -3 -17   4    4.50    2.40
   3 -17  -4    2.10    1.30
  -3 -17   4   -1.00    2.30
   3  17  -3   21.60    2.90
   3 -17  -3   25.20    2.00
  -3 -17   3   21.10    2.70
   3  17  -2    2.80    2.20
   3 -17  -2   -0.20    1.40
  -3  17   1    2.10    1.20
   3  17  -1   -0.30    1.90
  -3 -17   1   -2.20    1.80
   3 -17  -1    3.30    1.60
   3  17   0   -0.50    1.70
  -3  17   0    2.00    1.50
   3 -17   0    0.20    1.70
  -3 -17   0    3.20    1.70
  -3  17  -1    0.80    1.60
   3  17   1    1.70    1.50
  -3 -17  -1    0.10    1.60
   3 -17   1   -0.40    1.80
  -3  17  -2   40.60    3.10
   3  17   2   44.10    2.50
  -3 -17  -2   40.90    2.70
   3 -17   2   39.00    3.20
  -3  17  -3    2.50    2.10
   3 -17   3    2.40    2.10
  -3 -17  -3    1.20    1.50
  -3  17  -4   12.20    2.60
  -3 -17  -4   11.30    1.60
   3 -17   4    7.20    2.50
  -3  17  -5    4.50    2.60
   3 -17   5    3.20    2.50
   3 -17   5    1.90    2.50
  -3 -17  -5    5.00    1.40
  -3  17  -6    5.50    2.90
   3 -17   6   -0.20    2.50
   3 -17   6    1.80    2.70
  -3 -17  -6    3.90    1.30
   3  18  -5    0.00    2.80
  -3 -18   5   -2.50    3.70
  -3 -18   5    1.00    2.60
   3  18  -4    1.60    2.60
   3 -18  -4    2.90    1.40
  -3 -18   4    1.00    2.50
   3  18  -3    0.30    2.40
  -3 -18   3    3.80    2.30
   3 -18  -3    5.10    1.60
   3  18  -2    2.30    2.20
   3 -18  -2    3.20    1.60
  -3 -18   2    1.40    2.00
  -3  18   1    3.10    1.40
   3  18  -1    3.60    2.00
   3 -18  -1    0.40    1.70
  -3 -18   1    0.10    2.00
   3  18   0   -2.20    1.70
  -3  18   0   -0.40    1.50
  -3 -18   0    1.10    1.90
   3 -18   0    0.50    1.80
  -3  18  -1   34.10    2.70
   3  18   1   31.80    2.40
   3 -18   1   35.80    3.00
  -3 -18  -1   27.50    2.50
  -3  18  -2   -0.20    1.90
   3 -18   2   -0.20    2.00
  -3 -18  -2    0.90    1.70
  -3  18  -3    1.30    2.20
   3 -18   3    4.40    2.30
  -3 -18  -3    0.50    1.60
  -3  18  -4    3.60    2.50
  -3 -18  -4    4.50    1.60
   3 -18   4    3.60    2.50
  -3  18  -5    4.00    2.80
  -3 -18  -5    2.70    1.40
   3 -18   5    4.30    2.70
   3  19  -4    2.70    2.80
   3 -19  -4    1.90    1.50
  -3 -19   4    1.70    2.70
   3  19  -3    4.40    2.60
  -3 -19   3   10.30    2.70
   3 -19  -3    8.50    1.80
   3  19  -2    1.20    2.30
   3 -19  -2    3.80    1.80
  -3 -19   2    3.70    2.30
   3  19  -1    2.30    2.10
  -3 -19   1   -0.70    2.10
   3 -19  -1    0.10    1.80
  -3  19   0    0.10    1.60
   3  19   0   -0.50    1.80
  -3 -19   0    1.80    2.00
   3 -19   0   -0.30    1.90
   3  19   1   -1.90    1.50
  -3  19  -1   -1.50    1.70
   3 -19   1    2.80    2.20
  -3 -19  -1   -0.50    1.80
  -3  19  -2    2.10    2.20
  -3 -19  -2    2.60    1.80
   3 -19   2    4.00    2.30
  -3  19  -3   21.20    2.90
   3 -19   3   13.40    2.90
  -3 -19  -3   18.90    2.20
  -3  19  -4   20.40    3.20
   3 -19   4   21.20    3.20
  -3 -19  -4   19.70    2.10
   3  20  -2   11.40    2.70
   3 -20  -2   13.00    2.20
  -3 -20   2   12.80    2.70
   3  20  -1    0.00    2.10
   3 -20  -1    0.90    1.90
  -3 -20   1   -0.60    2.20
   3  20   0    4.80    2.00
   3 -20   0    1.00    2.10
  -3 -20   0    2.30    2.20
  -3  20  -1    2.50    2.00
   3 -20   1   -0.90    2.20
  -3 -20  -1    0.10    2.00
  -3  20  -2   -1.60    1.90
   3 -20   2    4.30    2.40
  -3 -20  -2    2.50    1.90
   4   0 -11   -0.60    2.10
  -4   0  11    1.10    1.80
  -4   0  10    4.90    1.80
   4   0 -10    4.30    2.00
   4   0  -9    0.70    1.50
   4   0  -9   -1.40    1.50
  -4   0   9    0.20    1.40
  -4   0   9   -0.50    1.50
  -4   0   8    6.20    1.50
   4   0  -8    4.20    1.60
   4   0  -8    7.10    1.40
  -4   0   8    5.70    1.50
   4   0  -8    3.80    1.60
   4   0  -7   -1.60    1.00
   4   0  -7   -0.30    1.30
  -4   0   7    0.20    1.20
  -4   0   7   -1.00    1.10
   4   0  -7    0.50    1.00
  -4   0   6    1.30    0.50
   4   0  -6    1.20    0.80
  -4   0   6   -0.10    0.90
   4   0  -6    0.70    1.00
  -4   0   6    3.40    1.10
   4   0  -6    1.10    1.10
   4   0  -6    0.90    0.90
  -4   0   6    1.90    0.90
   4   0  -5   -0.40    0.90
  -4   0   5    0.70    0.70
   4   0  -5    1.00    0.70
   4   0  -5   -0.10    0.80
  -4   0   5    0.80    0.50
   4   0  -5   -1.60    0.70
  -4   0   5   -0.60    0.60
  -4   0   5   -0.30    0.80
  -4   0   5   -1.00    0.80
  -4   0   4  158.58    5.00
  -4   0   4  162.38    5.20
  -4   0   4  157.68    5.20
  -4   0   4  158.88    4.90
   4   0  -4  161.48    5.00
   4   0  -4  162.48    5.30
   4   0  -4  171.48    5.10
  -4   0   4  164.38    4.90
   4   0  -4  151.48    5.20
  -4   0   3   -0.40    0.60
  -4   0   3   -0.40    0.50
  -4   0   3   -0.70    0.50
   4   0  -3   -0.60    0.50
  -4   0   3   -0.10    0.60
   4   0  -3    0.40    0.70
   4   0  -3    0.00    0.60
   4   0  -3    0.20    0.50
  -4   0   2  472.35   14.20
   4   0  -2  486.95   14.30
   4   0  -2  499.05   14.20
   4   0  -2  483.75   14.10
  -4   0   2  495.35   14.00
  -4   0   2  482.05   14.20
  -4   0   2  488.55   14.10
  -4   0   1    0.20    0.30
   4   0  -1   -0.20    0.50
   4   0  -1    0.80    0.40
  -4   0   1    0.10    0.50
   4   0  -1   -0.40    0.40
  -4   0   1    0.40    0.50
   4   0  -1    0.30    0.30
   4   0  -1   -0.30    0.50
  -4   0   1    0.40    0.50
   4   0  -1   -0.90    0.40
  -4   0   0  958.80   28.00
  -4   0   0  964.40   28.00
   4   0   0  966.60   28.10
   4   0   0  946.71   28.00
   4   0   0  987.30   28.10
   4   0   0  966.20   28.00
   4   0   0  985.20   28.10
   4   0   0  984.10   28.20
  -4   0   0  998.20   27.90
   4   0   0  971.40   27.90
  -4   0   0  961.50   28.10
  -4   0   0 1009.20   28.10
   4   0   1   -0.30    0.50
   4   0   1    0.00    0.60
  -4   0  -1   -0.20    0.50
   4   0   1    0.10    0.50
  -4   0  -1   -0.30    0.50
  -4   0  -1    0.70    0.50
   4   0   1   -0.30    0.50
  -4   0  -1   -0.30    0.50
   4   0   1   -0.40    0.40
  -4   0  -1    0.40    0.50
   4   0   1   -0.30    0.50
  -4   0  -1    0.00    0.50
   4   0   1    0.50    0.50
  -4   0  -2  681.63   20.00
   4   0   2  674.33   19.80
   4   0   2  678.73   19.90
   4   0   2  692.83   20.00
   4   0   2  689.93   20.00
  -4   0  -2  700.03   19.80
  -4   0  -2  693.23   19.90
   4   0   2  680.43   20.00
  -4   0  -2  671.53   19.80
   4   0   3    0.40    0.60
  -4   0  -3   -0.70    0.60
  -4   0  -3    0.10    0.60
   4   0   3    0.40    0.60
   4   0   3   -0.30    0.60
   4   0   3   -0.70    0.60
  -4   0  -3    0.50    0.80
   4   0   3   -0.10    0.60
   4   0   3    1.60    0.90
  -4   0  -3   -0.30    0.60
  -4   0  -4 1761.82   52.29
   4   0   4 1751.22   52.19
  -4   0  -4 1858.41   52.19
   4   0   4 1826.92   52.09
   4   0   4 1798.52   52.29
   4   0   4 1836.32   52.39
   4   0   4 1794.92   52.19
  -4   0  -4 1908.21   52.29
  -4   0  -4 1851.21   52.19
   4   0   5    1.00    0.70
  -4   0  -5    0.60    0.90
   4   0   5   -0.50    0.70
  -4   0  -5   -0.20    0.90
   4   0   5    0.10    0.80
   4   0   5   -0.20    1.10
  -4   0  -5   -0.30    0.80
   4   0   5   -0.50    0.90
  -4   0  -6  232.28    7.40
   4   0   6  232.48    7.50
   4   0   6  234.98    7.80
   4   0   6  240.98    7.10
   4   0   6  234.78    7.30
   4   0   6  233.48    7.90
  -4   0  -6  230.38    7.70
   4   0   6  226.78    7.30
  -4   0  -6  231.88    7.60
   4   0   7   -0.50    1.20
   4   0   7    1.20    0.90
   4   0   7   -0.80    1.70
  -4   0  -7   -1.50    1.20
  -4   0  -7    0.80    1.20
   4   0   7    0.00    0.80
  -4   0  -7   -0.20    1.10
   4   0   7   -0.30    1.10
   4   0   8   46.80    3.50
   4   0   8   45.60    1.90
  -4   0  -8   45.70    3.00
   4   0   8   45.30    3.00
   4   0   8   47.00    1.90
   4   0   8   49.99    3.00
  -4   0  -8   45.00    2.90
  -4   0  -8   48.60    3.20
   4   0   9    1.00    1.60
   4   0   9   -1.00    2.30
  -4   0  -9   -2.50    1.50
   4   0  10   35.50    2.90
  -4   0 -10   34.60    2.90
   4   0  10   33.40    3.80
   4   0  11   -0.60    2.90
   4   0  11    3.50    2.20
  -4   0 -11   -1.00    2.10
  -4   1  11   -0.10    1.60
   4   1 -11   -3.90    2.10
   4  -1 -11   -2.10    1.90
  -4  -1  11    1.30    2.00
   4   1 -10   -0.20    1.90
  -4   1  10    0.80    1.60
   4  -1 -10    1.20    1.70
  -4  -1  10   -0.20    1.80
  -4   1   9    4.10    1.50
  -4   1   9    0.90    1.60
   4   1  -9    0.50    1.60
  -4  -1   9    0.40    1.70
   4  -1  -9    2.00    1.50
   4  -1  -9    3.90    1.50
  -4  -1   9    2.10    1.70
   4   1  -8   11.60    1.90
   4   1  -8   16.10    2.10
  -4   1   8   11.40    1.70
  -4   1   8   12.70    1.60
   4   1  -8   12.30    1.70
  -4  -1   8   11.90    1.80
   4  -1  -8   13.10    1.60
  -4  -1   8   13.10    1.90
   4  -1  -8   12.60    1.80
   4   1  -7    1.40    1.20
  -4   1   7   -0.90    1.00
  -4   1   7   -1.20    1.10
   4   1  -7    1.10    1.40
   4   1  -7    0.50    1.10
  -4  -1   7   -0.40    1.10
  -4  -1   7    1.50    1.40
   4  -1  -7    0.40    1.10
  -4  -1   7    0.70    0.70
   4  -1  -7    1.80    1.20
   4  -1  -7    0.30    1.00
   4   1  -6   34.20    2.30
   4   1  -6   38.10    2.10
   4   1  -6   26.00    2.10
  -4   1   6   32.00    1.90
  -4   1   6   32.00    1.80
  -4   1   6   29.30    1.90
   4  -1  -6   30.70    2.20
  -4  -1   6   34.30    2.00
   4  -1  -6   35.40    2.20
  -4  -1   6   36.30    1.80
   4  -1  -6   34.00    1.70
   4  -1  -6   30.10    1.80
  -4  -1   6   36.30    2.20
  -4  -1   6   32.60    1.50
  -4  -1   6   30.10    2.10
   4   1  -5   30.70    1.70
   4   1  -5   34.80    2.00
   4   1  -5   29.20    1.60
  -4   1   5   27.20    1.60
   4   1  -5   29.00    1.90
  -4   1   5   27.40    1.70
  -4   1   5   29.80    1.70
  -4  -1   5   29.90    1.90
   4  -1  -5   29.90    1.60
  -4  -1   5   30.70    1.40
   4  -1  -5   29.20    1.50
   4  -1  -5   27.70    1.90
  -4  -1   5   28.90    1.80
  -4  -1   5   30.40    1.60
  -4   1   4  319.07    9.70
   4   1  -4  319.37   10.10
  -4   1   4  333.17    9.90
   4   1  -4  345.97    9.90
   4   1  -4  336.17   10.20
  -4   1   4  331.47    9.90
   4   1  -4  317.87    9.90
  -4  -1   4  330.07    9.90
  -4  -1   4  337.57   10.10
   4  -1  -4  332.57   10.00
  -4  -1   4  332.27    9.80
   4  -1  -4  346.37    9.80
   4  -1  -4  330.77    9.80
  -4  -1   4  328.77   10.00
  -4   1   3   14.40    0.90
   4   1  -3   13.10    1.00
   4   1  -3   16.00    1.30
   4   1  -3   16.90    1.10
  -4   1   3   14.50    1.00
  -4   1   3   13.50    0.70
  -4   1   3   14.00    0.80
   4   1  -3   14.10    1.10
  -4   1   3   17.70    1.10
   4  -1  -3   13.90    0.90
   4  -1  -3   16.80    1.20
  -4  -1   3   15.70    1.00
  -4  -1   3   14.50    1.10
   4  -1  -3   15.50    1.00
  -4  -1   3   15.70    1.20
  -4  -1   3   15.40    1.10
   4   1  -2  495.55   14.60
  -4   1   2  507.75   14.60
   4   1  -2  532.25   14.50
  -4   1   2  477.55   14.50
   4   1  -2  483.25   14.50
  -4   1   2  475.35   14.40
   4  -1  -2  513.25   14.50
   4  -1  -2  484.55   14.40
   4  -1  -2  510.75   14.60
  -4  -1   2  512.55   14.60
  -4  -1   2  505.05   14.60
  -4  -1   2  506.65   14.40
   4  -1  -2  500.45   14.60
  -4  -1   2  473.05   14.40
  -4   1   1  356.06   10.50
   4   1  -1  350.56   10.60
  -4   1   1  356.56   10.40
   4   1  -1  383.66   10.60
   4   1  -1  349.96   10.70
   4   1  -1  364.46   10.70
   4   1  -1  369.76   10.50
  -4   1   1  359.16   10.70
   4   1  -1  369.36   10.60
   4  -1  -1  353.06   10.60
  -4  -1   1  374.76   10.50
  -4  -1   1  367.16   10.60
  -4  -1   1  352.66   10.70
   4  -1  -1  362.96   10.60
   4  -1  -1  354.96   10.40
   4  -1  -1  365.76   10.70
  -4  -1   1  354.36   10.70
   4  -1  -1  357.76   10.50
  -4  -1   1  351.86   10.60
  -4  -1   1  362.16   10.60
   4   1   0  573.04   16.60
  -4   1   0  572.14   16.70
   4   1   0  569.24   16.70
   4   1   0  584.64   16.70
  -4   1   0  577.24   16.70
   4   1   0  610.94   16.60
  -4   1   0  571.84   16.60
  -4   1   0  566.84   16.50
   4   1   0  578.74   16.70
   4   1   0  573.44   16.70
   4  -1   0  540.35   16.70
   4  -1   0  585.04   16.70
   4  -1   0  562.74   16.70
   4  -1   0  540.15   16.60
  -4  -1   0  591.34   16.60
   4  -1   0  584.84   16.50
  -4  -1   0  552.64   16.70
   4  -1   0  590.74   16.60
  -4  -1   0  557.64   16.60
  -4  -1   0  583.24   16.70
   4  -1   0  557.74   16.70
  -4  -1   0  575.04   16.60
  -4  -1   0  580.84   16.70
   4   1   1    4.40    0.70
  -4   1  -1    3.90    0.60
  -4   1  -1    4.70    0.70
   4   1   1    4.80    0.70
  -4   1  -1    4.30    0.70
   4   1   1    3.80    0.70
  -4   1  -1    3.60    0.60
   4   1   1    4.50    0.70
  -4   1  -1    3.70    0.60
   4   1   1    5.60    0.70
   4   1   1    6.20    0.80
   4  -1   1    3.40    0.60
   4  -1   1    4.80    0.70
  -4  -1  -1    5.70    0.70
  -4  -1  -1    4.80    0.70
  -4  -1  -1    5.30    0.80
   4  -1   1    4.20    0.60
   4  -1   1    3.50    0.60
   4  -1   1    4.70    0.60
  -4  -1  -1    4.10    0.70
   4  -1   1    4.80    0.70
  -4  -1  -1    5.60    0.70
   4  -1   1    6.00    0.80
   4   1   2  622.54   18.80
  -4   1  -2  641.34   18.80
   4   1   2  649.54   18.90
  -4   1  -2  647.74   18.80
   4   1   2  650.63   18.80
   4   1   2  650.23   19.00
   4   1   2  673.63   18.70
  -4   1  -2  648.64   18.80
  -4   1  -2  626.04   18.90
  -4  -1  -2  648.44   18.70
  -4  -1  -2  659.13   18.80
   4  -1   2  652.23   18.90
  -4  -1  -2  647.14   18.90
   4  -1   2  631.94   18.80
   4  -1   2  657.93   18.80
   4  -1   2  650.13   18.80
  -4  -1  -2  651.33   18.80
  -4  -1  -2  651.63   18.90
   4  -1   2  636.04   18.80
   4  -1   2  635.64   18.90
   4   1   3   17.70    1.40
   4   1   3   20.40    1.40
  -4   1  -3   21.10    1.40
   4   1   3   16.10    1.10
  -4   1  -3   17.30    1.30
   4   1   3   17.50    1.50
  -4   1  -3   17.80    1.30
   4   1   3   17.50    1.30
   4   1   3   18.90    1.20
  -4   1  -3   19.70    1.30
  -4  -1  -3   20.40    1.20
  -4  -1  -3   20.50    1.30
   4  -1   3   18.00    1.30
   4  -1   3   17.60    1.20
   4  -1   3   20.70    1.40
   4  -1   3   17.00    1.30
   4  -1   3   18.30    1.40
  -4  -1  -3   22.10    1.40
  -4  -1  -3   18.10    1.30
   4  -1   3   17.60    1.30
   4   1   4   77.99    3.20
   4   1   4   78.19    2.60
   4   1   4   74.19    2.90
  -4   1  -4   75.49    2.90
  -4   1  -4   79.59    3.00
   4   1   4   78.19    3.00
  -4   1  -4   70.39    3.00
   4   1   4   72.19    2.90
   4   1   4   76.99    2.80
  -4  -1  -4   76.29    2.80
   4  -1   4   77.39    3.20
  -4  -1  -4   69.89    2.80
  -4  -1  -4   70.99    2.90
   4  -1   4   75.39    2.90
   4  -1   4   71.79    2.90
  -4  -1  -4   75.29    2.80
   4  -1   4   74.69    2.80
  -4   1  -5    1.10    0.90
   4   1   5    2.20    1.00
   4   1   5    1.60    0.80
  -4   1  -5    1.20    0.90
   4   1   5    1.20    0.90
  -4   1  -5    1.70    0.90
   4   1   5    0.70    0.70
   4   1   5    1.20    1.10
   4   1   5    1.70    0.60
   4  -1   5    1.30    0.80
  -4  -1  -5    1.30    0.60
  -4  -1  -5    1.60    0.80
   4  -1   5    1.70    0.90
   4  -1   5    1.80    0.90
  -4  -1  -5    1.50    0.90
  -4  -1  -5    1.90    1.00
   4  -1   5    0.70    0.70
   4  -1   5    3.00    1.40
  -4   1  -6  178.48    6.20
   4   1   6  185.08    6.20
   4   1   6  176.58    5.60
   4   1   6  167.98    5.50
   4   1   6  181.18    6.10
   4   1   6  178.08    6.00
   4   1   6  173.88    6.40
   4   1   6  180.08    5.30
  -4   1  -6  173.38    5.90
   4  -1   6  179.98    6.30
  -4  -1  -6  188.78    6.20
   4  -1   6  175.48    6.10
   4  -1   6  174.28    6.30
  -4  -1  -6  163.88    5.90
   4  -1   6  182.38    5.90
  -4  -1  -6  182.48    6.00
   4  -1   6  180.28    5.70
   4   1   7   42.70    1.60
  -4   1  -7   45.20    2.60
   4   1   7   46.70    2.80
  -4   1  -7   48.40    3.00
   4   1   7   43.00    1.70
  -4   1  -7   45.40    2.90
   4   1   7   49.70    3.30
   4   1   7   45.70    2.60
   4  -1   7   43.40    2.70
   4  -1   7   45.50    2.50
   4  -1   7   45.40    2.30
  -4  -1  -7   43.80    2.70
   4  -1   7   42.00    2.90
  -4  -1  -7   46.80    2.50
   4  -1   7   40.40    2.90
  -4  -1  -7   45.50    2.70
  -4   1  -8   37.10    2.80
   4   1   8   36.00    2.50
   4   1   8   34.30    2.60
  -4   1  -8   39.60    2.80
   4   1   8   37.30    3.10
  -4   1  -8   29.90    2.30
  -4  -1  -8   36.90    2.80
   4  -1   8   32.90    2.10
   4  -1   8   35.30    2.60
   4  -1   8   39.90    3.20
  -4  -1  -8   33.60    2.50
  -4  -1  -8   36.20    2.40
   4  -1   8   40.10    3.20
   4   1   9    3.80    1.70
  -4   1  -9    5.70    1.90
   4   1   9    1.70    2.20
   4  -1   9    3.20    1.90
   4  -1   9    4.50    0.80
  -4  -1  -9    5.90    1.70
   4  -1   9    6.10    2.40
   4   1  10    3.30    2.80
   4   1  10    5.90    1.90
  -4   1 -10    2.60    2.00
   4  -1  10    4.50    2.10
   4  -1  10    7.10    2.60
  -4  -1 -10    2.10    1.90
  -4   1 -11    0.40    2.20
   4   1  11   -1.50    2.80
   4   1  11    3.20    2.10
   4  -1  11    1.30    2.20
  -4  -1 -11    0.10    2.10
   4  -1  11    1.00    2.90
   4   2 -11    2.00    2.30
   4  -2 -11    3.30    2.00
  -4  -2  11   -1.90    2.10
  -4   2  10   -0.90    1.40
   4   2 -10    5.00    2.00
  -4  -2  10    2.20    1.90
   4  -2 -10   -2.70    1.60
  -4  -2  10   -1.70    1.90
  -4   2   9   56.89    2.90
   4   2  -9   51.89    3.40
  -4  -2   9   53.89    3.50
   4  -2  -9   54.29    3.10
  -4  -2   9   52.69    3.50
   4  -2  -9   58.19    3.50
  -4   2   8    0.20    1.20
   4   2  -8    3.10    1.70
   4   2  -8    1.60    1.40
  -4   2   8    0.20    1.20
   4   2  -8   -0.90    1.40
   4  -2  -8    0.20    1.10
   4  -2  -8    1.20    1.20
  -4  -2   8    0.50    0.80
  -4  -2   8    0.10    1.30
  -4  -2   8    0.50    1.60
   4   2  -7    8.80    1.40
  -4   2   7    8.70    1.30
   4   2  -7    8.80    1.60
   4   2  -7   14.70    1.90
  -4   2   7   10.70    1.30
   4  -2  -7   12.60    1.20
   4  -2  -7   11.30    1.50
   4  -2  -7    7.50    1.30
  -4  -2   7   11.20    1.80
  -4  -2   7    9.00    1.40
  -4   2   6    1.00    0.80
   4   2  -6    0.60    1.30
   4   2  -6    1.80    1.10
  -4   2   6    0.00    0.20
   4   2  -6    1.20    1.00
  -4   2   6    0.70    0.90
  -4  -2   6   -0.20    0.80
   4  -2  -6    2.60    1.00
   4  -2  -6    0.90    0.90
   4  -2  -6    0.80    0.80
   4  -2  -6    1.10    0.80
  -4  -2   6    3.60    1.40
  -4  -2   6    1.40    0.70
  -4  -2   6    2.40    1.10
  -4   2   5  166.58    5.30
  -4   2   5  162.98    5.30
   4   2  -5  166.58    5.40
   4   2  -5  165.68    5.70
   4   2  -5  165.78    5.90
  -4   2   5  162.28    5.30
   4   2  -5  179.48    5.90
   4  -2  -5  173.08    5.20
  -4  -2   5  167.08    5.40
   4  -2  -5  165.48    5.20
  -4  -2   5  162.68    5.70
   4  -2  -5  174.08    5.50
  -4  -2   5  171.08    5.30
   4  -2  -5  166.18    5.40
   4   2  -4  369.96   11.20
  -4   2   4  377.46   10.90
   4   2  -4  381.56   11.50
  -4   2   4  376.86   11.10
   4   2  -4  366.36   11.40
  -4   2   4  380.26   11.10
   4  -2  -4  370.66   11.00
   4  -2  -4  374.76   11.20
  -4  -2   4  385.46   11.60
  -4  -2   4  374.26   11.10
   4  -2  -4  384.36   11.00
  -4  -2   4  349.37   11.30
   4  -2  -4  389.56   11.20
  -4  -2   4  379.86   11.30
   4   2  -3 3681.53  107.59
   4   2  -3 4145.29  107.59
  -4   2   3 3758.62  106.59
   4   2  -3 3755.52  108.39
   4   2  -3 3693.03  109.29
  -4   2   3 3614.34  107.19
  -4   2   3 3769.22  106.99
   4  -2  -3 3778.42  107.29
  -4  -2   3 3458.05  106.89
  -4  -2   3 3727.63  107.99
   4  -2  -3 3737.43  107.29
  -4  -2   3 3878.01  106.79
   4  -2  -3 3738.73  107.49
   4  -2  -3 3776.02  107.59
   4   2  -2  560.14   16.40
   4   2  -2  568.64   16.20
  -4   2   2  574.74   16.00
   4   2  -2  547.95   16.40
  -4   2   2  571.54   16.00
   4   2  -2  550.24   16.20
  -4   2   2  549.65   16.30
  -4  -2   2  556.64   16.30
  -4  -2   2  559.64   16.20
   4  -2  -2  556.54   16.70
  -4  -2   2  556.14   16.30
   4  -2  -2  553.94   16.10
   4  -2  -2  567.84   16.10
   4  -2  -2  548.05   16.20
  -4  -2   2  552.94   16.30
   4   2  -1 1541.85   42.70
  -4   2   1 1467.15   42.80
  -4   2   1 1572.44   42.60
   4   2  -1 1482.95   42.80
  -4   2   1 1478.85   42.60
   4   2  -1 1462.65   42.70
   4   2  -1 1480.55   42.70
   4   2  -1 1467.75   42.90
   4  -2  -1 1466.85   42.90
   4  -2  -1 1491.75   42.60
   4  -2  -1 1432.56   42.70
  -4  -2   1 1497.45   42.80
   4  -2  -1 1522.95   42.80
  -4  -2   1 1446.66   42.70
  -4  -2   1 1490.75   42.80
  -4  -2   1 1517.65   42.70
   4  -2  -1 1501.05   42.70
  -4  -2   1 1522.65   43.40
   4  -2  -1 1485.45   42.70
  -4  -2   1 1563.54   42.70
   4   2   0   15.00    1.00
   4   2   0   12.00    0.90
   4   2   0   13.80    0.80
   4   2   0   15.60    1.10
   4   2   0   13.40    0.90
   4   2   0   13.80    1.00
  -4   2   0   12.60    0.90
  -4   2   0   11.90    1.00
  -4   2   0   12.40    0.80
  -4  -2   0   15.90    1.00
   4  -2   0   12.50    0.80
  -4  -2   0   15.00    1.00
  -4  -2   0   13.90    1.00
  -4  -2   0   14.60    1.00
   4  -2   0   15.40    1.00
  -4  -2   0   13.20    0.90
   4  -2   0   14.20    1.00
   4  -2   0   14.40    1.00
   4  -2   0   14.40    0.80
   4  -2   0   11.60    0.90
  -4   2  -1  374.66   11.00
   4   2   1  375.06   11.00
  -4   2  -1  376.66   11.00
   4   2   1  363.36   11.10
   4   2   1  350.26   11.00
   4   2   1  361.66   10.90
  -4   2  -1  377.46   10.90
  -4   2  -1  382.16   10.90
  -4   2  -1  365.26   10.90
   4   2   1  354.56   10.90
   4  -2   1  372.46   11.00
   4  -2   1  365.56   10.90
  -4  -2  -1  370.16   10.80
   4  -2   1  380.06   11.10
  -4  -2  -1  374.86   10.90
  -4  -2  -1  380.36   11.00
  -4  -2  -1  356.46   11.00
   4  -2   1  368.66   10.90
  -4  -2  -1  375.06   11.00
   4   2   2  136.99    4.50
  -4   2  -2  140.89    4.50
   4   2   2  138.59    4.80
  -4   2  -2  136.39    4.60
  -4   2  -2  137.89    4.60
   4   2   2  140.39    4.50
   4   2   2  142.09    4.40
   4   2   2  143.59    4.60
  -4  -2  -2  133.89    4.60
  -4  -2  -2  143.79    4.60
   4  -2   2  134.19    4.50
  -4  -2  -2  145.59    4.40
   4  -2   2  132.99    4.50
   4  -2   2  144.39    4.60
  -4  -2  -2  147.19    4.50
  -4  -2  -2  153.68    4.60
   4  -2   2  134.39    4.70
   4  -2   2  146.79    4.70
  -4   2  -3  631.24   18.20
  -4   2  -3  653.73   18.10
   4   2   3  631.44   18.00
   4   2   3  607.74   17.90
  -4   2  -3  617.04   18.30
   4   2   3  626.54   18.20
   4   2   3  621.14   18.20
   4   2   3  620.34   18.10
  -4  -2  -3  662.13   18.00
   4  -2   3  633.94   18.40
  -4  -2  -3  593.84   18.10
   4  -2   3  586.14   18.10
   4  -2   3  626.94   18.20
   4  -2   3  595.94   18.20
  -4  -2  -3  611.94   18.10
  -4  -2  -3  625.84   18.10
  -4  -2  -3  594.54   18.10
  -4   2  -4   60.39    2.60
   4   2   4   59.29    2.30
  -4   2  -4   61.59    2.70
  -4   2  -4   61.29    2.80
   4   2   4   64.29    3.00
   4   2   4   61.69    2.50
   4   2   4   61.29    2.60
   4   2   4   65.59    2.10
   4   2   4   60.59    2.50
   4  -2   4   62.09    2.60
   4  -2   4   52.19    2.40
   4  -2   4   67.39    2.90
  -4  -2  -4   65.19    2.50
   4  -2   4   64.99    2.70
  -4  -2  -4   66.99    2.50
  -4  -2  -4   61.69    2.40
   4   2   5  286.77    8.20
  -4   2  -5  266.37    8.60
   4   2   5  283.77    9.20
   4   2   5  271.27    8.60
  -4   2  -5  277.47    9.00
   4   2   5  274.67    8.00
  -4   2  -5  282.87    8.90
   4   2   5  276.77    8.80
   4   2   5  280.77    8.60
   4   2   5  272.97    8.20
   4  -2   5  287.27    8.60
  -4  -2  -5  286.27    8.50
  -4  -2  -5  286.17    8.70
   4  -2   5  269.47    9.00
  -4  -2  -5  267.17    8.50
  -4  -2  -5  279.97    8.60
  -4   2  -6   69.79    3.30
  -4   2  -6   71.99    3.40
   4   2   6   62.09    2.90
   4   2   6   66.59    2.90
   4   2   6   70.89    3.10
  -4   2  -6   65.19    3.00
   4   2   6   64.49    3.50
   4  -2   6   69.79    2.90
  -4  -2  -6   65.29    2.90
   4  -2   6   68.09    3.40
   4  -2   6   64.89    2.80
  -4  -2  -6   67.19    3.00
  -4  -2  -6   67.49    2.80
   4  -2   6   65.99    3.20
   4  -2   6   64.39    3.30
  -4  -2  -6   62.69    3.00
  -4   2  -7   11.60    1.70
   4   2   7   14.10    2.20
  -4   2  -7   12.80    1.90
  -4   2  -7   14.90    1.80
   4   2   7   18.70    1.70
   4   2   7   15.40    1.60
   4  -2   7   14.50    1.80
   4  -2   7   14.20    2.00
   4  -2   7   14.50    1.60
  -4  -2  -7   12.70    1.60
  -4  -2  -7   17.80    1.70
  -4  -2  -7   16.00    1.70
   4  -2   7   13.10    1.40
   4  -2   7   11.40    2.00
   4  -2   7   14.00    1.90
  -4   2  -8    2.70    1.50
  -4   2  -8    4.20    1.80
   4   2   8    2.30    2.20
   4   2   8    5.10    1.50
  -4  -2  -8    2.70    1.40
   4  -2   8    3.20    2.10
   4  -2   8    4.30    1.80
  -4  -2  -8    3.20    1.30
   4  -2   8    3.90    1.30
  -4   2  -9    0.60    1.90
   4   2   9    1.60    1.60
  -4   2  -9    1.10    1.80
   4   2   9    2.30    2.50
   4  -2   9    2.30    2.10
   4  -2   9    3.40    1.20
  -4  -2  -9    2.40    1.60
  -4  -2  -9    4.30    1.50
   4  -2   9    6.10    1.90
   4   2  10    3.00    1.80
  -4   2 -10    4.10    2.10
   4   2  10    3.10    2.80
   4  -2  10    2.60    2.40
   4  -2  10    3.80    2.20
  -4  -2 -10    4.10    1.90
   4   2  11   20.30    3.60
  -4   2 -11   19.80    2.90
   4   2  11   17.40    2.40
   4  -2  11   17.30    3.30
   4  -2  11   21.20    2.90
  -4  -2 -11   20.60    2.70
   4   3 -11    0.90    2.40
   4  -3 -11    1.90    1.90
  -4  -3  11   -2.70    2.20
   4   3 -10    0.40    2.10
  -4   3  10   -0.60    1.60
  -4  -3  10   -0.50    2.00
   4  -3 -10    1.60    1.60
  -4  -3  10    4.10    2.10
  -4   3   9    0.20    1.10
   4   3  -9    2.80    1.80
   4  -3  -9    2.70    1.30
  -4  -3   9    2.10    1.00
   4  -3  -9   -0.20    1.30
  -4  -3   9    0.70    1.90
  -4  -3   9   -0.10    1.60
   4   3  -8    5.20    1.60
  -4   3   8    2.10    1.30
  -4   3   8    2.90    1.10
   4   3  -8   -0.20    1.70
   4   3  -8    2.20    1.80
  -4  -3   8    2.60    1.80
   4  -3  -8    3.20    1.10
   4  -3  -8    2.40    1.20
  -4  -3   8    3.50    1.50
  -4  -3   8    2.30    1.00
  -4   3   7   50.39    2.50
   4   3  -7   46.40    3.30
  -4   3   7   49.10    2.30
   4   3  -7   50.69    3.30
   4   3  -7   48.10    2.80
  -4  -3   7   52.89    2.50
   4  -3  -7   49.70    2.70
   4  -3  -7   48.20    2.30
  -4  -3   7   47.80    3.10
  -4  -3   7   45.90    2.80
   4   3  -6    2.00    1.30
   4   3  -6    2.80    1.40
  -4   3   6    0.10    0.30
  -4   3   6    2.50    0.90
  -4   3   6    2.80    0.80
   4   3  -6    0.60    1.10
  -4  -3   6    2.80    1.30
   4  -3  -6    0.80    0.80
   4  -3  -6    0.90    0.70
   4  -3  -6    1.70    0.70
  -4  -3   6    0.00    1.10
  -4  -3   6    1.60    0.90
  -4  -3   6    2.00    1.00
   4  -3  -6    1.60    0.90
   4   3  -5  101.69    4.10
   4   3  -5  106.79    3.80
  -4   3   5  106.09    3.60
   4   3  -5  100.49    4.30
   4   3  -5  104.09    4.10
  -4   3   5  110.19    3.50
  -4   3   5  110.19    3.60
  -4  -3   5  107.89    3.70
   4  -3  -5  103.59    3.70
   4  -3  -5  109.19    3.50
   4  -3  -5  106.59    3.60
   4  -3  -5  109.69    3.50
  -4  -3   5  100.89    3.80
  -4   3   4   92.89    3.00
  -4   3   4   89.19    3.00
   4   3  -4   94.99    3.60
  -4   3   4   86.89    2.80
   4   3  -4   90.59    3.50
   4   3  -4   86.99    3.20
  -4  -3   4   90.39    3.40
   4  -3  -4   85.69    3.00
   4  -3  -4   91.39    3.10
   4  -3  -4   87.29    2.90
  -4  -3   4   93.99    3.20
   4  -3  -4   86.99    2.90
  -4   3   3    0.60    0.60
   4   3  -3   -0.10    0.70
   4   3  -3    0.30    0.70
  -4   3   3    0.40    0.50
   4   3  -3    1.50    0.90
  -4  -3   3    0.30    0.60
   4  -3  -3    0.20    0.50
   4  -3  -3    0.10    0.40
  -4  -3   3    1.20    0.80
  -4  -3   3   -0.90    0.70
   4  -3  -3    0.20    0.40
   4  -3  -3    0.30    0.60
  -4   3   2  112.89    3.70
   4   3  -2  114.09    3.90
   4   3  -2  104.09    3.90
   4   3  -2  113.49    3.70
   4  -3  -2  110.59    3.50
  -4  -3   2  115.09    3.70
   4  -3  -2  114.19    3.50
  -4  -3   2  115.39    3.90
  -4  -3   2  118.99    3.90
   4  -3  -2  112.29    3.70
   4  -3  -2  118.69    3.60
  -4   3   1  207.68    6.40
  -4   3   1  208.68    6.10
   4   3  -1  210.88    6.40
  -4   3   1  212.98    6.10
   4   3  -1  214.78    6.40
   4   3  -1  199.48    6.50
   4   3  -1  205.48    6.50
   4  -3  -1  217.78    6.10
  -4  -3   1  208.98    6.50
  -4  -3   1  215.78    6.50
   4  -3  -1  208.18    6.20
   4  -3  -1  210.98    6.40
  -4  -3   1  214.68    6.50
   4  -3  -1  214.28    6.30
   4  -3  -1  213.48    6.40
  -4  -3   1  214.98    6.40
  -4  -3   1  205.58    6.30
  -4  -3   1  206.58    6.40
   4  -3  -1  197.48    6.50
   4   3   0  445.36   13.50
   4   3   0  455.55   13.50
   4   3   0  476.45   13.50
   4   3   0  447.06   13.50
   4   3   0  459.15   13.50
  -4   3   0  477.65   13.50
  -4   3   0  470.15   13.30
  -4   3   0  461.85   13.60
  -4  -3   0  444.76   13.50
  -4  -3   0  460.55   13.50
  -4  -3   0  470.25   13.50
   4  -3   0  461.35   13.50
   4  -3   0  445.56   13.50
   4  -3   0  485.65   13.50
   4  -3   0  449.36   13.50
  -4  -3   0  449.16   13.40
   4  -3   0  466.75   13.30
   4  -3   0  459.05   13.30
  -4  -3   0  452.95   13.50
  -4   3  -1  764.42   21.50
   4   3   1  724.93   21.50
   4   3   1  734.83   21.60
  -4   3  -1  737.03   21.60
  -4   3  -1  752.72   21.60
   4   3   1  746.33   21.70
  -4   3  -1  704.83   21.70
   4   3   1  752.92   21.80
   4   3   1  709.03   21.60
   4  -3   1  767.32   21.80
  -4  -3  -1  735.33   21.60
   4  -3   1  738.73   21.60
   4  -3   1  768.62   21.50
   4  -3   1  750.72   21.60
  -4  -3  -1  765.62   21.60
  -4  -3  -1  770.02   21.60
  -4  -3  -1  729.03   21.50
   4  -3   1  776.62   21.50
  -4   3  -2  559.24   16.40
   4   3   2  536.05   16.30
  -4   3  -2  565.44   16.30
   4   3   2  553.34   16.30
   4   3   2  546.35   16.10
  -4   3  -2  548.25   16.20
   4   3   2  564.14   16.20
   4   3   2  546.35   16.00
   4   3   2  530.05   16.40
   4  -3   2  561.14   16.30
  -4  -3  -2  555.64   16.30
  -4  -3  -2  579.84   16.20
   4  -3   2  557.94   16.50
  -4  -3  -2  542.05   16.10
   4  -3   2  576.84   16.30
  -4  -3  -2  571.04   16.10
   4  -3   2  546.05   16.30
  -4   3  -3    8.80    1.10
  -4   3  -3    9.70    1.20
   4   3   3    9.70    1.10
   4   3   3    8.70    0.70
   4   3   3   10.00    0.90
   4   3   3    8.50    0.90
   4   3   3    9.40    0.60
  -4   3  -3    8.40    1.00
  -4  -3  -3    9.00    0.80
  -4  -3  -3   10.10    1.00
   4  -3   3    9.80    1.20
   4  -3   3    8.00    1.00
  -4  -3  -3    9.80    1.00
   4  -3   3   11.10    1.20
   4  -3   3    8.60    1.10
  -4  -3  -3    8.80    0.90
  -4  -3  -3    9.40    1.00
   4   3   4  160.38    5.80
   4   3   4  165.98    5.40
  -4   3  -4  170.98    5.40
   4   3   4  171.58    5.00
  -4   3  -4  154.98    5.70
   4   3   4  170.28    5.50
   4   3   4  163.38    5.40
  -4   3  -4  169.68    5.60
  -4  -3  -4  177.38    5.40
  -4  -3  -4  166.18    5.30
   4  -3   4  157.08    5.50
   4  -3   4  163.88    5.60
   4  -3   4  165.48    5.80
  -4  -3  -4  173.28    5.40
  -4  -3  -4  175.48    5.30
   4  -3   4  166.28    5.60
  -4  -3  -4  163.18    5.40
   4   3   5  136.49    4.70
   4   3   5  135.39    4.60
  -4   3  -5  130.49    5.00
   4   3   5  135.69    5.20
  -4   3  -5  131.79    4.70
   4   3   5  129.99    4.60
  -4   3  -5  140.79    4.90
  -4  -3  -5  141.29    4.50
  -4  -3  -5  136.49    4.60
  -4  -3  -5  139.49    4.60
   4  -3   5  138.99    5.20
  -4  -3  -5  133.19    4.70
   4  -3   5  130.99    4.70
  -4   3  -6    1.00    1.20
   4   3   6    1.80    1.00
  -4   3  -6    2.00    1.40
  -4   3  -6    2.90    1.30
   4   3   6    0.90    0.90
   4   3   6    2.00    1.70
   4   3   6    2.00    1.10
  -4  -3  -6    2.50    1.10
  -4  -3  -6    1.70    1.00
   4  -3   6    3.80    1.50
   4  -3   6    1.90    1.20
   4  -3   6    1.80    1.10
  -4  -3  -6    3.00    0.90
   4  -3   6    1.50    1.30
  -4  -3  -6    2.20    0.90
   4   3   7   74.79    3.30
  -4   3  -7   64.79    3.40
   4   3   7   72.09    4.20
   4   3   7   66.89    3.20
  -4   3  -7   72.49    3.50
  -4  -3  -7   72.99    3.30
   4  -3   7   71.19    3.20
   4  -3   7   70.89    3.50
  -4  -3  -7   70.49    3.20
  -4  -3  -7   75.79    3.20
   4  -3   7   71.49    3.40
   4  -3   7   71.69    3.90
   4  -3   7   68.29    3.80
  -4   3  -8    8.30    1.90
  -4   3  -8   10.10    2.00
   4   3   8   11.00    2.40
   4   3   8   11.30    1.60
  -4  -3  -8    8.60    1.50
   4  -3   8   10.80    1.70
   4  -3   8    7.30    1.90
   4  -3   8   11.90    2.40
  -4  -3  -8    7.90    1.50
   4   3   9   37.30    2.60
  -4   3  -9   38.60    3.20
  -4   3  -9   31.00    2.80
   4   3   9   38.50    3.60
  -4  -3  -9   37.30    2.50
   4  -3   9   36.30    3.50
  -4  -3  -9   38.30    2.90
   4  -3   9   48.60    3.30
   4   3  10    1.00    2.80
   4   3  10   -2.80    1.60
  -4   3 -10   -0.50    2.10
  -4  -3 -10    1.20    1.70
   4  -3  10   -1.40    2.00
   4  -3  10   -3.20    2.30
   4   3  11    1.20    3.10
  -4   3 -11   -1.80    2.40
   4   3  11    0.40    3.00
   4  -3  11   -2.10    2.30
  -4  -3 -11    0.50    2.10
   4  -3  11   -0.60    2.90
   4   4 -11    6.20    2.80
  -4  -4  11    2.10    2.50
   4  -4 -11   -2.50    1.70
   4   4 -10    6.50    2.30
   4  -4 -10    7.80    1.70
  -4  -4  10    6.00    2.40
  -4  -4  10    6.30    2.10
  -4   4   9    2.30    1.00
   4   4  -9    2.10    1.90
   4   4  -9    1.10    2.10
  -4  -4   9    4.80    1.90
   4  -4  -9    3.70    1.30
  -4  -4   9    2.10    2.00
   4   4  -8   -2.10    1.50
   4   4  -8    0.50    1.90
  -4   4   8    1.00    1.10
  -4   4   8    0.00    0.80
   4  -4  -8   -0.20    1.00
  -4  -4   8    0.80    1.10
  -4  -4   8    0.80    1.80
  -4  -4   8    0.90    1.50
   4  -4  -8    1.10    1.00
   4   4  -7    3.20    1.70
  -4   4   7    5.20    1.10
   4   4  -7    4.30    1.40
  -4   4   7    4.90    0.90
  -4  -4   7    4.30    1.50
   4  -4  -7    4.60    1.10
   4  -4  -7    3.70    0.90
  -4  -4   7    3.40    1.70
  -4  -4   7    5.60    1.20
  -4  -4   7    3.60    1.10
  -4   4   6   40.60    1.80
   4   4  -6   41.10    2.50
   4   4  -6   41.40    2.80
   4   4  -6   39.10    3.00
  -4   4   6   38.50    1.80
   4  -4  -6   37.50    2.10
   4  -4  -6   36.50    2.00
  -4  -4   6   33.50    2.40
  -4  -4   6   37.70    2.30
   4  -4  -6   38.50    1.70
   4  -4  -6   36.60    1.70
  -4  -4   6   39.10    2.10
   4   4  -5    4.50    1.10
   4   4  -5    3.50    1.40
  -4   4   5    4.80    0.70
  -4   4   5    5.40    0.80
   4   4  -5    3.70    1.20
  -4   4   5    4.70    0.70
   4   4  -5    4.40    1.20
   4  -4  -5    4.00    0.60
   4  -4  -5    4.90    0.80
   4  -4  -5    4.00    0.60
   4  -4  -5    3.30    0.70
  -4  -4   5    4.60    1.10
  -4  -4   5    2.70    1.00
  -4   4   4   36.90    1.60
  -4   4   4   35.80    1.30
  -4   4   4   37.50    1.50
   4   4  -4   35.00    2.20
   4   4  -4   34.50    2.20
   4   4  -4   37.50    2.00
  -4  -4   4   33.10    2.00
   4  -4  -4   34.00    1.40
   4  -4  -4   36.30    1.50
   4  -4  -4   35.90    1.40
   4  -4  -4   35.00    1.30
   4  -4  -4   37.30    1.60
  -4  -4   4   37.20    2.10
  -4  -4   4   36.80    1.90
   4   4  -3  150.68    5.20
   4   4  -3  148.99    4.90
  -4   4   3  149.39    4.70
   4   4  -3  154.28    5.20
  -4   4   3  149.79    4.60
   4  -4  -3  155.18    4.50
   4  -4  -3  153.58    4.40
  -4  -4   3  144.59    4.80
   4  -4  -3  151.88    4.50
  -4  -4   3  152.18    5.10
  -4  -4   3  152.28    5.10
   4  -4  -3  152.38    4.70
   4   4  -2  519.05   15.70
  -4   4   2  539.85   15.40
   4   4  -2  521.85   15.50
   4   4  -2  556.54   15.80
   4  -4  -2  522.15   15.50
   4  -4  -2  520.55   15.50
   4  -4  -2  534.55   15.30
  -4  -4   2  539.55   15.70
   4  -4  -2  524.45   15.30
   4  -4  -2  535.95   15.20
  -4  -4   2  533.35   15.50
  -4  -4   2  525.95   15.60
   4   4  -1   11.10    0.90
  -4   4   1    8.60    0.50
   4   4  -1    9.40    0.90
  -4   4   1    8.90    0.50
  -4   4   1   10.90    0.90
   4   4  -1   10.40    1.10
   4   4  -1    9.90    1.00
  -4  -4   1    7.50    0.90
   4  -4  -1    9.40    0.70
  -4  -4   1   11.90    1.00
  -4  -4   1    9.00    1.00
   4  -4  -1   10.30    0.90
  -4  -4   1   10.00    1.00
   4  -4  -1    9.50    0.80
  -4  -4   1    9.40    0.90
   4  -4  -1    7.50    0.80
   4  -4  -1    8.40    0.80
   4   4   0   21.60    1.40
   4   4   0   27.10    1.40
   4   4   0   27.20    1.40
  -4   4   0   24.60    1.40
  -4   4   0   24.60    1.10
   4   4   0   23.80    1.50
  -4   4   0   24.60    1.30
   4   4   0   23.90    1.30
  -4  -4   0   24.30    1.30
   4  -4   0   25.90    1.40
  -4  -4   0   25.70    1.40
   4  -4   0   22.30    1.20
   4  -4   0   21.70    1.40
  -4  -4   0   24.00    1.30
   4  -4   0   26.20    1.20
  -4  -4   0   24.70    1.40
   4   4   1  553.14   16.60
   4   4   1  567.74   16.80
   4   4   1  590.14   16.70
  -4   4  -1  576.54   16.60
  -4   4  -1  585.44   16.80
   4   4   1  568.24   16.50
  -4   4  -1  581.94   16.70
   4   4   1  559.54   16.70
  -4  -4  -1  572.84   16.60
   4  -4   1  578.94   16.80
  -4  -4  -1  587.74   16.60
  -4  -4  -1  571.44   16.70
  -4  -4  -1  552.94   16.50
   4  -4   1  563.74   16.70
   4  -4   1  564.24   16.60
   4  -4   1  561.84   16.70
   4  -4   1  587.34   16.60
  -4  -4  -1  552.84   16.60
   4   4   2   83.59    2.60
   4   4   2   81.39    3.00
   4   4   2   79.59    2.90
  -4   4  -2   79.79    3.10
   4   4   2   82.89    3.00
  -4   4  -2   86.49    2.90
   4   4   2   80.29    2.70
   4   4   2   76.99    3.20
   4  -4   2   83.79    3.00
  -4  -4  -2   80.69    2.80
  -4  -4  -2   82.39    2.80
   4  -4   2   83.29    3.00
  -4  -4  -2   79.59    2.80
   4  -4   2   82.49    3.00
  -4  -4  -2   85.69    3.00
   4   4   3  155.58    5.10
  -4   4  -3  157.18    5.30
   4   4   3  165.88    5.10
   4   4   3  156.68    4.70
  -4   4  -3  155.28    5.10
   4   4   3  161.28    5.00
  -4   4  -3  156.48    5.40
   4   4   3  150.48    5.50
  -4  -4  -3  155.78    4.90
  -4  -4  -3  160.98    5.00
   4  -4   3  160.48    5.50
  -4  -4  -3  161.38    4.90
   4  -4   3  153.08    5.30
  -4  -4  -3  167.78    5.10
   4  -4   3  159.28    5.30
   4  -4   3  153.28    5.20
   4   4   4 1078.79   31.40
  -4   4  -4 1087.29   31.20
   4   4   4 1045.50   31.00
   4   4   4 1075.59   30.90
   4   4   4 1075.19   30.90
  -4   4  -4 1073.99   31.00
  -4   4  -4 1065.89   31.30
  -4  -4  -4 1058.99   31.00
  -4  -4  -4 1078.39   30.90
   4  -4   4 1034.70   31.10
  -4  -4  -4 1084.09   30.80
   4  -4   4 1094.39   31.50
   4  -4   4 1028.30   31.10
   4  -4   4 1066.39   31.20
  -4  -4  -4 1102.29   30.90
  -4  -4  -4 1074.89   30.80
   4   4   5   61.69    3.30
  -4   4  -5   61.79    2.80
  -4   4  -5   62.49    3.10
   4   4   5   59.69    2.60
   4   4   5   61.69    2.50
   4   4   5   63.79    2.80
  -4   4  -5   63.29    3.10
   4  -4   5   56.89    2.90
  -4  -4  -5   58.99    2.60
  -4  -4  -5   58.19    2.50
   4  -4   5   64.79    2.90
  -4  -4  -5   63.69    2.70
   4  -4   5   61.39    3.20
  -4  -4  -5   64.39    2.50
  -4  -4  -5   63.39    2.50
   4   4   6   64.09    3.90
  -4   4  -6   76.49    3.50
  -4   4  -6   71.89    3.30
   4   4   6   70.89    3.00
  -4   4  -6   72.09    3.60
   4   4   6   72.19    3.00
   4   4   6   76.19    3.20
   4  -4   6   72.79    3.80
   4  -4   6   70.29    3.20
  -4  -4  -6   69.79    3.00
   4  -4   6   75.49    3.50
   4  -4   6   72.59    3.50
  -4  -4  -6   71.29    3.00
  -4  -4  -6   70.19    3.00
  -4   4  -7    4.80    1.50
  -4   4  -7    6.80    1.60
  -4   4  -7    4.00    1.60
   4   4   7    4.70    1.40
   4   4   7    4.30    2.10
   4  -4   7    6.90    1.40
   4  -4   7    7.60    1.90
  -4  -4  -7    4.80    1.10
   4  -4   7    7.10    1.60
  -4  -4  -7    5.30    1.20
   4   4   8    2.30    2.30
  -4   4  -8    4.40    1.70
  -4   4  -8    3.00    1.90
   4   4   8    3.30    1.50
  -4  -4  -8    3.60    1.20
   4  -4   8    1.80    1.90
   4  -4   8    2.40    1.50
   4  -4   8    1.30    1.80
  -4  -4  -8    1.90    1.30
   4   4   9   11.90    2.60
   4   4   9   12.20    1.90
  -4   4  -9   12.40    2.30
  -4   4  -9   14.60    2.60
   4  -4   9   10.50    2.30
  -4  -4  -9   13.00    1.70
   4  -4   9   15.40    2.70
  -4  -4  -9   10.20    1.60
   4   4  10   16.90    2.10
  -4   4 -10   20.20    2.80
   4   4  10   16.20    3.20
  -4  -4 -10   13.10    2.00
   4  -4  10   15.00    2.70
   4  -4  10   19.10    3.30
  -4   4 -11   14.50    2.90
   4   4  11    7.00    3.20
   4  -4  11   14.70    2.80
   4  -4  11    5.50    3.10
  -4  -4 -11    6.40    2.10
   4   5 -11    4.00    2.70
  -4  -5  11    2.60    2.60
   4  -5 -11    1.20    1.70
   4   5 -10    8.10    2.60
   4  -5 -10    8.90    1.60
  -4  -5  10    6.40    2.20
  -4  -5  10    2.10    2.40
   4   5  -9    2.50    2.10
   4   5  -9    3.80    2.30
   4  -5  -9    5.00    1.30
  -4  -5   9    4.50    2.00
  -4  -5   9    4.30    2.30
   4   5  -8   79.19    4.00
   4   5  -8   79.69    4.50
  -4  -5   8   85.09    4.40
  -4  -5   8   70.79    3.90
   4  -5  -8   78.99    3.00
   4  -5  -8   72.89    3.30
  -4  -5   8   73.79    3.50
   4   5  -7   45.30    3.40
  -4   5   7   43.20    1.70
  -4   5   7   46.20    2.30
   4   5  -7   41.00    3.00
   4   5  -7   49.99    3.00
   4  -5  -7   43.60    2.00
  -4  -5   7   49.30    2.80
  -4  -5   7   42.30    2.80
   4  -5  -7   48.40    2.40
  -4  -5   7   41.50    2.50
  -4  -5   7   51.09    3.30
  -4   5   6  203.38    6.40
   4   5  -6  219.08    7.80
   4   5  -6  215.48    7.50
   4   5  -6  219.68    7.10
  -4   5   6  220.38    6.30
   4  -5  -6  218.78    6.70
  -4  -5   6  224.18    6.90
  -4  -5   6  203.08    7.30
   4  -5  -6  208.38    6.80
  -4  -5   6  218.18    7.20
   4  -5  -6  210.58    6.40
   4  -5  -6  211.28    6.50
  -4   5   5   79.19    2.60
   4   5  -5   78.39    3.60
  -4   5   5   79.89    2.60
  -4   5   5   81.29    2.70
   4   5  -5   82.09    3.90
   4   5  -5   79.49    3.30
  -4  -5   5   81.09    3.20
   4  -5  -5   75.69    2.60
   4  -5  -5   76.59    2.80
  -4  -5   5   80.69    3.40
   4  -5  -5   82.59    2.70
   4  -5  -5   82.49    2.80
   4   5  -4    2.70    0.90
   4   5  -4    3.90    1.20
   4   5  -4    3.70    1.20
  -4   5   4    4.20    0.60
   4   5  -4    4.90    1.30
  -4   5   4    4.30    0.60
   4  -5  -4    5.00    0.50
   4  -5  -4    4.80    0.70
  -4  -5   4    4.50    1.10
   4  -5  -4    5.30    0.60
  -4  -5   4    2.60    0.90
  -4  -5   4    2.90    1.10
   4  -5  -4    4.80    0.50
   4  -5  -4    4.20    0.50
   4   5  -3   83.99    3.00
  -4   5   3   82.99    2.70
   4   5  -3   86.39    3.40
   4   5  -3   64.09    3.10
   4  -5  -3   85.49    2.50
   4  -5  -3   87.39    2.60
   4  -5  -3   83.49    2.60
   4  -5  -3   82.89    2.80
  -4  -5   3   85.49    3.30
   4  -5  -3   81.39    2.90
  -4  -5   3   84.59    3.10
  -4  -5   3   80.59    3.20
  -4   5   2   48.40    1.80
   4   5  -2   46.10    2.40
   4   5  -2   47.60    2.30
   4   5  -2   47.10    2.00
  -4   5   2   44.60    1.70
   4  -5  -2   46.40    1.60
  -4  -5   2   43.40    2.10
   4  -5  -2   49.50    1.90
   4  -5  -2   48.70    1.60
   4  -5  -2   47.10    1.60
   4  -5  -2   46.40    1.90
  -4  -5   2   46.20    2.20
  -4  -5   2   51.89    2.10
   4   5  -1   49.80    2.00
   4   5  -1   48.80    2.20
   4   5  -1   50.29    2.10
  -4   5   1   55.69    2.00
   4   5  -1   50.89    2.30
  -4   5   1   50.99    2.00
  -4  -5   1   52.99    2.20
  -4  -5   1   51.09    2.10
   4  -5  -1   49.70    2.00
   4  -5  -1   49.70    2.00
  -4  -5   1   50.49    2.20
  -4  -5   1   48.90    2.10
   4  -5  -1   52.39    2.10
   4  -5  -1   52.19    1.80
   4   5   0 1065.29   31.20
   4   5   0 1056.79   31.10
   4   5   0 1130.49   31.00
   4   5   0 1077.09   31.00
   4   5   0 1061.39   31.00
  -4   5   0 1066.79   31.00
  -4   5   0 1100.29   31.00
   4   5   0 1029.30   31.00
  -4   5   0 1045.70   30.80
  -4   5   0 1018.10   31.00
  -4  -5   0 1105.19   31.10
   4  -5   0 1074.29   31.00
  -4  -5   0 1080.59   31.00
   4  -5   0 1085.19   30.80
   4  -5   0 1084.79   31.00
  -4  -5   0 1150.38   31.00
   4  -5   0 1073.99   31.10
  -4   5  -1   61.79    2.40
   4   5   1   66.39    2.40
   4   5   1   63.29    2.30
  -4   5  -1   58.99    2.40
   4   5   1   65.49    2.70
  -4   5  -1   64.39    2.60
   4   5   1   64.99    2.30
  -4   5  -1   62.29    2.30
   4   5   1   65.39    2.50
  -4  -5  -1   68.39    2.40
   4  -5   1   66.59    2.50
   4  -5   1   61.39    2.30
   4  -5   1   60.99    2.60
  -4  -5  -1   63.59    2.40
  -4  -5  -1   64.79    2.30
  -4  -5  -1   67.39    2.40
   4  -5   1   60.29    2.50
  -4   5  -2 2079.89   59.29
   4   5   2 2087.09   59.19
   4   5   2 2035.40   59.29
  -4   5  -2 2037.20   59.49
  -4   5  -2 2147.19   59.49
   4   5   2 2055.79   58.99
   4   5   2 2075.39   59.39
   4   5   2 2077.69   59.29
  -4  -5  -2 2134.49   59.69
  -4  -5  -2 2055.29   59.19
   4  -5   2 2110.19   59.49
   4  -5   2 2027.50   59.39
  -4  -5  -2 2108.09   59.89
  -4  -5  -2 2000.50   59.29
   4  -5   2 2117.29   59.39
   4  -5   2 2062.89   59.69
  -4   5  -3   29.20    1.90
   4   5   3   22.10    1.80
   4   5   3   26.60    1.40
   4   5   3   26.00    1.50
  -4   5  -3   25.90    1.70
  -4   5  -3   29.10    1.90
   4   5   3   25.40    1.60
  -4  -5  -3   26.90    1.40
  -4  -5  -3   29.60    1.60
   4  -5   3   27.40    1.80
   4  -5   3   26.50    1.90
   4  -5   3   25.50    1.70
  -4  -5  -3   26.10    1.30
   4  -5   3   29.90    1.80
  -4  -5  -3   27.20    1.40
  -4   5  -4  113.89    4.40
  -4   5  -4  118.19    4.30
   4   5   4  121.79    4.70
   4   5   4  115.39    4.10
  -4   5  -4  117.99    4.50
   4   5   4  120.69    4.00
   4   5   4  119.89    4.00
   4  -5   4  120.59    4.40
   4  -5   4  123.99    4.70
  -4  -5  -4  126.09    3.90
  -4  -5  -4  117.29    4.00
  -4  -5  -4  121.19    4.10
   4  -5   4  117.49    4.40
[truncated: 712,294 more chars]
