# Supplementary material for: Crystal structure, Hirshfeld surface analysis and DFT studies of 5-bromo-1-{2-[2-(2-chloro­eth­oxy)eth­oxy]eth­yl}indoline-2,3-dione
Source: Acta Crystallogr E Crystallogr Commun. 2019 Aug 30;75(Pt 9):1372–8. doi: 10.1107/S2056989019011617 (PMC6727053; doi:10.1107/S2056989019011617)
Supplement: Supplementary file 2 [file e-75-01372-Isup2.hkl]

data_I                                                                          
_shelx_title ' oa1_a.res in P2(1)/c'                                            
_shelx_refln_list_code          4                                               
_shelx_F_calc_maximum      232.21                                               
_exptl_crystal_F_000       760.00                                               
_reflns_d_resolution_high  0.7010                                               
                                                                                
loop_                                                                           
 _space_group_symop_operation_xyz                                               
 'x, y, z'                                                                      
 '-x, y+1/2, -z+1/2'                                                            
 '-x, -y, -z'                                                                   
 'x, -y-1/2, z-1/2'                                                             
                                                                                
_cell_length_a    12.4682                                                       
_cell_length_b    14.6397                                                       
_cell_length_c     8.3524                                                       
_cell_angle_alpha  90.000                                                       
_cell_angle_beta   91.392                                                       
_cell_angle_gamma  90.000                                                       
                                                                                
_shelx_F_squared_multiplier     1.000                                           
                                                                                
loop_                                                                           
 _refln_index_h                                                                 
 _refln_index_k                                                                 
 _refln_index_l                                                                 
 _refln_F_squared_calc                                                          
 _refln_F_squared_meas                                                          
 _refln_F_squared_sigma                                                         
 _refln_observed_status                                                         
   1   0   0        976.85        960.38         9.86 o                         
   2   0   0        270.54        242.42         2.29 o                         
   3   0   0      23998.92      22649.32       195.70 o                         
   4   0   0       5115.19       5344.05        44.36 o                         
   5   0   0      10793.92      11157.54        98.63 o                         
   6   0   0       5527.60       5778.50        59.16 o                         
   7   0   0       5253.46       5972.88        61.32 o                         
   8   0   0       4789.15       4862.17        50.39 o                         
   9   0   0        101.21        111.73         5.79 o                         
  10   0   0          5.69          8.03         2.67 o                         
  11   0   0       1157.68       1189.45        15.55 o                         
  12   0   0         17.96         23.60         3.62 o                         
  13   0   0         41.52         52.38         4.77 o                         
  14   0   0        332.81        345.45         9.37 o                         
  15   0   0         11.21         29.79         7.48 o                         
  16   0   0          6.23         24.31         8.07 o                         
  17   0   0        116.73        101.11        10.50 o                         
   1   1   0       2489.46       2529.60        18.73 o                         
   2   1   0        549.62        560.64         3.63 o                         
   3   1   0        424.23        405.43         2.71 o                         
   4   1   0       3141.30       3142.76        19.02 o                         
   5   1   0       2850.27       2932.47        20.27 o                         
   6   1   0        575.42        526.79         5.18 o                         
   7   1   0       3520.30       3681.93        28.99 o                         
   8   1   0         33.36         38.40         1.65 o                         
   9   1   0       1062.78       1065.02         9.32 o                         
  10   1   0       1279.25       1309.12        11.28 o                         
  11   1   0         35.31         45.94         2.41 o                         
  12   1   0        572.15        610.36         7.59 o                         
  13   1   0        557.95        592.41         8.38 o                         
  14   1   0         29.01         30.02         3.79 o                         
  15   1   0         67.47         65.45         5.21 o                         
  16   1   0         47.63         41.23         6.03 o                         
  17   1   0          8.34         10.89         6.08 o                         
   0   2   0       4888.98       4987.31        45.28 o                         
   1   2   0        669.43        746.79         4.57 o                         
   2   2   0       5516.04       5659.77        35.40 o                         
   3   2   0        434.73        427.53         3.05 o                         
   4   2   0         66.59         75.44         1.34 o                         
   5   2   0          5.42          7.24         0.90 o                         
   6   2   0        547.05        620.48         5.59 o                         
   7   2   0        888.76        899.83         8.04 o                         
   8   2   0        322.07        333.30         4.26 o                         
   9   2   0        402.28        429.03         5.28 o                         
  10   2   0         13.45         14.38         1.89 o                         
  11   2   0        160.85        188.76         6.01 o                         
  12   2   0          0.72          2.57         2.37 o                         
  13   2   0        320.22        333.54         6.79 o                         
  14   2   0         11.79         10.69         3.82 o                         
  15   2   0        132.22        122.94         5.92 o                         
  16   2   0         35.94         39.80         5.85 o                         
  17   2   0          8.22          7.95         6.70 o                         
   1   3   0        251.19        327.23         2.33 o                         
   2   3   0        126.40        169.53         1.41 o                         
   3   3   0        483.57        486.86         3.51 o                         
   4   3   0       2248.14       2521.97        16.93 o                         
   5   3   0        381.44        374.54         3.41 o                         
   6   3   0         25.80         16.42         1.03 o                         
   7   3   0         37.61         45.86         1.86 o                         
   8   3   0        556.74        551.88         5.89 o                         
   9   3   0        452.14        452.48         5.42 o                         
  10   3   0        139.77        130.61         2.90 o                         
  11   3   0        226.60        245.88         6.60 o                         
  12   3   0         31.11         35.19         2.85 o                         
  13   3   0        426.06        419.00         6.73 o                         
  14   3   0         37.77         35.43         4.89 o                         
  15   3   0          0.38          3.77         4.14 o                         
  16   3   0          5.23         12.79         6.66 o                         
  17   3   0          0.33         -4.51         6.33 o                         
   0   4   0      30495.99      30415.81       274.58 o                         
   1   4   0       5161.98       5302.39        33.88 o                         
   2   4   0       2620.99       2511.57        16.25 o                         
   3   4   0       9537.64       9444.73        60.53 o                         
   4   4   0        148.94        134.82         1.82 o                         
   5   4   0       2657.59       2616.37        18.19 o                         
   6   4   0       1646.22       1662.83        12.71 o                         
   7   4   0        164.41        178.03         2.82 o                         
   8   4   0        859.11        787.70         7.70 o                         
   9   4   0        405.59        386.34         4.99 o                         
  10   4   0        104.30         87.46         2.67 o                         
  11   4   0        390.28        361.13         6.34 o                         
  12   4   0          8.07         10.19         2.62 o                         
  13   4   0          5.31          6.84         3.39 o                         
  14   4   0         87.98         91.50         4.55 o                         
  15   4   0        106.83         89.71         5.48 o                         
  16   4   0         22.72         21.40         5.55 o                         
  17   4   0         63.93         60.50         7.50 o                         
   1   5   0       1223.07       1178.03         8.02 o                         
   2   5   0      14027.90      14488.50        97.70 o                         
   3   5   0       4260.01       4411.26        31.77 o                         
   4   5   0       5997.79       5905.65        41.21 o                         
   5   5   0        922.80        841.62         6.59 o                         
   6   5   0          9.77         23.87         1.34 o                         
   7   5   0       7209.47       7316.30        56.55 o                         
   8   5   0         25.69         29.55         1.80 o                         
   9   5   0        437.66        385.98         5.44 o                         
  10   5   0       2756.71       2594.99        21.47 o                         
  11   5   0         80.33         78.92         3.08 o                         
  12   5   0        771.24        762.42         9.68 o                         
  13   5   0        109.46        104.55         4.55 o                         
  14   5   0         44.74         39.02         4.12 o                         
  15   5   0        199.56        209.69         8.66 o                         
  16   5   0         59.82         50.70         6.43 o                         
  17   5   0          0.92         -0.29         6.65 o                         
   0   6   0       1398.80       1381.89        13.63 o                         
   1   6   0        232.14        235.58         3.07 o                         
   2   6   0       3743.49       3960.58        28.53 o                         
   3   6   0       1621.47       1634.79        12.16 o                         
   4   6   0        137.77        154.85         1.97 o                         
   5   6   0       1027.03       1032.72         7.76 o                         
   6   6   0       1402.40       1450.62        11.28 o                         
   7   6   0          7.36          7.16         1.43 o                         
   8   6   0       1462.64       1473.98        13.59 o                         
   9   6   0       1564.37       1546.83        13.88 o                         
  10   6   0         63.10         57.82         2.54 o                         
  11   6   0        295.92        323.70         5.73 o                         
  12   6   0          1.89          4.29         3.25 o                         
  13   6   0         79.49         85.91         5.22 o                         
  14   6   0         79.17         93.29         6.03 o                         
  15   6   0         31.39         27.17         5.37 o                         
  16   6   0         26.59         18.54         5.88 o                         
  17   6   0          5.62         10.99        16.44 o                         
   1   7   0       5772.20       6132.26        43.94 o                         
   2   7   0        216.21        178.97         1.88 o                         
   3   7   0         99.05        123.03         1.98 o                         
   4   7   0       5022.89       5249.50        39.13 o                         
   5   7   0        441.78        500.16         4.69 o                         
   6   7   0        820.85        883.49         7.60 o                         
   7   7   0         64.97         70.41         2.42 o                         
   8   7   0         92.82        117.05         2.85 o                         
   9   7   0        628.25        659.66         7.16 o                         
  10   7   0         27.78         18.20         2.47 o                         
  11   7   0        146.72        150.07         4.22 o                         
  12   7   0          2.17          1.75         4.12 o                         
  13   7   0         94.47        109.18         5.58 o                         
  14   7   0         37.44         34.55         4.97 o                         
  15   7   0          6.67          9.94         5.57 o                         
  16   7   0          0.14         -1.28         6.38 o                         
   0   8   0         54.03         57.40         3.65 o                         
   1   8   0          4.18          7.52         0.84 o                         
   2   8   0         62.18         59.19         1.34 o                         
   3   8   0       1176.26       1224.47         9.44 o                         
   4   8   0          8.48         15.03         1.04 o                         
   5   8   0         29.77         34.18         1.44 o                         
   6   8   0          1.86          3.56         1.25 o                         
   7   8   0          0.41         -0.10         1.40 o                         
   8   8   0         51.18         62.25         2.16 o                         
   9   8   0          0.51          2.44         2.08 o                         
  10   8   0        129.00        132.28         3.72 o                         
  11   8   0          0.26          1.39         2.66 o                         
  12   8   0         20.01         25.71         4.08 o                         
  13   8   0         56.33         63.91         5.00 o                         
  14   8   0          6.16          7.47         4.99 o                         
  15   8   0         11.92          5.65         5.63 o                         
  16   8   0          8.47         12.56         6.24 o                         
   1   9   0       3166.96       3016.65        22.80 o                         
   2   9   0       1626.56       1598.40        12.52 o                         
   3   9   0        347.59        336.32         3.55 o                         
   4   9   0       1014.31        954.01         8.31 o                         
   5   9   0        930.56        890.20         8.17 o                         
   6   9   0         49.51         54.96         1.83 o                         
   7   9   0       1469.85       1438.16        15.10 o                         
   8   9   0        574.38        582.06         6.54 o                         
   9   9   0        217.93        200.93         5.04 o                         
  10   9   0        702.28        667.11         9.75 o                         
  11   9   0          4.74          1.96         3.48 o                         
  12   9   0         17.88         26.65         4.40 o                         
  13   9   0        114.95        113.34         7.70 o                         
  14   9   0          5.38         -2.90         5.44 o                         
  15   9   0         17.52          7.90         7.84 o                         
  16   9   0         28.10         10.39         8.22 o                         
   0  10   0        705.84        732.21         9.99 o                         
   1  10   0         67.97         75.08         1.75 o                         
   2  10   0        998.96        988.14         8.22 o                         
   3  10   0        213.79        189.12         2.67 o                         
   4  10   0        356.78        340.35         4.22 o                         
   5  10   0       1440.16       1405.36        12.87 o                         
   6  10   0        675.46        654.96         7.34 o                         
   7  10   0         14.14         13.44         2.17 o                         
   8  10   0        470.01        459.85         7.65 o                         
   9  10   0       1141.91       1094.86        16.30 o                         
  10  10   0        298.68        299.97         6.64 o                         
  11  10   0         30.36         33.68         4.44 o                         
  12  10   0        140.39        138.60         6.70 o                         
  13  10   0         20.87         29.81         5.55 o                         
  14  10   0        208.34        187.03         9.56 o                         
  15  10   0          0.64          1.42         6.19 o                         
   1  11   0       1002.58        990.66         8.64 o                         
   2  11   0       1038.58       1011.09         8.85 o                         
   3  11   0        593.83        574.29         5.42 o                         
   4  11   0        676.44        674.65         6.49 o                         
   5  11   0        162.92        141.28         3.19 o                         
   6  11   0        386.89        385.73         6.03 o                         
   7  11   0        165.79        163.07         4.13 o                         
   8  11   0         68.24         64.60         3.29 o                         
   9  11   0        673.46        689.90         9.98 o                         
  10  11   0         32.46         37.26         3.68 o                         
  11  11   0          0.03          2.92         4.89 o                         
  12  11   0         50.47         66.15         6.92 o                         
  13  11   0         80.96         85.54         7.03 o                         
  14  11   0          0.68         -0.85         6.82 o                         
  15  11   0          9.37          3.03         7.10 o                         
   0  12   0         30.48         72.46         7.03 o                         
   1  12   0       1988.79       1896.19        16.08 o                         
   2  12   0        160.18        153.83         3.17 o                         
   3  12   0       1078.78       1050.08        11.15 o                         
   4  12   0         11.96         16.04         2.06 o                         
   5  12   0         52.43         46.74         2.51 o                         
   6  12   0        738.76        731.92         9.34 o                         
   7  12   0          7.73          7.95         2.96 o                         
   8  12   0         20.11         31.50         3.52 o                         
   9  12   0        168.95        174.94         7.52 o                         
  10  12   0          1.89         10.54         4.69 o                         
  11  12   0        214.53        204.76        11.64 o                         
  12  12   0          7.79          3.12         5.66 o                         
  13  12   0          5.25          2.35         6.03 o                         
  14  12   0         37.48         41.13        10.52 o                         
   1  13   0        215.36        229.54         4.77 o                         
   2  13   0         58.84         57.50         2.53 o                         
   3  13   0          1.22          4.83         2.22 o                         
   4  13   0        101.85         86.29         3.38 o                         
   5  13   0         44.85         46.15         3.00 o                         
   6  13   0         18.85         15.33         3.05 o                         
   7  13   0         22.05         32.27         4.32 o                         
   8  13   0         52.70         61.38         4.42 o                         
   9  13   0          1.64         -3.41         3.41 o                         
  10  13   0          1.43         -0.48         4.87 o                         
  11  13   0         17.99          7.50         6.07 o                         
  12  13   0          3.83          6.68         6.48 o                         
  13  13   0          0.49          7.32         8.07 o                         
   0  14   0        135.95        162.43        12.84 o                         
   1  14   0         66.85         73.25         3.69 o                         
   2  14   0         79.32         90.05         3.69 o                         
   3  14   0         99.52         98.26         4.68 o                         
   4  14   0        134.19        127.73         5.27 o                         
   5  14   0         48.05         62.89         4.80 o                         
   6  14   0        336.67        309.56         7.47 o                         
   7  14   0          5.87          7.94         3.67 o                         
   8  14   0         25.53         26.41         4.48 o                         
   9  14   0         89.48         81.13         6.35 o                         
  10  14   0         41.26         41.30         6.27 o                         
  11  14   0         87.30         89.02         8.94 o                         
  12  14   0         15.82          2.98         6.49 o                         
  13  14   0          0.38          7.81         7.10 o                         
   1  15   0        280.16        292.92        11.96 o                         
   2  15   0        188.91        173.33         6.35 o                         
   3  15   0         94.21         92.28         4.71 o                         
   4  15   0        115.41        125.61         5.33 o                         
   5  15   0         13.06         10.56         3.80 o                         
   6  15   0          7.85         21.76         4.08 o                         
   7  15   0        114.39        125.36         5.85 o                         
   8  15   0          3.98          4.71         4.96 o                         
   9  15   0         35.16         36.57         5.90 o                         
  10  15   0         13.88         17.95         6.13 o                         
  11  15   0         14.83         16.11         9.16 o                         
  12  15   0         80.29         75.43         7.78 o                         
   0  16   0        254.32        274.60        12.01 o                         
   1  16   0        177.75        167.33         6.72 o                         
   2  16   0         38.95         36.83         4.98 o                         
   3  16   0        142.64        138.90         6.21 o                         
   4  16   0        106.23         97.82         5.20 o                         
   5  16   0        172.83        168.49         6.23 o                         
   6  16   0        212.44        227.94         7.38 o                         
   7  16   0         26.81         29.85         5.28 o                         
   8  16   0          2.64         10.20         5.37 o                         
   9  16   0         39.99         36.45         6.11 o                         
  10  16   0          0.13          3.53         6.22 o                         
  11  16   0         50.44         57.65         7.43 o                         
   1  17   0        132.83        124.07         7.91 o                         
   2  17   0          6.69         13.74         4.43 o                         
   3  17   0          2.33          6.85         4.50 o                         
   4  17   0         37.47         33.70         4.96 o                         
   5  17   0         79.54         81.27         5.84 o                         
   6  17   0         53.96         70.83         5.90 o                         
   7  17   0          8.53          4.55         5.32 o                         
   8  17   0          4.18          1.63         5.43 o                         
   9  17   0         75.61         71.61         6.77 o                         
  10  17   0          9.79         10.50         6.49 o                         
   0  18   0          0.90          4.87         6.55 o                         
   1  18   0          3.82          3.45         4.55 o                         
   2  18   0          0.04          3.43         5.22 o                         
   3  18   0          0.06         -1.65         4.67 o                         
   4  18   0          6.30         -2.73         4.83 o                         
   5  18   0          5.43          5.15         5.07 o                         
   6  18   0          0.35         12.17         5.17 o                         
   7  18   0         68.59         68.49         6.44 o                         
   8  18   0          0.08         -1.05         5.73 o                         
   1  19   0         19.48         29.74         5.15 o                         
   2  19   0          0.23          1.16         5.93 o                         
   3  19   0          1.44          1.31         4.95 o                         
   4  19   0          0.20         -5.01         5.01 o                         
   5  19   0          1.59          4.73         5.23 o                         
   6  19   0         23.29         23.56         5.79 o                         
   7  19   0          8.54         16.94         6.02 o                         
   0  20   0         99.33        107.08         9.20 o                         
   1  20   0          2.63          6.75         6.96 o                         
   2  20   0          1.13          5.38         5.69 o                         
   3  20   0          8.38         15.02         6.63 o                         
   4  20   0         17.65         18.21         6.82 o                         
   5  20   0          4.74         13.15        11.51 o                         
 -17   1   1         17.51          3.46         8.05 o                         
 -16   1   1         16.73          7.78         5.81 o                         
 -15   1   1         29.88         28.33         5.47 o                         
 -14   1   1         39.59         43.94         4.61 o                         
 -13   1   1         43.63         47.45         3.51 o                         
 -12   1   1          5.22          6.77         2.41 o                         
 -11   1   1         20.79         24.90         2.09 o                         
 -10   1   1        424.50        422.97         4.95 o                         
  -9   1   1         85.57         83.78         2.49 o                         
  -8   1   1       1042.07       1029.77         9.48 o                         
  -7   1   1        788.74        712.99         6.11 o                         
  -6   1   1        589.50        589.86         5.21 o                         
  -5   1   1         65.08         81.32         1.44 o                         
  -4   1   1       2037.38       1978.55        12.97 o                         
  -3   1   1       4877.96       5087.53        31.74 o                         
  -2   1   1       1341.51       1396.45         9.08 o                         
  -1   1   1       4369.51       4380.85        32.50 o                         
   0   1   1        502.73        511.00         3.80 o                         
   1   1   1        495.49        488.03         3.01 o                         
   2   1   1        668.37        727.08         4.31 o                         
   3   1   1       1513.28       1680.79        11.12 o                         
   4   1   1         24.51         25.47         0.77 o                         
   5   1   1         21.73         32.24         1.14 o                         
   6   1   1       3793.50       3820.21        28.01 o                         
   7   1   1        781.05        848.41         7.72 o                         
   8   1   1       1040.63       1113.76         9.86 o                         
   9   1   1        192.43        188.55         3.30 o                         
  10   1   1        381.89        405.64         5.21 o                         
  11   1   1         70.43         68.29         2.70 o                         
  12   1   1         91.76         91.18         3.37 o                         
  13   1   1          9.29         10.90         3.08 o                         
  14   1   1          2.23          1.26         3.19 o                         
  15   1   1        109.46        112.42         6.36 o                         
  16   1   1          1.13          8.00         5.61 o                         
  17   1   1          3.51          7.25         6.37 o                         
 -17   2   1         15.84         26.30         6.25 o                         
 -16   2   1         11.03         17.14         5.78 o                         
 -15   2   1        145.10        141.51         6.98 o                         
 -14   2   1         63.57         70.92         5.11 o                         
 -13   2   1         92.83         99.04         4.90 o                         
 -12   2   1       1153.87       1114.41        12.68 o                         
 -11   2   1        542.42        534.11         6.16 o                         
 -10   2   1        359.88        366.30         4.77 o                         
  -9   2   1       3825.03       3880.67        31.95 o                         
  -8   2   1       2631.60       2514.30        20.37 o                         
  -7   2   1       2982.16       3087.90        22.86 o                         
  -6   2   1       3470.86       3234.36        25.01 o                         
  -5   2   1        453.95        364.14         3.33 o                         
  -4   2   1       7471.76       8194.95        52.40 o                         
  -3   2   1      20559.89      20385.55       127.37 o                         
  -2   2   1       9795.39       9549.03        64.58 o                         
  -1   2   1      11244.77      11780.07        87.02 o                         
   0   2   1        134.56        146.62         1.90 o                         
   1   2   1       2902.02       3124.84        20.03 o                         
   2   2   1       5954.13       6197.24        36.96 o                         
   3   2   1       9266.95       9461.86        57.80 o                         
   4   2   1       1731.07       2027.09        13.77 o                         
   5   2   1       8964.93       8780.34        57.76 o                         
   6   2   1       2860.63       2950.47        22.56 o                         
   7   2   1       1217.94       1212.86         9.78 o                         
   8   2   1       4932.67       4701.34        35.68 o                         
   9   2   1       1472.72       1569.07        13.04 o                         
  10   2   1       1051.25        995.49         9.13 o                         
  11   2   1        838.54        823.91         8.14 o                         
  12   2   1        442.91        468.47         6.82 o                         
  13   2   1        679.45        670.35         9.13 o                         
  14   2   1        403.96        397.14         7.54 o                         
  15   2   1          0.96          5.62         4.16 o                         
  16   2   1        147.98        150.24         8.05 o                         
  17   2   1         26.50         18.47         6.76 o                         
 -17   3   1         11.26         -0.52         6.63 o                         
 -16   3   1         51.01         53.09         6.29 o                         
 -15   3   1         15.72         18.37         5.35 o                         
 -14   3   1          0.67          1.37         3.78 o                         
 -13   3   1        179.41        172.20         5.56 o                         
 -12   3   1         37.74         45.27         3.09 o                         
 -11   3   1         61.71         64.33         2.55 o                         
 -10   3   1        534.23        519.88         6.08 o                         
  -9   3   1         86.81         98.35         2.56 o                         
  -8   3   1       2789.44       2770.58        21.50 o                         
  -7   3   1       1011.13        930.60         7.67 o                         
  -6   3   1        187.01        167.10         2.26 o                         
  -5   3   1       7106.55       7234.97        51.90 o                         
  -4   3   1       1238.57       1151.48         7.99 o                         
  -3   3   1        200.14        203.78         1.76 o                         
  -2   3   1      14821.87      15254.80       102.99 o                         
  -1   3   1      12441.74      12795.16        91.69 o                         
   0   3   1      10023.04      10458.44        74.94 o                         
   1   3   1      24654.19      23570.88       187.29 o                         
   2   3   1       5066.39       5205.06        36.10 o                         
   3   3   1      14733.37      15234.17        97.87 o                         
   4   3   1       4049.49       4091.25        27.90 o                         
   5   3   1       1087.41       1230.76         9.28 o                         
   6   3   1       6246.96       6350.24        50.90 o                         
   7   3   1       4702.37       4634.09        33.94 o                         
   8   3   1         49.28         63.28         2.02 o                         
   9   3   1       1574.33       1527.20        12.78 o                         
  10   3   1       1458.38       1458.49        12.48 o                         
  11   3   1        297.95        289.16         5.07 o                         
  12   3   1        212.83        204.74         4.68 o                         
  13   3   1         84.20         95.61         4.32 o                         
  14   3   1          1.73          7.63         3.64 o                         
  15   3   1        184.99        188.57         6.92 o                         
  16   3   1         56.50         60.56         5.69 o                         
  17   3   1         32.53         38.53         7.20 o                         
 -17   4   1         36.95         23.50         7.10 o                         
 -16   4   1          0.29         -4.71         5.57 o                         
 -15   4   1          6.88          0.53         5.24 o                         
 -14   4   1         48.10         63.81         4.66 o                         
 -13   4   1         21.63         23.54         3.79 o                         
 -12   4   1        496.81        524.02         8.83 o                         
 -11   4   1        402.04        421.86         6.02 o                         
 -10   4   1          6.66          7.31         1.95 o                         
  -9   4   1         55.97         62.72         2.25 o                         
  -8   4   1         62.45         67.01         2.02 o                         
  -7   4   1        169.70        158.73         2.57 o                         
  -6   4   1       2526.00       2550.09        20.19 o                         
  -5   4   1       1605.15       1676.49        13.46 o                         
  -4   4   1         46.27         51.59         1.23 o                         
  -3   4   1        355.60        386.45         3.21 o                         
  -2   4   1        407.33        408.76         3.29 o                         
  -1   4   1       6807.73       7058.06        53.97 o                         
   0   4   1        188.82        207.11         1.94 o                         
   1   4   1         57.98         46.44         0.86 o                         
   2   4   1         61.91         63.37         1.12 o                         
   3   4   1       2986.47       3094.76        22.42 o                         
   4   4   1       2895.91       3129.65        21.51 o                         
   5   4   1       1806.37       1845.13        13.09 o                         
   6   4   1        235.01        226.71         2.95 o                         
   7   4   1        397.47        398.49         4.46 o                         
   8   4   1        585.94        606.24         6.35 o                         
   9   4   1         66.09         63.64         2.28 o                         
  10   4   1        833.52        846.10         9.35 o                         
  11   4   1        433.46        461.37         6.61 o                         
  12   4   1          2.89          3.06         2.64 o                         
  13   4   1         19.46         21.61         3.13 o                         
  14   4   1        124.65        131.48         5.19 o                         
  15   4   1         27.99         26.86         5.07 o                         
  16   4   1         82.46         82.66         6.12 o                         
  17   4   1         31.38         43.49         6.66 o                         
 -17   5   1          1.14          4.56         6.77 o                         
 -16   5   1          9.16          9.93         6.20 o                         
 -15   5   1          4.68          8.44         4.88 o                         
 -14   5   1          1.53          8.45         3.99 o                         
 -13   5   1        189.99        203.46         6.25 o                         
 -12   5   1          8.18         13.21         3.54 o                         
 -11   5   1          7.82          6.42         2.31 o                         
 -10   5   1        184.24        215.00         5.11 o                         
  -9   5   1         96.57         94.95         2.60 o                         
  -8   5   1        119.29        143.97         2.69 o                         
  -7   5   1        498.85        563.96         5.35 o                         
  -6   5   1        751.22        762.38         6.57 o                         
  -5   5   1        761.17        852.33         7.34 o                         
  -4   5   1        244.73        280.00         3.03 o                         
  -3   5   1        178.37        192.76         2.13 o                         
  -2   5   1       1071.18       1098.93         8.76 o                         
  -1   5   1       1110.66       1135.07         9.39 o                         
   0   5   1        534.60        566.31         4.78 o                         
   1   5   1       1375.78       1380.95        10.57 o                         
   2   5   1       1028.60       1148.42         8.94 o                         
   3   5   1        704.53        763.58         6.21 o                         
   4   5   1        361.77        350.67         3.22 o                         
   5   5   1         21.64         19.51         1.02 o                         
   6   5   1        126.31        144.97         2.60 o                         
   7   5   1        171.86        185.61         3.15 o                         
   8   5   1        148.30        155.25         3.56 o                         
   9   5   1          1.57         -0.74         1.64 o                         
  10   5   1         69.34         82.53         2.99 o                         
  11   5   1        272.02        253.51         4.88 o                         
  12   5   1        204.44        211.84         4.81 o                         
  13   5   1          2.80          1.65         3.17 o                         
  14   5   1         17.28         23.25         4.40 o                         
  15   5   1         11.86         10.91         4.63 o                         
  16   5   1          0.41         -2.76         5.15 o                         
  17   5   1         14.05          6.77         6.18 o                         
 -17   6   1          1.13          1.10        16.44 o                         
 -16   6   1          8.00          3.30         5.76 o                         
 -15   6   1        104.11         90.81         6.00 o                         
 -14   6   1         65.06         68.27         4.63 o                         
 -13   6   1        101.05         96.62         4.87 o                         
 -12   6   1        255.10        229.09         6.02 o                         
 -11   6   1        221.47        208.95         6.11 o                         
 -10   6   1        187.28        190.37         4.29 o                         
  -9   6   1        344.38        307.96         4.59 o                         
  -8   6   1        138.85        122.86         2.55 o                         
  -7   6   1       1021.93       1073.53         8.77 o                         
  -6   6   1        299.39        217.77         2.75 o                         
  -5   6   1         66.98         72.99         1.89 o                         
  -4   6   1       1617.27       1718.51        14.85 o                         
  -3   6   1        164.17        134.41         2.07 o                         
  -2   6   1         59.88         63.02         1.46 o                         
  -1   6   1        662.65        581.21         4.93 o                         
   0   6   1       1071.35       1035.28         8.07 o                         
   1   6   1         33.13         39.27         1.42 o                         
   2   6   1       1532.58       1523.33        12.22 o                         
   3   6   1         10.76         33.95         1.19 o                         
   4   6   1         44.02         78.89         2.22 o                         
   5   6   1        449.37        436.72         4.27 o                         
   6   6   1        379.91        372.53         4.35 o                         
   7   6   1        505.68        545.13         8.02 o                         
   8   6   1       1596.83       1561.68        13.89 o                         
   9   6   1        367.35        357.98         5.05 o                         
  10   6   1        766.32        713.65         7.59 o                         
  11   6   1          4.19          6.46         2.55 o                         
  12   6   1        506.51        511.35         7.93 o                         
  13   6   1        168.31        157.30         5.45 o                         
  14   6   1         24.59         21.87         4.37 o                         
  15   6   1         29.56         30.33         5.31 o                         
  16   6   1         27.50         28.39         9.34 o                         
 -16   7   1         17.82         17.07         6.59 o                         
 -15   7   1         20.95         34.85         5.89 o                         
 -14   7   1         70.35         58.40         4.94 o                         
 -13   7   1        135.50        119.32         5.05 o                         
 -12   7   1         85.47         91.39         4.38 o                         
 -11   7   1         56.52         55.65         4.07 o                         
 -10   7   1       1103.26       1050.68        11.46 o                         
  -9   7   1        107.59        106.45         2.99 o                         
  -8   7   1        930.45        866.96         8.11 o                         
  -7   7   1        497.94        443.29         4.54 o                         
  -6   7   1         85.64         90.13         2.37 o                         
  -5   7   1       3501.12       3368.60        28.54 o                         
  -4   7   1       3288.25       3196.85        27.01 o                         
  -3   7   1        675.80        728.66         6.28 o                         
  -2   7   1       8191.33       8191.27        62.66 o                         
  -1   7   1       3022.28       2952.51        23.83 o                         
   0   7   1        984.65        967.41         7.98 o                         
   1   7   1      10263.33      10300.03        81.60 o                         
   2   7   1       2804.54       2735.92        20.71 o                         
   3   7   1       1894.19       1922.01        14.87 o                         
   4   7   1       2543.93       2336.34        16.85 o                         
   5   7   1        840.70        959.67         8.37 o                         
   6   7   1       1181.68       1071.97         9.36 o                         
   7   7   1       3613.27       3459.65        27.51 o                         
   8   7   1          0.80         -0.12         1.66 o                         
   9   7   1        652.66        631.09         6.53 o                         
  10   7   1        137.41        131.32         3.49 o                         
  11   7   1         14.74         10.99         3.29 o                         
  12   7   1        375.32        368.92         7.27 o                         
  13   7   1        105.48        112.70         6.44 o                         
  14   7   1          0.73          0.82         4.89 o                         
  15   7   1        138.93        136.29         6.82 o                         
  16   7   1         17.88         17.82         6.16 o                         
 -16   8   1          1.07         -0.74         7.40 o                         
 -15   8   1         34.29         44.68         6.62 o                         
 -14   8   1        122.61        127.31         8.98 o                         
 -13   8   1         92.93         79.43         5.16 o                         
 -12   8   1         13.61         10.36         3.63 o                         
 -11   8   1       1198.56       1193.61        13.65 o                         
 -10   8   1         45.67         41.48         2.89 o                         
  -9   8   1        267.88        272.27         4.61 o                         
  -8   8   1        699.04        727.30         8.17 o                         
  -7   8   1         28.03         21.72         1.72 o                         
  -6   8   1       1517.13       1508.39        13.61 o                         
  -5   8   1        445.98        416.42         4.90 o                         
  -4   8   1        344.09        409.77         4.45 o                         
  -3   8   1       4575.35       4655.37        36.09 o                         
  -2   8   1          3.63          2.68         0.80 o                         
  -1   8   1        214.44        182.27         2.25 o                         
   0   8   1       4788.25       4746.96        35.38 o                         
   1   8   1        470.31        539.18         4.99 o                         
   2   8   1        614.15        533.47         4.77 o                         
   3   8   1       1118.25       1134.48         9.50 o                         
   4   8   1        708.04        730.28         6.31 o                         
   5   8   1       1856.23       1785.70        14.60 o                         
   6   8   1        154.84        142.05         3.45 o                         
   7   8   1        316.18        325.90         4.60 o                         
   8   8   1       2338.01       2259.64        19.07 o                         
   9   8   1        531.97        509.49         5.81 o                         
  10   8   1        130.84        144.12         4.03 o                         
  11   8   1        736.79        701.16         9.97 o                         
  12   8   1          0.69         -2.49         3.49 o                         
  13   8   1        128.71        145.64         6.31 o                         
  14   8   1        131.33        124.61         7.75 o                         
  15   8   1         14.87         14.77         5.55 o                         
  16   8   1         83.89         85.67         8.31 o                         
 -16   9   1         50.13         56.44        15.89 o                         
 -15   9   1         24.42         33.90         6.79 o                         
 -14   9   1          1.36          6.95         5.73 o                         
 -13   9   1         51.44         49.36         5.25 o                         
 -12   9   1         56.64         70.68         6.86 o                         
 -11   9   1          0.67          3.82         4.30 o                         
 -10   9   1        227.74        253.88         5.76 o                         
  -9   9   1        133.75        133.42         3.93 o                         
  -8   9   1        961.05        969.54        10.91 o                         
  -7   9   1        270.70        286.37         4.66 o                         
  -6   9   1        181.64        172.93         3.36 o                         
  -5   9   1        460.59        464.70         5.15 o                         
  -4   9   1        593.82        580.11         5.72 o                         
  -3   9   1       1464.77       1397.07        11.96 o                         
  -2   9   1       1525.42       1484.72        11.34 o                         
  -1   9   1        195.44        203.35         2.83 o                         
   0   9   1        314.87        317.84         3.23 o                         
   1   9   1       4380.54       4292.11        33.31 o                         
   2   9   1         80.55         69.87         1.79 o                         
   3   9   1         97.75         85.54         1.97 o                         
   4   9   1       1027.02        967.54         9.02 o                         
   5   9   1        687.82        667.33         6.78 o                         
   6   9   1        824.89        858.17         8.51 o                         
   7   9   1        665.49        651.17         6.58 o                         
   8   9   1         64.59         62.57         2.40 o                         
   9   9   1        242.74        252.97         5.19 o                         
  10   9   1        187.04        194.68         5.41 o                         
  11   9   1         21.54         24.78         3.76 o                         
  12   9   1        266.52        257.01        15.71 o                         
  13   9   1         61.39         61.00         5.80 o                         
  14   9   1        137.93        142.92         7.54 o                         
  15   9   1         16.13         15.91         5.98 o                         
 -15  10   1          0.88          4.53         6.46 o                         
 -14  10   1          1.46          0.60         6.00 o                         
 -13  10   1          6.91          7.13         5.71 o                         
 -12  10   1         26.61         36.50         5.39 o                         
 -11  10   1         24.75         17.71         3.97 o                         
 -10  10   1         22.68         27.70         3.65 o                         
  -9  10   1         72.46         86.39         3.32 o                         
  -8  10   1          2.55          2.86         2.20 o                         
  -7  10   1         87.06         79.27         3.77 o                         
  -6  10   1        142.57        151.00         3.14 o                         
  -5  10   1        275.97        294.22         3.83 o                         
  -4  10   1        631.67        638.78         6.31 o                         
  -3  10   1        759.07        720.67         6.83 o                         
  -2  10   1        269.07        287.71         3.47 o                         
  -1  10   1        322.65        382.57         3.94 o                         
   0  10   1         42.31         37.72         1.31 o                         
   1  10   1        121.37        129.76         2.24 o                         
   2  10   1       2304.67       2286.93        17.67 o                         
   3  10   1        440.34        448.70         4.64 o                         
   4  10   1         86.42         76.63         2.14 o                         
   5  10   1        418.15        439.14         5.21 o                         
   6  10   1        176.81        178.51         4.46 o                         
   7  10   1        568.91        565.54         7.37 o                         
   8  10   1          2.26          4.58         2.23 o                         
   9  10   1         41.53         39.80         3.01 o                         
  10  10   1         48.38         45.25         3.72 o                         
  11  10   1          0.27         -2.28         3.57 o                         
  12  10   1          6.34          7.64         4.28 o                         
  13  10   1          3.47          9.31         4.84 o                         
  14  10   1         10.59          9.87         5.67 o                         
  15  10   1         39.65         34.42         7.77 o                         
 -15  11   1          8.75          3.68         8.26 o                         
 -14  11   1          0.36         -6.01         6.01 o                         
 -13  11   1         39.84         32.31         7.18 o                         
 -12  11   1         11.04          3.66         5.72 o                         
 -11  11   1         10.41          2.23         4.70 o                         
 -10  11   1          2.59         -2.89         3.89 o                         
  -9  11   1          1.14          1.36         3.25 o                         
  -8  11   1        529.36        482.04        10.64 o                         
  -7  11   1        277.39        273.47         5.38 o                         
  -6  11   1          2.86          4.03         2.14 o                         
  -5  11   1        793.17        763.28         7.87 o                         
  -4  11   1          9.60          8.26         1.36 o                         
  -3  11   1          5.20          6.08         1.35 o                         
  -2  11   1       2090.89       2057.59        17.29 o                         
  -1  11   1        192.32        194.42         3.11 o                         
   0  11   1       1144.90       1109.59        10.18 o                         
   1  11   1        300.61        305.06         3.75 o                         
   2  11   1        996.60        972.87         8.54 o                         
   3  11   1        206.20        203.67         3.17 o                         
   4  11   1        115.52        135.71         3.78 o                         
   5  11   1       2053.50       1956.87        19.28 o                         
   6  11   1        712.54        655.34         8.49 o                         
   7  11   1        111.63         94.10         3.98 o                         
   8  11   1         44.77         55.44         3.21 o                         
   9  11   1         31.50         27.27         3.13 o                         
  10  11   1         97.13        101.82         4.48 o                         
  11  11   1          4.38          3.07         3.62 o                         
  12  11   1          0.50         -2.58         7.23 o                         
  13  11   1        129.52        113.84         6.93 o                         
  14  11   1          0.72          0.96         7.14 o                         
 -14  12   1          0.47         -6.01         6.01 o                         
 -13  12   1          3.28         -5.90         5.90 o                         
 -12  12   1         31.11         17.75         5.68 o                         
 -11  12   1         54.74         51.34         6.67 o                         
 -10  12   1          9.05          2.65         4.16 o                         
  -9  12   1        103.91         89.90         4.95 o                         
  -8  12   1        240.46        220.30         6.34 o                         
  -7  12   1        211.39        183.63         5.17 o                         
  -6  12   1        328.29        310.90         6.03 o                         
  -5  12   1          9.60          9.37         2.29 o                         
  -4  12   1         11.33         14.55         2.15 o                         
  -3  12   1       1023.71        985.80        10.50 o                         
  -2  12   1        118.68        128.90         3.22 o                         
  -1  12   1        406.66        397.06         4.60 o                         
   0  12   1       1332.73       1248.33        11.93 o                         
   1  12   1        125.46        121.61         2.56 o                         
   2  12   1        727.49        687.87         7.12 o                         
   3  12   1        215.85        209.12         4.12 o                         
   4  12   1         38.90         43.15         2.66 o                         
   5  12   1        854.86        816.92         9.95 o                         
   6  12   1         93.58         92.50         3.58 o                         
   7  12   1         37.53         41.28         3.17 o                         
   8  12   1        488.59        468.11         8.04 o                         
   9  12   1         47.40         46.98         3.91 o                         
  10  12   1        141.83        140.22         5.41 o                         
  11  12   1         80.51         83.81        12.97 o                         
  12  12   1         12.84          6.48         6.31 o                         
  13  12   1          4.61          2.80         6.69 o                         
  14  12   1         59.32         69.35         8.34 o                         
 -13  13   1         37.40         42.19         6.57 o                         
 -12  13   1         58.95         66.87         6.47 o                         
 -11  13   1         63.14         58.38         6.02 o                         
 -10  13   1        195.76        206.19        10.15 o                         
  -9  13   1         23.35         17.19         4.15 o                         
  -8  13   1          5.31          3.56         3.71 o                         
  -7  13   1        736.35        739.66        11.95 o                         
  -6  13   1        198.60        156.17         4.73 o                         
  -5  13   1         15.46         14.78         2.91 o                         
  -4  13   1       1319.35       1293.30        15.25 o                         
  -3  13   1        851.77        796.60        10.29 o                         
  -2  13   1         96.99         95.76         3.35 o                         
  -1  13   1         14.37         17.76         2.58 o                         
   0  13   1         35.72         34.80         2.71 o                         
   1  13   1       1379.83       1378.69        16.82 o                         
   2  13   1        263.28        235.36         5.00 o                         
   3  13   1        267.24        231.89         5.02 o                         
   4  13   1       1481.94       1370.07        15.97 o                         
   5  13   1         74.45         71.77         3.62 o                         
   6  13   1         26.51         33.23         3.29 o                         
   7  13   1        354.09        347.34         7.42 o                         
   8  13   1          0.01          3.33         3.35 o                         
   9  13   1        214.63        226.40         7.37 o                         
  10  13   1         51.29         58.34         5.81 o                         
  11  13   1          0.21          9.98         6.14 o                         
  12  13   1        120.14        123.41         9.54 o                         
  13  13   1          2.42         -4.72         6.82 o                         
 -13  14   1          0.05         -6.74         7.71 o                         
 -12  14   1         22.14         15.78        10.36 o                         
 -11  14   1         25.73         31.71         6.28 o                         
 -10  14   1          4.86          5.43         4.95 o                         
  -9  14   1        107.35        113.23         6.22 o                         
  -8  14   1         31.38         37.29         4.24 o                         
  -7  14   1         29.90         31.24         3.88 o                         
  -6  14   1        578.50        589.48        10.20 o                         
  -5  14   1         20.68         26.80         3.17 o                         
  -4  14   1        288.16        259.37         8.71 o                         
  -3  14   1        419.64        423.40         7.45 o                         
  -2  14   1        286.09        293.15         6.57 o                         
  -1  14   1        228.13        214.28         5.61 o                         
   0  14   1        220.97        225.04         5.80 o                         
   1  14   1         46.89         41.39         3.64 o                         
   2  14   1        950.10        908.26        13.32 o                         
   3  14   1        538.04        548.31         9.43 o                         
   4  14   1        217.28        192.43         6.94 o                         
   5  14   1        115.64        104.12         8.00 o                         
   6  14   1         65.60         62.27         4.59 o                         
   7  14   1         25.39         21.61         4.13 o                         
   8  14   1        226.44        205.00         8.70 o                         
   9  14   1         23.23         28.34         4.84 o                         
  10  14   1        112.25        116.93         7.41 o                         
  11  14   1         30.82         30.68         6.64 o                         
  12  14   1          0.17          1.14         6.66 o                         
  13  14   1         11.88          1.83         8.22 o                         
 -12  15   1         20.92         20.90         7.20 o                         
 -11  15   1          1.31          0.46         6.19 o                         
 -10  15   1          1.37          1.49         5.60 o                         
  -9  15   1          3.22         -2.06         5.17 o                         
  -8  15   1          1.06          3.39         4.87 o                         
  -7  15   1         85.27         94.04         8.88 o                         
  -6  15   1        104.39         99.60         4.78 o                         
  -5  15   1         34.46         30.76         3.71 o                         
  -4  15   1         27.21         26.04         3.96 o                         
  -3  15   1          2.05          0.90         2.98 o                         
  -2  15   1         13.23         10.09         3.33 o                         
  -1  15   1         12.77          4.75         3.42 o                         
   0  15   1          0.89         -0.25         3.17 o                         
   1  15   1         10.32          9.55         3.39 o                         
   2  15   1         27.95         22.45         3.99 o                         
   3  15   1         98.19         79.87         6.95 o                         
   4  15   1         22.15         11.79         3.79 o                         
   5  15   1         83.35         82.85         5.02 o                         
   6  15   1        101.11        105.95         5.45 o                         
   7  15   1          5.05          5.10         4.77 o                         
   8  15   1          2.05          0.15         4.97 o                         
   9  15   1         60.81         56.22         5.59 o                         
  10  15   1          6.06         -0.84         7.92 o                         
  11  15   1          2.89          8.33         6.58 o                         
  12  15   1         44.57         49.11         7.71 o                         
 -11  16   1          6.88         -0.70         6.25 o                         
 -10  16   1          4.02          0.25         5.84 o                         
  -9  16   1         43.26         46.27         6.22 o                         
  -8  16   1          5.91         10.80         5.27 o                         
  -7  16   1          7.16          8.10         4.89 o                         
  -6  16   1         62.38         56.75         5.97 o                         
  -5  16   1          0.47          0.35         4.13 o                         
  -4  16   1          1.11         -1.22         4.09 o                         
  -3  16   1          9.77         23.21         4.15 o                         
  -2  16   1        162.66        149.82         6.13 o                         
  -1  16   1        111.63        102.80         5.33 o                         
   0  16   1          6.82         13.19         4.05 o                         
   1  16   1         10.39          0.36         3.89 o                         
   2  16   1         20.13         35.58         5.77 o                         
   3  16   1         51.95         58.73         4.52 o                         
   4  16   1         30.88         30.46         4.19 o                         
   5  16   1          0.52          0.10         4.08 o                         
   6  16   1         25.58         25.55         5.12 o                         
   7  16   1          3.52          2.72         4.97 o                         
   8  16   1          6.96          3.32         5.39 o                         
   9  16   1         26.22         28.08         6.09 o                         
  10  16   1          8.24          2.55         6.07 o                         
  11  16   1          1.17          5.42         6.64 o                         
 -10  17   1         34.16         30.23         7.55 o                         
  -9  17   1          6.04          4.50         5.71 o                         
  -8  17   1          9.17         16.02         5.55 o                         
  -7  17   1         27.40         33.12         7.90 o                         
  -6  17   1          3.35         -1.02         4.68 o                         
  -5  17   1         30.40         27.53         4.81 o                         
  -4  17   1         14.19         28.57         5.43 o                         
  -3  17   1         11.46          5.25         6.25 o                         
  -2  17   1         14.45         19.81         4.38 o                         
  -1  17   1          5.71          2.24         4.11 o                         
   0  17   1         32.46         38.20         4.77 o                         
   1  17   1          1.60         -0.55         4.17 o                         
   2  17   1          0.38          2.46         4.16 o                         
   3  17   1          2.71          3.27         4.42 o                         
   4  17   1        107.89        111.90         6.25 o                         
   5  17   1          0.19         -4.62         4.62 o                         
   6  17   1          0.66         -1.92         4.81 o                         
   7  17   1         92.37        107.89         6.75 o                         
   8  17   1          5.69         12.12         5.80 o                         
   9  17   1          2.53          3.03         6.03 o                         
  10  17   1         50.89         49.39         7.53 o                         
  -8  18   1          3.59          3.90         7.24 o                         
  -7  18   1          3.10         -1.21         6.58 o                         
  -6  18   1        104.87        134.87         8.62 o                         
  -5  18   1         34.34         23.88         6.50 o                         
  -4  18   1         14.02          4.01         5.99 o                         
  -3  18   1         15.51         10.23         4.90 o                         
  -2  18   1        175.85        211.15         7.63 o                         
  -1  18   1        314.86        329.87         9.50 o                         
   0  18   1         14.55         14.40         4.62 o                         
   1  18   1          0.68          2.47         4.44 o                         
   2  18   1         52.56         51.51         8.15 o                         
   3  18   1        169.70        176.54         8.38 o                         
   4  18   1         43.77         50.37         6.80 o                         
   5  18   1         17.87         21.44         6.27 o                         
   6  18   1         59.55         58.93         6.10 o                         
   7  18   1         27.82         26.17         5.85 o                         
   8  18   1         19.19         14.73         5.98 o                         
  -7  19   1         20.27         42.68        11.74 o                         
  -6  19   1          6.99         15.19         6.95 o                         
  -5  19   1         19.81         31.12         7.05 o                         
  -4  19   1         38.38         42.35         7.00 o                         
  -3  19   1          0.48          2.97         6.28 o                         
  -2  19   1         85.52         86.65         7.58 o                         
  -1  19   1         25.73         28.20         6.40 o                         
   0  19   1         26.30         31.76         6.52 o                         
   1  19   1         20.31         30.51         6.28 o                         
   2  19   1         13.92         10.69         5.06 o                         
   3  19   1          2.86         -2.79         4.80 o                         
   4  19   1         51.42         44.19         5.76 o                         
   5  19   1         11.28          4.37         5.30 o                         
   6  19   1        221.14        228.91        12.46 o                         
   7  19   1          2.15          2.46         8.46 o                         
  -4  20   1          0.37          5.78         6.82 o                         
  -3  20   1          0.92          0.76         6.50 o                         
  -2  20   1          0.59         -1.84         6.48 o                         
  -1  20   1          9.91         20.05         6.72 o                         
   0  20   1          8.07         17.09         6.48 o                         
   1  20   1          1.35          7.62         8.13 o                         
   2  20   1          1.68          1.02         6.40 o                         
   3  20   1          3.35          3.36         6.52 o                         
   4  20   1          1.75         -6.48         6.48 o                         
 -17   0   2         95.95        106.94        10.87 o                         
 -16   0   2         49.14         34.61         8.31 o                         
 -15   0   2         40.03         38.65        14.01 o                         
 -14   0   2        129.70        135.66         9.27 o                         
 -13   0   2        212.02        179.16        15.11 o                         
 -12   0   2         44.57         43.71         5.46 o                         
 -11   0   2        797.38        787.42        21.81 o                         
 -10   0   2        609.99        611.54        12.01 o                         
  -9   0   2         24.18         21.18         2.78 o                         
  -8   0   2        113.76         98.89         5.07 o                         
  -7   0   2       4600.38       4657.92        96.66 o                         
  -6   0   2       1924.62       1849.66        18.52 o                         
  -5   0   2       1495.05       1705.41        17.02 o                         
  -4   0   2       2331.49       2668.77        29.32 o                         
  -3   0   2      49888.66      51544.03       519.32 o                         
  -1   0   2      15462.15      15460.23       139.89 o                         
   0   0   2      36090.02      36580.45       314.66 o                         
   1   0   2       2453.49       2526.32        21.97 o                         
   2   0   2      53921.52      52690.41       596.47 o                         
   3   0   2       2121.89       2062.42        19.18 o                         
   4   0   2       3833.22       3752.73        36.37 o                         
   5   0   2      35750.35      36670.61       333.50 o                         
   6   0   2        105.96         96.78         4.20 o                         
   7   0   2       1065.98        929.41        11.16 o                         
   8   0   2       4750.82       4853.06        54.00 o                         
   9   0   2         96.58         71.52         3.76 o                         
  10   0   2        730.12        681.60        10.28 o                         
  11   0   2       1896.36       1871.75        24.68 o                         
  12   0   2        278.46        266.95        10.39 o                         
  13   0   2        208.00        228.13         7.72 o                         
  14   0   2        146.75        136.57         6.70 o                         
  15   0   2          3.86          9.72         5.25 o                         
  16   0   2        244.79        250.43        11.17 o                         
  17   0   2          6.31         -6.30        10.85 o                         
 -17   1   2          0.21         -4.32         6.41 o                         
 -16   1   2         26.77         22.26         5.95 o                         
 -15   1   2          3.20          1.28         5.05 o                         
 -14   1   2         22.89         22.18         5.00 o                         
 -13   1   2        277.03        288.14         7.29 o                         
 -12   1   2          8.97         14.96         3.23 o                         
 -11   1   2        652.88        644.50         8.33 o                         
 -10   1   2       1461.48       1463.65        13.33 o                         
  -9   1   2        123.71        135.40         4.05 o                         
  -8   1   2       1004.48       1007.56        15.44 o                         
  -7   1   2        404.01        386.23         4.93 o                         
  -6   1   2         82.97        101.23         2.48 o                         
  -5   1   2       3821.11       3925.33        27.56 o                         
  -4   1   2       2696.27       2733.83        21.88 o                         
  -3   1   2        549.87        577.98         4.14 o                         
  -2   1   2      12481.47      12683.97        90.87 o                         
  -1   1   2       2989.16       3495.95        23.62 o                         
   0   1   2       1851.81       1949.57        12.31 o                         
   1   1   2        165.48        181.19         1.35 o                         
   2   1   2        316.20        298.88         2.39 o                         
   3   1   2       1594.69       1615.24        11.46 o                         
   4   1   2       3332.72       3544.35        23.07 o                         
   5   1   2        179.99        188.28         2.32 o                         
   6   1   2       3427.70       3498.50        25.02 o                         
   7   1   2        374.21        348.00         3.89 o                         
   8   1   2        634.70        596.16         6.17 o                         
   9   1   2       1613.67       1601.09        16.37 o                         
  10   1   2        126.29        132.19         4.08 o                         
  11   1   2        732.18        722.53         8.37 o                         
  12   1   2        523.22        533.10         7.89 o                         
  13   1   2        163.86        164.03         5.71 o                         
  14   1   2        304.41        310.61         7.81 o                         
  15   1   2        260.11        281.51         6.87 o                         
  16   1   2         51.62         53.77         5.60 o                         
  17   1   2         85.70         87.53         8.63 o                         
 -17   2   2         24.37         21.13         6.44 o                         
 -16   2   2         15.60          6.25         5.90 o                         
 -15   2   2         45.80         53.71         6.17 o                         
 -14   2   2         41.54         43.42         5.18 o                         
 -13   2   2          9.87         10.11         3.52 o                         
 -12   2   2         23.00         21.53         3.46 o                         
 -11   2   2         49.29         51.83         2.93 o                         
 -10   2   2         23.15         24.64         2.28 o                         
  -9   2   2       1221.55       1214.57        11.21 o                         
  -8   2   2         57.83         56.29         2.01 o                         
  -7   2   2        114.13        132.56         2.66 o                         
  -6   2   2        137.50        147.25         2.41 o                         
  -5   2   2         49.91         56.51         1.41 o                         
  -4   2   2       2812.30       3060.53        22.98 o                         
  -3   2   2        313.25        407.50         3.32 o                         
  -2   2   2       6181.67       6531.82        45.30 o                         
  -1   2   2       1531.54       1635.97        11.97 o                         
   0   2   2          3.15          4.34         0.39 o                         
   1   2   2        108.79         83.50         1.29 o                         
   2   2   2        661.61        667.07         4.39 o                         
   3   2   2        163.52        176.52         1.61 o                         
   4   2   2        707.79        772.55         6.09 o                         
   5   2   2        101.46        107.17         2.39 o                         
   6   2   2         48.05         44.92         1.58 o                         
   7   2   2        244.31        245.35         3.29 o                         
   8   2   2        355.17        358.48         4.31 o                         
   9   2   2         42.41         44.60         2.12 o                         
  10   2   2        583.91        584.41         6.55 o                         
  11   2   2        243.84        217.68         4.65 o                         
  12   2   2         10.48          8.63         2.89 o                         
  13   2   2        286.30        292.51         6.17 o                         
  14   2   2          0.22          4.79         3.39 o                         
  15   2   2         22.40         22.22         4.34 o                         
  16   2   2          1.28          1.59         4.97 o                         
  17   2   2          1.96         -1.35         7.47 o                         
 -17   3   2         15.79         11.09         6.32 o                         
 -16   3   2         77.51         76.72         6.05 o                         
 -15   3   2         75.77         63.89         6.02 o                         
 -14   3   2         48.83         48.36         4.77 o                         
 -13   3   2         56.25         48.66         4.19 o                         
 -12   3   2         46.28         46.30         3.38 o                         
 -11   3   2        216.60        187.62         4.10 o                         
 -10   3   2        100.69         92.31         2.95 o                         
  -9   3   2         69.68         67.98         2.48 o                         
  -8   3   2        110.62        102.55         2.43 o                         
  -7   3   2         60.26         75.11         1.84 o                         
  -6   3   2         25.42         25.47         1.17 o                         
  -5   3   2        465.59        494.04         4.94 o                         
  -4   3   2        571.11        623.36         6.14 o                         
  -3   3   2        238.60        270.30         2.41 o                         
  -2   3   2         40.83         47.40         0.91 o                         
  -1   3   2        855.42       1016.50         8.18 o                         
   0   3   2          3.86          2.11         0.52 o                         
   1   3   2       2299.89       2491.10        17.54 o                         
   2   3   2        743.24        779.30         5.68 o                         
   3   3   2          9.77          9.78         0.69 o                         
   4   3   2       2866.65       3044.51        21.60 o                         
   5   3   2        486.96        548.96         4.70 o                         
   6   3   2        645.60        705.81         5.97 o                         
   7   3   2         10.24          7.08         1.33 o                         
   8   3   2        107.96         91.37         3.75 o                         
   9   3   2        284.59        301.61         4.10 o                         
  10   3   2        338.18        335.54         4.68 o                         
  11   3   2        479.97        467.70         6.44 o                         
  12   3   2         95.78         93.19         3.49 o                         
  13   3   2         14.51         20.95         3.41 o                         
  14   3   2         11.86         14.67         3.83 o                         
  15   3   2         33.55         37.36         4.78 o                         
  16   3   2          6.49         -0.86         4.95 o                         
  17   3   2          3.41          8.73         6.32 o                         
 -17   4   2          0.35         -5.45         7.14 o                         
 -16   4   2         28.36         17.31         6.06 o                         
 -15   4   2         39.91         24.60         5.20 o                         
 -14   4   2         24.29         28.24         4.33 o                         
 -13   4   2         39.15         30.95         3.75 o                         
 -12   4   2        296.63        301.18         6.50 o                         
 -11   4   2          4.50          0.63         2.58 o                         
 -10   4   2        202.91        183.90         5.64 o                         
  -9   4   2        189.74        170.05         3.48 o                         
  -8   4   2          0.59          3.58         1.40 o                         
  -7   4   2        620.16        577.99         5.26 o                         
  -6   4   2        896.65        823.79         7.48 o                         
  -5   4   2        227.95        257.30         3.17 o                         
  -4   4   2       2958.70       2911.37        24.51 o                         
  -3   4   2       3737.46       3593.49        27.72 o                         
  -2   4   2       2129.24       2256.75        15.50 o                         
  -1   4   2      11587.96      11581.92       106.84 o                         
   0   4   2      14601.66      14679.29       175.28 o                         
   1   4   2       2662.48       2804.45        20.36 o                         
   2   4   2      11584.18      11571.20        80.33 o                         
   3   4   2       3631.31       3682.88        28.57 o                         
   4   4   2        513.91        449.53         4.11 o                         
   5   4   2       7135.57       7181.99        50.17 o                         
   6   4   2        504.62        501.29         4.88 o                         
   7   4   2       1066.30       1012.85         8.77 o                         
   8   4   2       1290.73       1296.30        11.01 o                         
   9   4   2         87.85         77.81         2.38 o                         
  10   4   2        134.34        123.85         2.95 o                         
  11   4   2        127.52        141.11         3.81 o                         
  12   4   2          0.24          1.92         2.85 o                         
  13   4   2        261.39        247.94         5.78 o                         
  14   4   2         32.19         42.95         4.51 o                         
  15   4   2         17.66         27.82         5.63 o                         
  16   4   2         47.41         45.01         5.77 o                         
  17   4   2         16.23          3.52         5.75 o                         
 -17   5   2         42.38         39.39         7.67 o                         
 -16   5   2          3.02         -0.77         6.33 o                         
 -15   5   2         39.25         52.49         7.50 o                         
 -14   5   2         81.87         76.37         5.03 o                         
 -13   5   2        352.90        351.04         8.96 o                         
 -12   5   2         55.38         47.29         3.53 o                         
 -11   5   2        468.01        437.57         6.43 o                         
 -10   5   2       1537.63       1555.62        14.86 o                         
  -9   5   2        801.09        813.11         8.56 o                         
  -8   5   2       1020.99        982.77         8.90 o                         
  -7   5   2       1386.28       1376.47        10.40 o                         
  -6   5   2        115.93        131.22         2.29 o                         
  -5   5   2      10980.78      11034.61        87.53 o                         
  -4   5   2        287.30        259.06         2.87 o                         
  -3   5   2       1559.07       1562.70        12.42 o                         
  -2   5   2       4288.48       4204.56        33.63 o                         
  -1   5   2       4852.23       4857.88        40.35 o                         
   0   5   2      10993.99      11792.22       101.50 o                         
   1   5   2       1744.84       1652.71        13.07 o                         
   2   5   2        331.92        388.84         3.40 o                         
   3   5   2       1230.92       1043.38         8.69 o                         
   4   5   2      10898.72      11377.78        81.37 o                         
   5   5   2        737.43        794.13         6.59 o                         
   6   5   2       1763.33       1702.73        12.76 o                         
   7   5   2       2293.13       2327.62        18.34 o                         
   8   5   2       1250.04       1148.13        10.02 o                         
   9   5   2       3045.89       2918.11        22.82 o                         
  10   5   2         18.39         24.21         2.10 o                         
  11   5   2         47.68         42.76         3.00 o                         
  12   5   2        908.44        876.80        10.91 o                         
  13   5   2         83.90         75.80         4.71 o                         
  14   5   2        273.39        270.50         9.87 o                         
  15   5   2        307.98        322.04        11.00 o                         
  16   5   2         32.06         31.15         5.55 o                         
 -16   6   2          0.71          2.74         6.95 o                         
 -15   6   2         22.29         16.34         5.27 o                         
 -14   6   2        113.93        112.74         6.01 o                         
 -13   6   2         11.36          8.42         4.36 o                         
 -12   6   2         67.64         74.88         4.17 o                         
 -11   6   2          7.36          9.25         2.89 o                         
 -10   6   2         59.76         67.90         2.94 o                         
  -9   6   2        922.87        954.83         9.32 o                         
  -8   6   2        149.67        160.80         3.24 o                         
  -7   6   2        384.70        365.65         4.17 o                         
  -6   6   2        694.57        713.88         6.22 o                         
  -5   6   2          0.18          0.52         0.95 o                         
  -4   6   2       2150.93       2177.31        17.90 o                         
  -3   6   2        472.14        460.89         4.63 o                         
  -2   6   2          1.82          5.27         1.05 o                         
  -1   6   2       1142.89       1158.72        11.83 o                         
   0   6   2         13.94         18.33         1.09 o                         
   1   6   2       1063.38       1068.85         8.46 o                         
   2   6   2       3050.80       3066.29        24.80 o                         
   3   6   2        157.48        195.24         2.46 o                         
   4   6   2       1753.99       1790.51        15.66 o                         
   5   6   2       1372.82       1321.74        10.04 o                         
   6   6   2         11.94         18.06         1.25 o                         
   7   6   2       2630.95       2656.64        21.46 o                         
   8   6   2       1634.71       1654.53        13.63 o                         
   9   6   2         19.79         23.27         2.01 o                         
  10   6   2        719.59        705.07         7.65 o                         
  11   6   2        248.66        264.02         7.13 o                         
  12   6   2         45.89         45.04         3.63 o                         
  13   6   2        523.12        525.31         9.62 o                         
  14   6   2         40.42         42.12         5.01 o                         
  15   6   2          8.14          7.20         5.08 o                         
  16   6   2         46.29         49.52         5.92 o                         
 -16   7   2         29.61         29.51         7.99 o                         
 -15   7   2          1.61          2.68         5.64 o                         
 -14   7   2         11.02         14.96         4.89 o                         
 -13   7   2         15.67         11.06         4.49 o                         
 -12   7   2        119.38        113.41         4.37 o                         
 -11   7   2        287.43        308.62         6.51 o                         
 -10   7   2         12.79          6.26         2.55 o                         
  -9   7   2          2.32          3.11         2.20 o                         
  -8   7   2         58.89         78.84         2.27 o                         
  -7   7   2        155.46        159.49         2.65 o                         
  -6   7   2        259.51        281.44         3.83 o                         
  -5   7   2          8.25         11.56         1.24 o                         
  -4   7   2       2172.30       2281.47        19.49 o                         
  -3   7   2        810.21        888.88         8.51 o                         
  -2   7   2       3776.18       4012.18        35.06 o                         
  -1   7   2        150.29        178.55         3.24 o                         
   0   7   2        196.27        166.37         3.13 o                         
   1   7   2       2621.35       2698.75        22.79 o                         
   2   7   2         34.49         35.77         1.10 o                         
   3   7   2       3311.84       3528.55        28.61 o                         
   4   7   2       1382.69       1330.83        11.08 o                         
   5   7   2          9.72         16.69         1.38 o                         
   6   7   2       2670.35       2685.55        20.20 o                         
   7   7   2        112.74        111.96         2.49 o                         
   8   7   2        244.78        237.76         3.72 o                         
   9   7   2        454.76        465.19         5.44 o                         
  10   7   2         88.27         94.78         3.74 o                         
  11   7   2        105.83        108.43         5.63 o                         
  12   7   2          8.83          9.70         3.76 o                         
  13   7   2          0.10         -0.46         4.32 o                         
  14   7   2         30.03         39.14         5.18 o                         
  15   7   2          6.01         12.90         5.30 o                         
  16   7   2          0.70          5.12         5.55 o                         
 -16   8   2          8.44          0.40         7.43 o                         
 -15   8   2         21.35         13.22         6.20 o                         
 -14   8   2          9.72          9.18         5.79 o                         
 -13   8   2          0.84          1.31         4.24 o                         
 -12   8   2          7.23          5.85         4.10 o                         
 -11   8   2         78.91         74.74         3.95 o                         
 -10   8   2          1.33          2.78         2.70 o                         
  -9   8   2         33.82         46.26         2.86 o                         
  -8   8   2        128.03        129.15         3.14 o                         
  -7   8   2        338.93        367.50         4.57 o                         
  -6   8   2        118.64        135.40         3.51 o                         
  -5   8   2          7.40          8.64         1.34 o                         
  -4   8   2         13.76          6.67         1.13 o                         
  -3   8   2         53.62         45.51         1.39 o                         
  -2   8   2         29.61         36.40         1.23 o                         
  -1   8   2         20.69         26.03         1.15 o                         
   0   8   2         15.61         21.54         0.93 o                         
   1   8   2       1353.23       1448.62        12.67 o                         
   2   8   2          0.45          2.08         0.85 o                         
   3   8   2        255.05        246.81         2.89 o                         
   4   8   2         18.67         19.06         1.35 o                         
   5   8   2        559.39        545.11         6.76 o                         
   6   8   2          4.26          4.38         1.25 o                         
   7   8   2         34.19         45.09         2.01 o                         
   8   8   2        249.58        257.48         4.13 o                         
   9   8   2        130.81        115.88         3.25 o                         
  10   8   2        134.13        120.29         4.15 o                         
  11   8   2          3.33          1.72         3.45 o                         
  12   8   2        143.03        144.72         5.52 o                         
  13   8   2          0.04          1.50         4.13 o                         
  14   8   2         36.92         46.44         7.17 o                         
  15   8   2          2.09          6.83         5.41 o                         
  16   8   2          0.09          1.80         6.64 o                         
 -15   9   2         20.20         16.93         6.60 o                         
 -14   9   2          0.95         -3.73         5.93 o                         
 -13   9   2         21.30         16.15         5.02 o                         
 -12   9   2          3.28         -2.80         4.42 o                         
 -11   9   2        210.41        183.65         5.50 o                         
 -10   9   2         75.17         71.94         3.70 o                         
  -9   9   2        206.37        191.25         4.44 o                         
  -8   9   2        438.99        431.06         5.84 o                         
  -7   9   2        172.21        166.23         3.98 o                         
  -6   9   2        342.09        324.93         4.48 o                         
  -5   9   2       1339.65       1331.52        13.19 o                         
  -4   9   2         58.15         56.31         1.72 o                         
  -3   9   2        778.20        731.76         7.29 o                         
  -2   9   2       1948.80       1915.42        18.15 o                         
  -1   9   2        167.47        169.07         2.54 o                         
   0   9   2       1590.04       1591.89        14.53 o                         
   1   9   2        926.42        883.34         8.33 o                         
   2   9   2          2.15          1.91         1.28 o                         
   3   9   2       1413.80       1293.59        10.89 o                         
   4   9   2       1727.24       1718.19        14.19 o                         
   5   9   2          7.71          5.59         1.41 o                         
   6   9   2        616.85        600.74         6.23 o                         
   7   9   2        729.47        781.54         8.06 o                         
   8   9   2        301.09        286.99         4.70 o                         
   9   9   2        369.13        337.22         5.67 o                         
  10   9   2        664.48        652.84        10.08 o                         
  11   9   2         43.16         42.09         4.13 o                         
  12   9   2        190.53        179.72         7.79 o                         
  13   9   2         10.56          2.48         4.84 o                         
  14   9   2          6.60         14.60         5.44 o                         
  15   9   2        182.35        178.88         8.35 o                         
 -15  10   2         29.24         37.44         7.85 o                         
 -14  10   2          0.58         -4.17         5.93 o                         
 -13  10   2         69.35         73.19         6.52 o                         
 -12  10   2        313.92        314.63         8.81 o                         
 -11  10   2          9.24         13.38         4.00 o                         
 -10  10   2        236.43        217.33         7.58 o                         
  -9  10   2        376.92        372.63         7.73 o                         
  -8  10   2         43.12         48.27         3.03 o                         
  -7  10   2        835.33        773.89        10.63 o                         
  -6  10   2        201.17        191.58         4.08 o                         
  -5  10   2        317.36        340.93         4.36 o                         
  -4  10   2       1214.90       1193.26        12.13 o                         
  -3  10   2       1286.95       1255.28        11.82 o                         
  -2  10   2        131.81        123.19         2.63 o                         
  -1  10   2       1315.55       1292.23        11.94 o                         
   0  10   2         10.43         11.05         1.04 o                         
   1  10   2         17.37         20.73         1.25 o                         
   2  10   2       1083.31       1109.95         9.84 o                         
   3  10   2         46.78         45.46         1.67 o                         
   4  10   2        342.21        336.89         4.74 o                         
   5  10   2        695.65        659.04         6.80 o                         
   6  10   2        459.61        438.19         5.51 o                         
   7  10   2       2322.04       2236.98        18.67 o                         
   8  10   2         75.43         86.94         3.19 o                         
   9  10   2         54.50         54.01         3.56 o                         
  10  10   2        154.93        152.32         5.20 o                         
  11  10   2        449.83        439.80         8.60 o                         
  12  10   2         45.31         52.39         4.64 o                         
  13  10   2        156.53        150.89         7.47 o                         
  14  10   2         41.81         41.79         7.99 o                         
  15  10   2         10.98         17.40         7.75 o                         
 -14  11   2         34.13         42.60         6.69 o                         
 -13  11   2          2.36         -0.32         5.53 o                         
 -12  11   2         30.31         38.78         5.77 o                         
 -11  11   2        259.39        260.22        13.18 o                         
 -10  11   2          8.93         12.16         5.39 o                         
  -9  11   2         35.48         48.05         3.93 o                         
  -8  11   2        193.78        205.53         4.91 o                         
  -7  11   2         77.30         94.36         3.65 o                         
  -6  11   2          2.75          5.80         2.24 o                         
  -5  11   2        747.72        755.53        12.04 o                         
  -4  11   2        198.40        228.98         3.47 o                         
  -3  11   2        132.28        128.32         2.91 o                         
  -2  11   2        601.05        616.97         6.42 o                         
  -1  11   2        728.13        733.87         7.36 o                         
   0  11   2       1320.55       1289.93        12.08 o                         
   1  11   2        792.49        786.45         7.66 o                         
   2  11   2          8.30          6.22         1.30 o                         
   3  11   2       1324.19       1195.12        10.71 o                         
   4  11   2        374.89        396.11         5.23 o                         
   5  11   2         28.48         31.47         3.61 o                         
   6  11   2       1090.60       1068.85        19.27 o                         
   7  11   2          4.34          3.11         2.27 o                         
   8  11   2        184.92        170.43         4.03 o                         
   9  11   2        283.10        290.47         7.00 o                         
  10  11   2          3.79         -2.61         3.38 o                         
  11  11   2        174.49        180.24         6.69 o                         
  12  11   2         68.24         77.08         6.00 o                         
  13  11   2          1.89         -3.84         5.95 o                         
  14  11   2         73.18         76.53         8.13 o                         
 -14  12   2         57.76         70.42         7.08 o                         
 -13  12   2          4.57          2.57         5.76 o                         
 -12  12   2         25.78         26.50         5.74 o                         
 -11  12   2          9.52         11.59         6.02 o                         
 -10  12   2          5.95          0.20         5.08 o                         
  -9  12   2        190.44        205.93         6.30 o                         
  -8  12   2          9.07         10.28         3.18 o                         
  -7  12   2         55.97         50.61         3.51 o                         
  -6  12   2        607.19        615.64         8.91 o                         
  -5  12   2          2.63          1.85         2.13 o                         
  -4  12   2       1101.87       1068.17        12.11 o                         
  -3  12   2        286.63        267.18         4.26 o                         
  -2  12   2         36.62         56.24         2.25 o                         
  -1  12   2       1406.82       1344.31        13.36 o                         
   0  12   2        819.69        812.14         8.62 o                         
   1  12   2        440.01        412.76         5.38 o                         
   2  12   2        208.20        172.46         3.45 o                         
   3  12   2        254.61        245.41         4.38 o                         
   4  12   2        428.81        386.10         6.37 o                         
   5  12   2         99.86         99.27         3.61 o                         
   6  12   2        166.22        153.34         4.45 o                         
   7  12   2        117.88         92.77         4.20 o                         
   8  12   2        324.02        294.77         7.35 o                         
   9  12   2         32.83         24.54         4.16 o                         
  10  12   2         26.57         35.54         4.67 o                         
  11  12   2         91.43         94.19         5.83 o                         
  12  12   2         27.70         33.77         6.82 o                         
  13  12   2         90.84         90.24         8.32 o                         
  14  12   2          1.95          9.36         7.83 o                         
 -13  13   2         13.00         10.02         6.17 o                         
 -12  13   2          0.98         -5.39         5.39 o                         
 -11  13   2          4.12          4.88         5.12 o                         
 -10  13   2          2.68          5.05         4.68 o                         
  -9  13   2         69.50         72.40         5.23 o                         
  -8  13   2         49.16         45.16         4.06 o                         
  -7  13   2         16.62         12.28         3.35 o                         
  -6  13   2         12.23         16.25         3.04 o                         
  -5  13   2         10.83          8.05         2.47 o                         
  -4  13   2         25.16         26.40         2.54 o                         
  -3  13   2         17.27         16.63         2.18 o                         
  -2  13   2        240.00        231.23         5.15 o                         
  -1  13   2         41.49         42.88         2.68 o                         
   0  13   2          3.15          4.12         2.36 o                         
   1  13   2          5.16         -0.77         2.47 o                         
   2  13   2        238.20        235.35         5.48 o                         
   3  13   2          8.80         13.44         2.73 o                         
   4  13   2         15.98          9.25         2.81 o                         
   5  13   2         21.84         19.84         2.99 o                         
   6  13   2          0.31          3.12         3.05 o                         
   7  13   2          1.22         -1.79         3.78 o                         
   8  13   2         57.49         61.43         4.55 o                         
   9  13   2          0.08         -0.63         4.86 o                         
  10  13   2         40.91         43.80         5.45 o                         
  11  13   2          3.41          9.94         5.28 o                         
  12  13   2          6.20          3.34         6.58 o                         
  13  13   2         10.96          8.74         7.30 o                         
 -12  14   2         12.61         13.22         5.89 o                         
 -11  14   2          1.09         -1.67         5.26 o                         
 -10  14   2         18.90          6.17         4.97 o                         
  -9  14   2         74.36         84.77         5.64 o                         
  -8  14   2         39.14         28.50         4.61 o                         
  -7  14   2         94.31         85.07         4.98 o                         
  -6  14   2         18.32         20.00         3.35 o                         
  -5  14   2          5.25          5.81         2.83 o                         
  -4  14   2        224.10        229.90         5.77 o                         
  -3  14   2        124.64        123.22         4.33 o                         
  -2  14   2         63.04         64.12         5.19 o                         
  -1  14   2        330.71        340.55         9.10 o                         
   0  14   2         18.22         15.80         2.76 o                         
   1  14   2          7.06          8.01         3.22 o                         
   2  14   2         49.70         67.39         3.58 o                         
   3  14   2         90.18         81.64         3.76 o                         
   4  14   2         23.02         18.55         3.14 o                         
   5  14   2        206.33        218.20         9.39 o                         
   6  14   2         84.84         72.51         4.77 o                         
   7  14   2         64.47         62.29         4.91 o                         
   8  14   2        205.39        211.68         7.32 o                         
   9  14   2          3.08         -0.09         4.71 o                         
  10  14   2         27.33         44.87        10.35 o                         
  11  14   2         26.30         15.92         6.44 o                         
  12  14   2         82.52         88.60         8.11 o                         
 -12  15   2          2.05        -13.15        13.15 o                         
 -11  15   2          3.22          0.48         5.88 o                         
 -10  15   2          9.99         22.40         5.60 o                         
  -9  15   2          7.27          4.26         4.59 o                         
  -8  15   2         19.67         12.41         4.54 o                         
  -7  15   2         27.97         33.57         4.31 o                         
  -6  15   2          5.55          5.99         3.72 o                         
  -5  15   2         55.30         56.51         4.08 o                         
  -4  15   2          1.22          1.23         3.21 o                         
  -3  15   2          7.61          6.51         2.99 o                         
  -2  15   2         40.78         53.07         3.51 o                         
  -1  15   2         94.19        110.58         6.18 o                         
   0  15   2        237.56        229.16        11.35 o                         
   1  15   2        198.90        209.77        10.60 o                         
   2  15   2          8.92         10.84         3.29 o                         
   3  15   2        201.11        209.19         7.07 o                         
   4  15   2        126.03        124.62         5.35 o                         
   5  15   2        147.12        145.90         7.93 o                         
   6  15   2         94.25        106.46         6.09 o                         
   7  15   2         11.87          2.00         6.80 o                         
   8  15   2          3.25          9.60         4.80 o                         
   9  15   2        329.86        347.67        10.03 o                         
  10  15   2         32.31         29.91         6.64 o                         
  11  15   2         21.00         22.92         6.80 o                         
 -11  16   2          1.57         19.73        14.25 o                         
 -10  16   2          1.00         -2.21         7.25 o                         
  -9  16   2         49.38         76.45        13.37 o                         
  -8  16   2          0.10         11.82         9.22 o                         
  -7  16   2        123.66        118.27        10.31 o                         
  -6  16   2         27.57         44.72         6.40 o                         
  -5  16   2          7.81         13.94         5.29 o                         
  -4  16   2        168.36        157.14         7.11 o                         
  -3  16   2         74.88         97.49         8.62 o                         
  -2  16   2         80.62         65.35         5.81 o                         
  -1  16   2        473.20        458.72         9.40 o                         
   0  16   2         39.73         50.08         3.93 o                         
   1  16   2          3.03          3.12         3.51 o                         
   2  16   2        210.62        172.37         6.41 o                         
   3  16   2        123.37        137.99         6.00 o                         
   4  16   2        110.38        125.90         6.00 o                         
   5  16   2         62.79         66.72         5.33 o                         
   6  16   2         86.81         82.14         5.90 o                         
   7  16   2         78.18         73.34         6.09 o                         
   8  16   2         49.43         43.05         5.51 o                         
   9  16   2          0.30          1.78         5.21 o                         
  10  16   2         18.89         21.63         7.20 o                         
  -9  17   2         45.32         50.95         8.22 o                         
  -8  17   2         87.45         70.70         8.12 o                         
  -7  17   2         14.31         18.46         6.83 o                         
  -6  17   2         42.13         39.45         6.76 o                         
  -5  17   2         19.40         17.42         8.55 o                         
  -4  17   2         56.55         62.55         6.69 o                         
  -3  17   2          5.30          5.30         8.22 o                         
  -2  17   2         72.29         71.24        10.69 o                         
  -1  17   2          0.66         -4.98         4.98 o                         
   0  17   2          0.82          1.99         6.38 o                         
   1  17   2         56.91         45.75         6.52 o                         
   2  17   2         10.35          9.95         5.30 o                         
   3  17   2        230.73        227.84         7.76 o                         
   4  17   2          1.81          2.56         4.41 o                         
   5  17   2          1.52          2.01         4.74 o                         
   6  17   2         18.59         10.69         5.15 o                         
   7  17   2          0.22         -2.05         5.21 o                         
   8  17   2          0.51         -5.03         5.03 o                         
   9  17   2         26.77         39.14         5.92 o                         
  -8  18   2          1.12          0.85         7.17 o                         
  -7  18   2         19.24         26.45        12.11 o                         
  -6  18   2          0.08         -1.83         6.44 o                         
  -5  18   2          8.81         -2.52         6.04 o                         
  -4  18   2         17.85         26.34         6.36 o                         
  -3  18   2         10.60         12.99         5.95 o                         
  -2  18   2          0.73          4.76         5.81 o                         
  -1  18   2          0.20          2.53         6.02 o                         
   0  18   2          0.71         -5.64         5.64 o                         
   1  18   2          0.40         10.42         5.71 o                         
   2  18   2          0.17          6.74         9.98 o                         
   3  18   2          1.60          1.10         5.86 o                         
   4  18   2         27.64         25.66         8.37 o                         
   5  18   2          0.02         -2.40         5.94 o                         
   6  18   2         44.92         55.96         6.03 o                         
   7  18   2          1.15         -2.22         5.42 o                         
   8  18   2          0.09          0.09         5.34 o                         
  -6  19   2          3.14         -5.14         8.19 o                         
  -5  19   2          0.14         -0.94         6.60 o                         
  -4  19   2         16.91         27.38         6.93 o                         
  -3  19   2          0.12         16.31         6.61 o                         
  -2  19   2         17.81         11.43         6.44 o                         
  -1  19   2          0.13          3.15         6.04 o                         
   0  19   2          1.59          0.50         6.21 o                         
   1  19   2          3.36          1.72         6.12 o                         
   2  19   2         17.75         21.77         6.51 o                         
   3  19   2         13.10         15.69         6.53 o                         
   4  19   2          3.42         -0.35         6.12 o                         
   5  19   2         29.22         35.32         7.17 o                         
   6  19   2        119.37        146.99         9.23 o                         
  -4  20   2          0.38          8.22        13.15 o                         
  -3  20   2         52.28         68.63         7.90 o                         
  -2  20   2         44.36         39.73         7.34 o                         
  -1  20   2         12.10         14.67         6.53 o                         
   0  20   2          0.86          4.13         6.53 o                         
   1  20   2          0.70         -6.44         6.44 o                         
   2  20   2         44.22         60.55        11.82 o                         
   3  20   2          2.88          8.45         8.86 o                         
   4  20   2          0.35          3.29        12.06 o                         
 -17   1   3         21.54          6.87         5.60 o                         
 -16   1   3          0.19         -0.02         5.34 o                         
 -15   1   3          6.49         12.31         5.17 o                         
 -14   1   3          6.71          6.24         4.55 o                         
 -13   1   3         48.25         51.30         5.80 o                         
 -12   1   3         28.98         24.63         3.38 o                         
 -11   1   3         33.54         31.55         2.61 o                         
 -10   1   3         83.93         80.45         3.06 o                         
  -9   1   3        255.02        233.70         4.69 o                         
  -8   1   3        132.16        122.85         2.98 o                         
  -7   1   3        246.27        237.47         4.33 o                         
  -6   1   3          7.46         20.15         1.27 o                         
  -5   1   3       1526.47       1424.55         9.88 o                         
  -4   1   3         95.22         81.89         1.57 o                         
  -3   1   3        994.06        977.37         7.41 o                         
  -2   1   3        845.40        749.97         6.19 o                         
  -1   1   3        235.61        251.46         2.61 o                         
   0   1   3        214.90        204.88         1.82 o                         
   1   1   3        160.92        133.79         1.31 o                         
   2   1   3        131.78        136.31         1.67 o                         
   3   1   3       6902.02       7125.87        55.63 o                         
   4   1   3         77.69        102.83         1.78 o                         
   5   1   3       3037.80       3300.89        22.92 o                         
   6   1   3         59.40         43.07         1.55 o                         
   7   1   3         61.43         65.96         1.97 o                         
   8   1   3       1623.54       1603.83        13.76 o                         
   9   1   3        393.36        397.77         5.15 o                         
  10   1   3          4.90          3.64         2.07 o                         
  11   1   3         55.84         56.20         3.31 o                         
  12   1   3        127.71        140.26         7.60 o                         
  13   1   3        119.86        115.84         4.50 o                         
  14   1   3         33.04         25.22         4.04 o                         
  15   1   3          7.82          5.11         4.45 o                         
  16   1   3          0.33          3.48         4.93 o                         
  17   1   3         10.70          4.63         9.41 o                         
 -17   2   3          9.15         10.71         6.46 o                         
 -16   2   3          8.79          5.42         5.34 o                         
 -15   2   3         64.04         74.01         6.03 o                         
 -14   2   3          0.51          3.43         4.50 o                         
 -13   2   3         36.68         33.70         4.79 o                         
 -12   2   3        303.61        318.14         6.34 o                         
 -11   2   3          0.26          0.17         2.35 o                         
 -10   2   3       2394.52       2305.08        19.97 o                         
  -9   2   3        493.70        479.16         6.14 o                         
  -8   2   3        101.44         91.77         3.49 o                         
  -7   2   3       2356.58       2335.01        20.25 o                         
  -6   2   3        961.36        897.88         8.38 o                         
  -5   2   3       1258.15       1277.84        11.29 o                         
  -4   2   3      20358.84      20583.13       157.42 o                         
  -3   2   3       1649.60       1416.29        11.30 o                         
  -2   2   3       4567.73       5077.80        35.31 o                         
  -1   2   3       4676.67       4661.60        32.43 o                         
   0   2   3          3.58          9.98         0.54 o                         
   1   2   3       4466.84       4643.75        32.39 o                         
   2   2   3       7184.28       7024.34        69.83 o                         
   3   2   3        462.72        480.57         3.77 o                         
   4   2   3       3250.29       3401.05        24.10 o                         
   5   2   3       3790.31       3640.85        25.20 o                         
   6   2   3         53.74         46.28         1.66 o                         
   7   2   3       4098.80       4081.77        32.25 o                         
   8   2   3       1004.75        971.83         9.39 o                         
   9   2   3         31.92         24.34         1.99 o                         
  10   2   3       2442.32       2391.39        19.45 o                         
  11   2   3        228.44        259.51         6.18 o                         
  12   2   3        112.79        102.08         4.20 o                         
  13   2   3        919.94        900.74        14.10 o                         
  14   2   3         59.70         53.87         4.42 o                         
  15   2   3        251.59        247.82         6.79 o                         
  16   2   3        143.61        150.20        10.03 o                         
  17   2   3          2.09          2.88         7.91 o                         
 -17   3   3          8.88          0.47         6.61 o                         
 -16   3   3         64.71         76.64         6.70 o                         
 -15   3   3          1.09          2.21         5.00 o                         
 -14   3   3        151.13        141.29         7.75 o                         
 -13   3   3         53.16         60.93         4.20 o                         
 -12   3   3          2.79          2.55         2.81 o                         
 -11   3   3        232.25        241.26         5.60 o                         
 -10   3   3         10.95          9.84         2.31 o                         
  -9   3   3          4.56          9.53         1.88 o                         
  -8   3   3       1501.72       1473.60        13.55 o                         
  -7   3   3         18.01         25.11         2.07 o                         
  -6   3   3        669.16        625.98         6.60 o                         
  -5   3   3       1243.56       1188.36        10.23 o                         
  -4   3   3          3.82          1.62         0.89 o                         
  -3   3   3       5422.82       5745.52        41.17 o                         
  -2   3   3       1065.05        966.44         7.94 o                         
  -1   3   3         12.00         28.57         1.24 o                         
   0   3   3       9284.58       9457.39        72.30 o                         
   1   3   3       1817.05       1663.53        12.28 o                         
   2   3   3        332.11        328.55         3.43 o                         
   3   3   3      12924.36      13209.95        94.40 o                         
   4   3   3         72.16         50.75         1.24 o                         
   5   3   3       4857.53       4827.00        34.08 o                         
   6   3   3       4887.52       4892.44        34.68 o                         
   7   3   3        300.36        309.28         3.76 o                         
   8   3   3       3747.04       3582.41        26.84 o                         
   9   3   3        970.74        957.93         8.60 o                         
  10   3   3         27.80         36.00         2.28 o                         
  11   3   3        924.69        950.99        10.76 o                         
  12   3   3        717.41        699.96        10.09 o                         
  13   3   3         88.71         79.41         4.45 o                         
  14   3   3        451.21        434.68         8.51 o                         
  15   3   3         42.77         46.34         5.03 o                         
  16   3   3         12.56         18.16         8.56 o                         
 -16   4   3          3.10         10.12         7.02 o                         
 -15   4   3         42.10         51.30         6.21 o                         
 -14   4   3          9.30          4.23         4.70 o                         
 -13   4   3         47.63         52.07         4.61 o                         
 -12   4   3        203.54        228.89         6.72 o                         
 -11   4   3         62.20         70.97         3.38 o                         
 -10   4   3         33.61         38.10         2.58 o                         
  -9   4   3        194.02        201.35         4.01 o                         
  -8   4   3         54.30         56.14         1.85 o                         
  -7   4   3        442.61        459.41         5.31 o                         
  -6   4   3        172.88        165.13         2.78 o                         
  -5   4   3        944.99        928.82         8.58 o                         
  -4   4   3        856.82        829.35         7.57 o                         
  -3   4   3        190.84        169.88         2.13 o                         
  -2   4   3        666.77        718.28         7.36 o                         
  -1   4   3        667.60        666.29         6.83 o                         
   0   4   3        498.38        459.96         4.95 o                         
   1   4   3       2930.06       3073.49        24.74 o                         
   2   4   3         26.15         41.04         1.18 o                         
   3   4   3         71.39         83.53         2.01 o                         
   4   4   3        865.97        867.99         7.04 o                         
   5   4   3       1586.23       1615.98        12.05 o                         
   6   4   3        346.39        382.02         4.15 o                         
   7   4   3       1335.25       1288.54        10.86 o                         
   8   4   3          4.56          6.48         1.68 o                         
   9   4   3       1230.51       1225.98        10.50 o                         
  10   4   3        391.18        411.43         6.23 o                         
  11   4   3         59.26         54.44         3.28 o                         
  12   4   3        126.29        124.58         4.95 o                         
  13   4   3        115.82        120.49         6.30 o                         
  14   4   3          3.31          5.36         4.02 o                         
  15   4   3        240.56        252.00         7.44 o                         
  16   4   3         35.68         32.70         5.81 o                         
 -16   5   3         27.77         19.64         9.32 o                         
 -15   5   3         17.71         20.74         6.32 o                         
 -14   5   3          1.57         10.04         5.72 o                         
 -13   5   3          8.01         12.54         4.33 o                         
 -12   5   3          6.43          7.16         3.20 o                         
 -11   5   3         20.25         31.30         2.95 o                         
 -10   5   3        165.44        169.01         4.73 o                         
  -9   5   3          4.35         10.21         2.17 o                         
  -8   5   3        306.76        341.08         4.73 o                         
  -7   5   3         24.68         27.11         1.74 o                         
  -6   5   3        405.35        436.28         4.68 o                         
  -5   5   3        466.67        525.53         5.39 o                         
  -4   5   3        436.78        454.95         5.35 o                         
  -3   5   3       1679.99       1795.93        15.45 o                         
  -2   5   3          0.88          0.87         1.09 o                         
  -1   5   3        430.03        420.09         6.07 o                         
   0   5   3       1013.70       1060.15        11.70 o                         
   1   5   3       4115.49       4170.36        38.27 o                         
   2   5   3         68.85         82.67         1.69 o                         
   3   5   3         28.76         22.73         1.19 o                         
   4   5   3        145.85        147.58         2.28 o                         
   5   5   3          0.69         -0.21         0.88 o                         
   6   5   3         12.12         10.59         1.25 o                         
   7   5   3        713.61        741.45         6.96 o                         
   8   5   3        278.46        278.75         4.65 o                         
   9   5   3         13.56         13.46         1.94 o                         
  10   5   3         78.19         76.68         3.10 o                         
  11   5   3         15.11          4.96         2.84 o                         
  12   5   3         33.54         37.23         3.79 o                         
  13   5   3         23.17         27.19         4.12 o                         
  14   5   3         10.42          6.12         4.58 o                         
  15   5   3          6.28         13.91         4.76 o                         
  16   5   3         24.85         28.65         5.66 o                         
 -16   6   3         44.59         31.05         9.23 o                         
 -15   6   3         49.97         43.68         6.70 o                         
 -14   6   3          0.18          0.16         5.33 o                         
 -13   6   3         48.40         47.68         5.96 o                         
 -12   6   3         24.40         22.88         3.48 o                         
 -11   6   3          0.65         -2.46         2.80 o                         
 -10   6   3        124.99        105.62         3.71 o                         
  -9   6   3         13.83         25.16         2.37 o                         
  -8   6   3         42.74         51.93         2.32 o                         
  -7   6   3       1289.83       1229.68        11.51 o                         
  -6   6   3         47.96         37.05         2.02 o                         
  -5   6   3        534.55        534.48         5.20 o                         
  -4   6   3        665.38        625.72         6.22 o                         
  -3   6   3         49.58         88.91         2.10 o                         
  -2   6   3        488.90        501.75         5.47 o                         
  -1   6   3        863.51        891.70        12.11 o                         
   0   6   3         66.53        110.05         5.49 o                         
   1   6   3         98.57         70.55         2.63 o                         
   2   6   3        133.80        119.61         2.36 o                         
   3   6   3        135.79        139.88         2.39 o                         
   4   6   3          7.32          9.09         1.11 o                         
   5   6   3       1543.51       1544.20        12.87 o                         
   6   6   3         15.15         22.05         1.30 o                         
   7   6   3        698.49        668.96         6.45 o                         
   8   6   3        180.12        156.89         4.33 o                         
   9   6   3        484.79        461.11         5.80 o                         
  10   6   3       1126.99       1103.91        11.97 o                         
  11   6   3         64.64         80.86         4.29 o                         
  12   6   3          2.82          3.23         3.58 o                         
  13   6   3        244.71        248.24         7.01 o                         
  14   6   3         29.59         31.92         4.74 o                         
  15   6   3         92.09         83.92         6.18 o                         
  16   6   3          6.79         12.11         5.81 o                         
 -16   7   3          0.49          2.49         7.49 o                         
 -15   7   3          1.65          0.65         6.93 o                         
 -14   7   3         20.89         18.69         5.33 o                         
 -13   7   3        155.78        159.53         6.90 o                         
 -12   7   3        227.24        185.83         5.36 o                         
 -11   7   3        120.52        126.84         4.43 o                         
 -10   7   3          0.66          1.21         2.61 o                         
  -9   7   3        106.16         98.87         3.35 o                         
  -8   7   3        569.65        536.77         6.68 o                         
  -7   7   3          0.63          1.92         1.51 o                         
  -6   7   3       1029.93        933.16         8.54 o                         
  -5   7   3       1460.77       1367.42        12.17 o                         
  -4   7   3         57.74         60.55         1.53 o                         
  -3   7   3       2847.95       2737.85        28.87 o                         
  -2   7   3       3968.43       3923.43        38.14 o                         
  -1   7   3       1075.91       1058.28        13.82 o                         
   0   7   3       7388.50       7270.06        69.83 o                         
   1   7   3       2839.66       2622.36        26.04 o                         
   2   7   3          5.93          9.05         1.08 o                         
   3   7   3       4111.87       4254.60        33.12 o                         
   4   7   3       2073.49       2030.83        16.47 o                         
   5   7   3       1097.91       1068.77         9.71 o                         
   6   7   3       4401.91       4283.57        33.76 o                         
   7   7   3        188.65        188.99         2.97 o                         
   8   7   3        267.40        242.27         4.08 o                         
   9   7   3        526.11        537.54         7.33 o                         
  10   7   3          9.01         11.63         3.16 o                         
  11   7   3        257.02        244.01         8.83 o                         
  12   7   3        390.01        384.19         8.27 o                         
  13   7   3          0.17          4.51         4.28 o                         
  14   7   3        198.54        203.50         7.58 o                         
  15   7   3          6.97         11.25         5.47 o                         
  16   7   3          5.62          7.58        15.91 o                         
 -15   8   3         13.04          0.67         7.08 o                         
 -14   8   3         54.99         57.27         6.53 o                         
 -13   8   3        269.72        263.76         9.72 o                         
 -12   8   3         73.55         87.20         4.44 o                         
 -11   8   3         16.29         18.55         3.36 o                         
 -10   8   3        249.48        241.23         8.24 o                         
  -9   8   3        184.57        203.77         5.04 o                         
  -8   8   3         52.55         45.39         2.74 o                         
  -7   8   3         51.29         53.66         2.22 o                         
  -6   8   3       1928.83       2014.39        17.68 o                         
  -5   8   3        366.87        389.19         4.59 o                         
  -4   8   3        403.41        361.33         4.24 o                         
  -3   8   3       1343.11       1384.27        15.42 o                         
  -2   8   3        603.16        645.36         7.39 o                         
  -1   8   3        776.75        727.05        11.74 o                         
   0   8   3        424.25        417.46         6.16 o                         
   1   8   3       1588.49       1633.81        19.76 o                         
   2   8   3        971.94        867.28         7.48 o                         
   3   8   3          7.91          8.41         1.20 o                         
   4   8   3       1245.41       1255.59        11.06 o                         
   5   8   3       2030.99       1973.17        16.27 o                         
   6   8   3       1700.31       1573.31        12.53 o                         
   7   8   3        246.88        270.21         4.32 o                         
   8   8   3        354.51        318.16         6.59 o                         
   9   8   3        653.31        617.85         7.76 o                         
  10   8   3        607.79        628.98         9.21 o                         
  11   8   3         46.61         42.68         4.12 o                         
  12   8   3        271.58        272.88         9.02 o                         
  13   8   3        123.89        133.26         5.90 o                         
  14   8   3          1.95         -0.84         5.05 o                         
  15   8   3         58.70         50.71         6.54 o                         
 -15   9   3          0.51         14.83         7.33 o                         
 -14   9   3          1.25         11.00         6.05 o                         
 -13   9   3         78.69         87.29         7.30 o                         
 -12   9   3         11.77         13.23         3.65 o                         
 -11   9   3        178.23        192.95         5.32 o                         
 -10   9   3         18.06         22.72         3.38 o                         
  -9   9   3         13.26         14.27         3.00 o                         
  -8   9   3        253.04        281.62         5.79 o                         
  -7   9   3        129.10        137.80         3.59 o                         
  -6   9   3        463.87        475.59         5.69 o                         
  -5   9   3        288.79        317.93         3.83 o                         
  -4   9   3        257.05        238.65         3.74 o                         
  -3   9   3        680.82        718.49        13.51 o                         
  -2   9   3        418.98        404.81         6.00 o                         
  -1   9   3       1127.20       1070.25        14.42 o                         
   0   9   3        962.83        930.30        12.76 o                         
   1   9   3        377.06        413.39         5.24 o                         
   2   9   3        122.94        100.52         2.88 o                         
   3   9   3       1837.20       1832.63        14.38 o                         
   4   9   3          3.35          1.87         1.25 o                         
   5   9   3        429.08        392.78         4.51 o                         
   6   9   3        550.77        511.17         6.07 o                         
   7   9   3         96.75        104.47         2.91 o                         
   8   9   3         63.29         70.10         3.16 o                         
   9   9   3        376.54        397.86         8.68 o                         
  10   9   3          1.46          1.44         3.46 o                         
  11   9   3        474.48        459.53         9.01 o                         
  12   9   3         56.94         50.42         5.09 o                         
  13   9   3         38.92         40.23         6.24 o                         
  14   9   3        122.24        127.99         9.15 o                         
  15   9   3          8.53         18.99         6.51 o                         
 -15  10   3          5.61          0.87         8.75 o                         
 -14  10   3          2.19          3.67         5.97 o                         
 -13  10   3         16.82          9.41         5.61 o                         
 -12  10   3         42.52         55.21         5.26 o                         
 -11  10   3          9.13         10.18         3.45 o                         
 -10  10   3          0.98         -2.94         2.94 o                         
  -9  10   3         57.23         72.03         3.75 o                         
  -8  10   3          0.08          0.27         2.62 o                         
  -7  10   3          6.96         13.72         2.53 o                         
  -6  10   3          2.04          4.93         2.00 o                         
  -5  10   3          7.87          5.52         1.29 o                         
  -4  10   3        168.22        171.56         4.00 o                         
  -3  10   3        156.54        159.08         3.43 o                         
  -2  10   3        250.42        251.42         5.29 o                         
  -1  10   3       1341.00       1337.89        18.74 o                         
   0  10   3        164.11        158.56         4.36 o                         
   1  10   3        190.86        178.34         4.56 o                         
   2  10   3        339.43        326.18         3.32 o                         
   3  10   3         13.14         12.01         1.17 o                         
   4  10   3        538.62        512.96         5.50 o                         
   5  10   3         20.64         17.72         1.80 o                         
   6  10   3          4.39          7.96         1.98 o                         
   7  10   3        783.70        697.35         7.97 o                         
   8  10   3          2.54          4.66         2.54 o                         
   9  10   3         67.32         59.71         4.05 o                         
  10  10   3         71.43         64.59         4.72 o                         
  11  10   3          0.16          3.24         4.76 o                         
  12  10   3         71.77         84.19         5.64 o                         
  13  10   3         16.72         16.66         5.25 o                         
  14  10   3          0.70          6.31         6.15 o                         
 -14  11   3          0.88          9.72         6.29 o                         
 -13  11   3         13.69          8.12         5.85 o                         
 -12  11   3          0.26          2.27         5.25 o                         
 -11  11   3        161.75        154.73         6.38 o                         
 -10  11   3         67.89         65.24         4.40 o                         
  -9  11   3          3.85          3.08         3.13 o                         
  -8  11   3         22.48         18.43         2.93 o                         
  -7  11   3        321.42        306.78         5.98 o                         
  -6  11   3         52.77         71.51         3.30 o                         
  -5  11   3        338.39        322.63         5.58 o                         
  -4  11   3         79.94         70.35         2.87 o                         
  -3  11   3        684.92        655.82         8.01 o                         
  -2  11   3          3.41          3.21         1.78 o                         
  -1  11   3        136.08        134.96         3.21 o                         
   0  11   3       1160.76       1117.97        12.80 o                         
   1  11   3          5.49          4.24         1.62 o                         
   2  11   3        460.62        423.70         5.00 o                         
   3  11   3       1767.77       1686.73        15.89 o                         
   4  11   3         24.59         26.50         2.04 o                         
   5  11   3          2.37          1.87         2.30 o                         
   6  11   3        355.75        382.11         6.45 o                         
   7  11   3        372.12        368.45         7.46 o                         
   8  11   3         62.88         67.11         4.16 o                         
   9  11   3         16.03         19.48         3.89 o                         
  10  11   3         39.74         39.51         4.76 o                         
  11  11   3         20.43         27.17         4.74 o                         
  12  11   3         38.62         36.70         6.17 o                         
  13  11   3         96.80        107.24         7.23 o                         
  14  11   3         47.41         56.55         6.89 o                         
 -13  12   3         49.71         46.46         6.43 o                         
 -12  12   3          3.97          7.97         5.55 o                         
 -11  12   3          0.31          6.78         5.00 o                         
 -10  12   3         96.71         91.46         5.29 o                         
  -9  12   3         26.62         29.29         4.49 o                         
  -8  12   3         13.14          4.33         2.96 o                         
  -7  12   3          5.40          2.64         2.72 o                         
  -6  12   3        455.56        469.77         7.27 o                         
  -5  12   3         93.93         82.63         3.62 o                         
  -4  12   3        248.46        248.99         5.20 o                         
  -3  12   3        117.82        126.94         3.69 o                         
  -2  12   3         63.19         64.22         2.75 o                         
  -1  12   3        204.92        205.49         4.38 o                         
   0  12   3         47.23         60.57         3.82 o                         
   1  12   3         72.13         80.81         4.59 o                         
   2  12   3        997.02        960.62        10.23 o                         
   3  12   3         19.15         19.84         2.36 o                         
   4  12   3        602.52        586.59         9.06 o                         
   5  12   3        211.69        224.89         5.66 o                         
   6  12   3        134.75        113.62         4.76 o                         
   7  12   3        307.27        314.38         7.20 o                         
   8  12   3         46.65         44.70         4.20 o                         
   9  12   3         19.81         24.31         4.29 o                         
  10  12   3        213.93        195.18         6.77 o                         
  11  12   3         67.80         55.06         5.35 o                         
  12  12   3        104.99        101.56         7.55 o                         
  13  12   3         50.84         53.25         7.58 o                         
 -13  13   3         26.70         36.67         6.33 o                         
 -12  13   3         10.14          9.57         5.58 o                         
 -11  13   3          3.80         11.15         5.08 o                         
 -10  13   3        129.74        131.35         6.37 o                         
  -9  13   3        266.45        253.74         7.75 o                         
  -8  13   3          4.02         12.05         3.67 o                         
  -7  13   3        247.28        258.47         6.57 o                         
  -6  13   3        613.11        538.29         9.82 o                         
  -5  13   3          4.12          1.94         2.86 o                         
  -4  13   3          7.93          9.44         2.76 o                         
  -3  13   3        149.09        150.28         5.14 o                         
  -2  13   3        798.07        832.77        12.85 o                         
  -1  13   3       1147.47       1051.23        15.56 o                         
   0  13   3         18.98         14.61         3.32 o                         
   1  13   3        597.57        589.98        12.37 o                         
   2  13   3        758.86        721.03        10.28 o                         
   3  13   3         14.23         19.91         3.21 o                         
   4  13   3        241.18        265.92         6.09 o                         
   5  13   3         52.20         52.55         4.53 o                         
   6  13   3        431.31        392.65         8.99 o                         
   7  13   3          4.23          0.31         3.73 o                         
   8  13   3        122.05        159.02         5.99 o                         
   9  13   3        143.53        156.82         6.26 o                         
  10  13   3          4.06         -0.76         4.61 o                         
  11  13   3          3.97         -1.69         5.01 o                         
  12  13   3        153.14        151.38         9.14 o                         
  13  13   3         47.17         63.85        15.62 o                         
 -12  14   3          3.51          9.06         7.20 o                         
 -11  14   3         22.55         23.77         7.08 o                         
 -10  14   3          2.07          8.86         9.36 o                         
  -9  14   3        180.81        199.72         8.73 o                         
  -8  14   3         33.61         20.19         5.55 o                         
  -7  14   3         83.84         96.14         6.36 o                         
  -6  14   3         28.98         42.96         5.14 o                         
  -5  14   3        111.60         89.95         5.57 o                         
  -4  14   3        375.37        403.44        11.15 o                         
  -3  14   3         57.79         72.84         4.87 o                         
  -2  14   3         13.00         10.40         3.80 o                         
  -1  14   3        779.04        750.73        14.54 o                         
   0  14   3         36.52         43.95         4.11 o                         
   1  14   3        414.59        373.59         9.64 o                         
   2  14   3        406.97        402.36         9.76 o                         
   3  14   3          0.11          5.85         2.97 o                         
   4  14   3        210.42        198.21         6.08 o                         
   5  14   3        241.25        224.92         6.74 o                         
   6  14   3          8.91          3.71         3.70 o                         
   7  14   3        286.86        272.05        10.89 o                         
   8  14   3          9.08         18.78         4.49 o                         
   9  14   3          9.83          8.38         4.66 o                         
  10  14   3        149.36        150.11         7.33 o                         
  11  14   3          5.87          5.04         6.24 o                         
  12  14   3         25.32         30.12        10.76 o                         
 -11  15   3          0.17         -2.18         6.85 o                         
 -10  15   3          3.12          2.08         6.40 o                         
  -9  15   3          0.32          5.56         5.98 o                         
  -8  15   3         85.18         81.41         6.77 o                         
  -7  15   3          5.15          7.10         5.38 o                         
  -6  15   3          0.50          3.94         5.00 o                         
  -5  15   3         20.66         21.32         4.74 o                         
  -4  15   3         14.07         22.85         4.55 o                         
  -3  15   3          1.20          0.95         4.16 o                         
  -2  15   3         42.67         38.23         4.55 o                         
  -1  15   3         54.06         52.34         4.85 o                         
   0  15   3         60.37         54.78         4.94 o                         
   1  15   3          2.34          4.97         4.10 o                         
   2  15   3         24.06         17.08         4.64 o                         
   3  15   3          0.90          5.53         3.24 o                         
   4  15   3         21.60         30.36         3.75 o                         
   5  15   3         26.40         28.19         4.04 o                         
   6  15   3         70.19         70.80         5.03 o                         
   7  15   3         66.36         71.68         5.48 o                         
   8  15   3          7.45          0.83         4.75 o                         
   9  15   3         50.55         53.77         5.63 o                         
  10  15   3         34.51         45.43         6.11 o                         
  11  15   3         41.25         39.70         7.07 o                         
 -10  16   3          0.14          3.15         9.53 o                         
  -9  16   3         10.84          5.40         6.41 o                         
  -8  16   3         27.23         17.42         6.17 o                         
  -7  16   3          3.42         -0.51         5.47 o                         
  -6  16   3          0.62         -1.25         5.25 o                         
  -5  16   3          2.05         -1.77         4.96 o                         
  -4  16   3        110.88        111.63         6.85 o                         
  -3  16   3          1.50         -3.29         4.48 o                         
  -2  16   3          0.66         -4.19         4.19 o                         
  -1  16   3         54.12         65.67         5.61 o                         
   0  16   3         49.03         45.85         5.93 o                         
   1  16   3          9.11         20.51         4.67 o                         
   2  16   3         27.88         36.82         5.02 o                         
   3  16   3         37.17         43.11         5.16 o                         
   4  16   3         13.45         13.65         5.52 o                         
   5  16   3         46.02         56.28         5.88 o                         
   6  16   3          1.12         -2.59         4.52 o                         
   7  16   3         37.35         48.90         5.74 o                         
   8  16   3          0.69         -4.03         4.82 o                         
   9  16   3          3.09          9.10         5.38 o                         
  10  16   3          7.20          5.30         5.71 o                         
  -9  17   3          5.70          3.55         7.49 o                         
  -8  17   3         23.33         26.59         7.38 o                         
  -7  17   3          0.35          2.83         6.55 o                         
  -6  17   3         11.28          6.85         6.39 o                         
  -5  17   3          1.24         -2.86         5.98 o                         
  -4  17   3         26.47         37.40         6.62 o                         
  -3  17   3        107.66        128.25         7.70 o                         
  -2  17   3          1.34          5.76         5.46 o                         
  -1  17   3         15.33         16.35         5.41 o                         
   0  17   3          1.09         -1.61         5.24 o                         
   1  17   3          9.04         10.43         5.64 o                         
   2  17   3        102.65        103.82         7.31 o                         
   3  17   3          6.30         10.60         5.78 o                         
   4  17   3         56.26         83.07         7.16 o                         
   5  17   3         37.06         50.11        11.29 o                         
   6  17   3          3.38          8.36         6.51 o                         
   7  17   3         19.80         19.50         6.69 o                         
   8  17   3         32.43         37.07         6.77 o                         
   9  17   3         58.87         58.37         7.21 o                         
  -7  18   3          0.77         12.45         7.08 o                         
  -6  18   3          1.03         -6.46         6.51 o                         
  -5  18   3          1.49          3.87         6.30 o                         
  -4  18   3        191.12        187.80         9.41 o                         
  -3  18   3         32.08         18.67         6.71 o                         
  -2  18   3          2.11          4.57         5.81 o                         
  -1  18   3         10.43          7.89         6.28 o                         
   0  18   3         54.75         72.71         7.32 o                         
   1  18   3         96.40        103.17         7.57 o                         
   2  18   3         32.03         46.67         6.71 o                         
   3  18   3          7.20         10.19         6.18 o                         
   4  18   3        174.65        182.10         9.19 o                         
   5  18   3          1.38         12.94         7.44 o                         
   6  18   3          7.14          9.55         6.84 o                         
   7  18   3          3.58          0.24         6.88 o                         
  -5  19   3         26.85         27.83         7.11 o                         
  -4  19   3         12.15         27.53         8.10 o                         
  -3  19   3         52.53         44.27         8.16 o                         
  -2  19   3         33.14         48.01        11.57 o                         
  -1  19   3          1.40         -1.70         6.04 o                         
   0  19   3         30.67         35.96         6.90 o                         
   1  19   3         28.41         28.14         6.65 o                         
   2  19   3          1.62         -0.75         6.16 o                         
   3  19   3        102.19        101.54        10.55 o                         
   4  19   3         19.42         28.85         8.57 o                         
   5  19   3          1.47         -6.49         6.49 o                         
  -2  20   3          4.12         -0.83         9.23 o                         
  -1  20   3          3.22          3.15         6.71 o                         
   0  20   3          0.15          2.15         6.58 o                         
   1  20   3          0.10         -2.39         6.71 o                         
   2  20   3         23.51         13.15        13.15 o                         
 -16   0   4         95.10         81.92         8.71 o                         
 -15   0   4         12.41         12.93         7.04 o                         
 -14   0   4         13.91         13.32         6.33 o                         
 -13   0   4        679.79        666.22        13.81 o                         
 -12   0   4         11.24         18.33         5.41 o                         
 -11   0   4          2.12         -4.67         4.67 o                         
 -10   0   4        234.84        246.92         6.94 o                         
  -9   0   4          3.83          3.94         2.69 o                         
  -8   0   4        339.48        367.73        10.06 o                         
  -7   0   4         17.35         17.10         1.86 o                         
  -6   0   4       7201.68       7510.07        72.00 o                         
  -5   0   4      12017.17      12408.01       118.14 o                         
  -4   0   4        668.83        883.21         9.28 o                         
  -3   0   4        104.89        120.14         2.51 o                         
  -2   0   4       5404.97       5521.01        52.89 o                         
  -1   0   4       6808.70       6520.40        66.01 o                         
   0   0   4        117.71        169.91         2.52 o                         
   1   0   4       5810.40       5791.89        52.68 o                         
   2   0   4      15327.38      15651.23       141.69 o                         
   3   0   4       6156.22       6692.53        60.96 o                         
   4   0   4       9951.47       9984.10        95.41 o                         
   5   0   4       3471.28       3412.55        35.67 o                         
   6   0   4       3759.97       3699.67        41.45 o                         
   7   0   4       2080.21       2058.24        24.20 o                         
   8   0   4       1151.44       1178.53        14.18 o                         
   9   0   4       2929.23       2847.61        31.07 o                         
  10   0   4        701.02        738.90        13.18 o                         
  11   0   4         17.71         14.74         4.43 o                         
  12   0   4        810.89        753.48        14.21 o                         
  13   0   4        646.98        708.81        16.07 o                         
  14   0   4        239.42        258.69        10.20 o                         
  15   0   4         73.88         78.83         7.75 o                         
  16   0   4         76.21         85.36         8.21 o                         
 -16   1   4          3.59         -1.07         6.01 o                         
 -15   1   4          4.10         -4.72         4.72 o                         
 -14   1   4          5.94          6.45         4.22 o                         
 -13   1   4         26.58         38.88         3.99 o                         
 -12   1   4        196.38        188.46         5.42 o                         
 -11   1   4        279.52        280.87         6.03 o                         
 -10   1   4         51.09         55.98         3.05 o                         
  -9   1   4        376.10        366.50         5.41 o                         
  -8   1   4        429.20        430.64         5.90 o                         
  -7   1   4         97.81        108.52         3.72 o                         
  -6   1   4        568.24        595.41         5.28 o                         
  -5   1   4       3727.31       3807.75        27.72 o                         
  -4   1   4       1684.98       1817.79        14.54 o                         
  -3   1   4        971.45        917.60         7.42 o                         
  -2   1   4        121.22         96.04         1.54 o                         
  -1   1   4        473.32        483.04         4.13 o                         
   0   1   4       3520.76       3434.06        24.93 o                         
   1   1   4          2.79          6.80         0.68 o                         
   2   1   4       1573.66       1651.31        11.10 o                         
   3   1   4       1195.16       1155.19         8.30 o                         
   4   1   4        336.20        411.40         3.85 o                         
   5   1   4        782.27        742.42         6.23 o                         
   6   1   4       1211.38       1190.55        10.05 o                         
   7   1   4        163.15        160.93         3.78 o                         
   8   1   4       1727.22       1706.92        13.74 o                         
   9   1   4         71.55         83.62         2.76 o                         
  10   1   4        154.21        153.82         4.80 o                         
  11   1   4       1024.99        968.22        11.61 o                         
  12   1   4        107.95        112.39         5.38 o                         
  13   1   4        228.56        220.60         6.22 o                         
  14   1   4        203.13        216.99         7.53 o                         
  15   1   4          1.93         -4.20         4.56 o                         
  16   1   4        148.31        156.13         8.28 o                         
 -16   2   4          5.27          2.89         5.94 o                         
 -15   2   4         11.65         25.54         5.73 o                         
 -14   2   4          7.98          1.75         4.59 o                         
 -13   2   4         54.42         44.79         4.20 o                         
 -12   2   4         38.15         36.42         3.55 o                         
 -11   2   4        112.39        105.72         3.88 o                         
 -10   2   4         14.81         16.01         2.70 o                         
  -9   2   4         18.59         13.91         2.42 o                         
  -8   2   4         17.52         19.07         1.75 o                         
  -7   2   4        533.96        549.55         6.08 o                         
  -6   2   4        313.04        344.01         4.56 o                         
  -5   2   4          5.68         10.01         1.01 o                         
  -4   2   4       1922.22       2060.42        16.41 o                         
  -3   2   4        408.25        466.55         4.25 o                         
  -2   2   4         27.60         29.20         0.97 o                         
  -1   2   4         93.14        101.06         1.76 o                         
   0   2   4         48.93         61.69         1.36 o                         
   1   2   4        616.14        625.00         5.05 o                         
   2   2   4        161.14        159.30         2.14 o                         
   3   2   4         90.05         97.34         1.94 o                         
   4   2   4        350.00        341.80         3.70 o                         
   5   2   4          0.83          0.85         1.05 o                         
   6   2   4        109.30        110.29         3.10 o                         
   7   2   4       1127.84       1094.68         9.24 o                         
   8   2   4        252.74        226.78         3.70 o                         
   9   2   4        205.66        175.85         4.12 o                         
  10   2   4        345.83        305.94         5.87 o                         
  11   2   4         14.14         10.59         3.34 o                         
  12   2   4        145.02        139.09         4.97 o                         
  13   2   4          9.31         13.72         3.87 o                         
  14   2   4          1.22          4.66         4.22 o                         
  15   2   4         54.93         51.36         5.21 o                         
  16   2   4         52.69         62.48         6.00 o                         
 -16   3   4         11.59          6.29         5.98 o                         
 -15   3   4          5.98         12.06         5.60 o                         
 -14   3   4         13.32         12.31         5.45 o                         
 -13   3   4          1.69          1.54         4.02 o                         
 -12   3   4         28.01         21.78         3.59 o                         
 -11   3   4         40.32         32.94         3.07 o                         
 -10   3   4         22.22         17.66         2.75 o                         
  -9   3   4         75.99         87.13         3.24 o                         
  -8   3   4        261.97        241.12         4.20 o                         
  -7   3   4         27.03         28.24         1.94 o                         
  -6   3   4          1.25          1.21         1.47 o                         
  -5   3   4        613.47        609.67         6.34 o                         
  -4   3   4        453.16        490.97         4.91 o                         
  -3   3   4        154.25        182.27         2.23 o                         
  -2   3   4        712.38        740.38         6.81 o                         
  -1   3   4         53.94         59.69         1.10 o                         
   0   3   4        275.90        257.19         2.54 o                         
   1   3   4        806.01        874.99         7.15 o                         
   2   3   4       1787.36       1838.20        14.02 o                         
   3   3   4          5.35         11.13         1.05 o                         
   4   3   4        823.97        916.30         7.26 o                         
   5   3   4        188.21        175.40         2.46 o                         
   6   3   4        377.90        365.20         4.29 o                         
   7   3   4        432.18        441.58         4.78 o                         
   8   3   4         36.10         37.10         2.20 o                         
   9   3   4         25.62         22.90         2.13 o                         
  10   3   4         32.44         25.51         3.20 o                         
  11   3   4         86.67         88.38         4.68 o                         
  12   3   4         52.94         53.36         4.07 o                         
  13   3   4         31.01         33.14         4.18 o                         
  14   3   4          9.84          4.16         4.18 o                         
  15   3   4          3.02         11.22         4.93 o                         
  16   3   4         39.12         27.92         5.83 o                         
 -16   4   4         13.60         15.48         6.29 o                         
 -15   4   4         36.12         39.01         5.92 o                         
 -14   4   4         35.71         26.60         4.96 o                         
 -13   4   4         57.33         63.47         5.47 o                         
 -12   4   4         12.59         19.14         3.25 o                         
 -11   4   4        108.69         85.75         3.46 o                         
 -10   4   4         63.14         61.08         3.16 o                         
  -9   4   4         21.08         19.39         2.33 o                         
  -8   4   4         39.10         36.43         2.25 o                         
  -7   4   4        622.52        605.07         6.77 o                         
  -6   4   4          9.84         15.57         1.48 o                         
  -5   4   4        650.08        609.77         6.14 o                         
  -4   4   4        207.28        197.00         2.38 o                         
  -3   4   4         45.97         45.14         1.13 o                         
  -2   4   4       5610.54       5587.33        46.45 o                         
  -1   4   4       1394.57       1311.35        13.49 o                         
   0   4   4        141.06        150.38         2.42 o                         
   1   4   4       4884.35       4791.71        35.70 o                         
   2   4   4       6430.84       6546.22        47.12 o                         
   3   4   4        586.20        586.29         5.30 o                         
   4   4   4       6034.69       5866.79        42.55 o                         
   5   4   4       1919.65       1861.53        14.30 o                         
   6   4   4       1465.39       1499.91        11.87 o                         
   7   4   4       1318.69       1298.44        11.05 o                         
   8   4   4        453.78        483.72         5.29 o                         
   9   4   4        192.37        186.66         4.60 o                         
  10   4   4        681.74        684.56        10.06 o                         
  11   4   4          0.25          0.56         3.29 o                         
  12   4   4        200.12        218.26         5.97 o                         
  13   4   4        132.98        139.79         5.33 o                         
  14   4   4          4.48         -2.04         4.27 o                         
  15   4   4         60.74         58.41         5.82 o                         
  16   4   4          1.11          5.90         5.47 o                         
 -16   5   4          2.82          5.27         6.74 o                         
 -15   5   4         28.31         11.58         5.77 o                         
 -14   5   4          6.77         10.72         5.19 o                         
 -13   5   4         20.54         31.94         5.10 o                         
 -12   5   4        306.96        292.74         6.98 o                         
 -11   5   4         43.85         56.64         3.56 o                         
 -10   5   4         15.77         22.64         2.90 o                         
  -9   5   4        542.10        509.62         6.68 o                         
  -8   5   4       1174.37       1188.75        11.97 o                         
  -7   5   4        497.87        496.15         5.45 o                         
  -6   5   4       1784.37       1809.70        16.04 o                         
  -5   5   4        841.98        882.90         8.32 o                         
  -4   5   4         24.66         24.67         1.06 o                         
  -3   5   4       8406.10       8407.81        85.58 o                         
  -2   5   4        427.85        372.99         4.88 o                         
  -1   5   4       1622.19       1662.60        17.52 o                         
   0   5   4       1350.66       1271.47        11.94 o                         
   1   5   4       1052.98       1070.33        10.13 o                         
   2   5   4       5681.46       5911.60        43.99 o                         
   3   5   4       1782.59       1674.07        12.79 o                         
   4   5   4        672.32        655.41         5.98 o                         
   5   5   4       2659.69       2671.13        20.82 o                         
   6   5   4       1737.10       1769.22        14.26 o                         
   7   5   4        749.42        727.31         6.95 o                         
   8   5   4        883.91        868.94         8.56 o                         
   9   5   4        964.26        989.62         9.96 o                         
  10   5   4         78.69         81.01         4.58 o                         
  11   5   4       1126.52       1055.78        13.28 o                         
  12   5   4        157.32        157.84         6.11 o                         
  13   5   4        309.28        329.16         7.49 o                         
  14   5   4        168.80        157.21         6.57 o                         
  15   5   4         23.86         32.10         5.42 o                         
  16   5   4        122.00        125.93         8.84 o                         
 -16   6   4         10.22         -0.82         5.96 o                         
 -15   6   4         51.94         57.71         6.25 o                         
 -14   6   4          7.51          9.53         5.34 o                         
 -13   6   4          5.25         -2.06         4.87 o                         
 -12   6   4         43.63         49.19         5.35 o                         
 -11   6   4         37.69         31.47         3.35 o                         
 -10   6   4         88.84        108.66         4.65 o                         
  -9   6   4        183.75        210.56         4.37 o                         
  -8   6   4          2.37          5.22         1.97 o                         
  -7   6   4        638.17        650.10         7.58 o                         
  -6   6   4         68.54         71.95         2.02 o                         
  -5   6   4        375.22        394.91         4.00 o                         
  -4   6   4        726.76        763.68         7.62 o                         
  -3   6   4         33.08         39.09         1.93 o                         
  -2   6   4        346.44        360.01         7.63 o                         
  -1   6   4        373.29        340.57         5.80 o                         
   0   6   4        362.76        377.38         5.86 o                         
   1   6   4        184.28        164.35         3.47 o                         
   2   6   4        231.48        226.38         2.73 o                         
   3   6   4        758.28        705.42         6.22 o                         
   4   6   4       1994.31       1945.42        15.35 o                         
   5   6   4        180.06        203.88         3.09 o                         
   6   6   4       1428.71       1381.37        11.60 o                         
   7   6   4       1131.27       1097.94        10.23 o                         
   8   6   4          2.67          0.76         1.89 o                         
   9   6   4        336.70        316.24         5.28 o                         
  10   6   4        731.43        719.29        10.06 o                         
  11   6   4         45.00         44.71         3.95 o                         
  12   6   4        482.46        477.80         9.39 o                         
  13   6   4        244.41        243.96        10.23 o                         
  14   6   4         49.88         45.11         5.16 o                         
  15   6   4        152.50        137.36         7.00 o                         
 -15   7   4         10.91         11.53         5.72 o                         
 -14   7   4         68.84         79.46         6.43 o                         
 -13   7   4         10.93          3.23         5.05 o                         
 -12   7   4          0.37         -1.48         3.84 o                         
 -11   7   4         55.14         64.83         4.01 o                         
 -10   7   4          0.08         -2.70         2.70 o                         
  -9   7   4        196.87        216.23         4.78 o                         
  -8   7   4         63.36         54.91         2.56 o                         
  -7   7   4         51.25         60.12         2.42 o                         
  -6   7   4        194.98        217.91         3.34 o                         
  -5   7   4        121.86        127.83         2.47 o                         
  -4   7   4         88.66        100.43         1.98 o                         
  -3   7   4        105.35         99.98         2.98 o                         
  -2   7   4        928.58        912.15        11.84 o                         
  -1   7   4         63.07         63.66         2.94 o                         
   0   7   4       1423.81       1523.23        17.21 o                         
   1   7   4         30.42         39.15         1.89 o                         
   2   7   4        691.24        669.13         6.92 o                         
   3   7   4       1815.72       1749.01        14.27 o                         
   4   7   4          9.82         11.39         1.28 o                         
   5   7   4        148.27        131.13         2.86 o                         
   6   7   4        392.34        395.54         4.98 o                         
   7   7   4        112.51        116.11         3.24 o                         
   8   7   4       1455.53       1427.19        16.24 o                         
   9   7   4         30.59         30.59         2.62 o                         
  10   7   4        193.96        191.91         8.39 o                         
  11   7   4         72.30         80.54         4.46 o                         
  12   7   4         16.87         17.56         4.08 o                         
  13   7   4          9.22          7.90         4.93 o                         
  14   7   4         47.93         52.31         5.82 o                         
  15   7   4          0.25          1.88         5.45 o                         
 -15   8   4          4.67          1.37         6.04 o                         
 -14   8   4         25.97         20.09         6.16 o                         
 -13   8   4          6.38          3.67         4.78 o                         
 -12   8   4          4.46          5.58         3.76 o                         
 -11   8   4         29.74         28.94         3.70 o                         
 -10   8   4          8.86         10.88         3.09 o                         
  -9   8   4          0.06          2.51         2.53 o                         
  -8   8   4          7.26          9.53         2.22 o                         
  -7   8   4         48.28         67.72         2.74 o                         
  -6   8   4         74.49         75.54         2.01 o                         
  -5   8   4         66.49         74.71         3.29 o                         
  -4   8   4        162.10        199.31         4.04 o                         
  -3   8   4        337.93        361.92         7.21 o                         
  -2   8   4         76.33         77.74         3.52 o                         
  -1   8   4        375.93        405.66         6.91 o                         
   0   8   4         23.70         25.60         2.60 o                         
   1   8   4          0.26          0.69         1.32 o                         
   2   8   4        179.41        193.06         3.07 o                         
   3   8   4         84.73         77.80         1.75 o                         
   4   8   4         16.67         16.51         1.38 o                         
   5   8   4        333.69        322.69         4.00 o                         
   6   8   4        454.56        466.94         5.66 o                         
   7   8   4          2.83          5.13         2.14 o                         
   8   8   4          9.35          6.95         2.58 o                         
   9   8   4          1.76         -1.20         2.78 o                         
  10   8   4         45.34         63.59         4.02 o                         
  11   8   4          0.49         -0.92         3.94 o                         
  12   8   4          0.25         -2.03         4.57 o                         
  13   8   4          6.32         14.55         5.01 o                         
  14   8   4          4.16          1.28         5.25 o                         
  15   8   4          0.02          5.25         6.41 o                         
 -15   9   4          0.17         -7.01         9.49 o                         
 -14   9   4         53.85         63.01         7.77 o                         
 -13   9   4          8.00         -0.07         4.86 o                         
 -12   9   4         75.82         67.06         7.19 o                         
 -11   9   4          0.62         -1.91         3.50 o                         
 -10   9   4         11.57          6.29         3.24 o                         
  -9   9   4        130.77        112.05         4.06 o                         
  -8   9   4        145.10        153.30         3.73 o                         
  -7   9   4          7.49          6.38         2.18 o                         
  -6   9   4        657.87        645.90         7.52 o                         
  -5   9   4        332.23        348.99         5.19 o                         
  -4   9   4        476.62        438.11         6.69 o                         
  -3   9   4       1299.02       1268.43        17.50 o                         
  -2   9   4         65.90         61.13         3.73 o                         
  -1   9   4         16.80          9.59         2.64 o                         
   0   9   4        537.00        531.14         8.40 o                         
   1   9   4        282.22        281.09         6.62 o                         
   2   9   4        865.58        879.22         8.94 o                         
   3   9   4       1201.85       1194.46        10.63 o                         
   4   9   4        179.08        194.80         3.76 o                         
   5   9   4       1011.39       1016.26         9.76 o                         
   6   9   4         11.63         13.89         2.33 o                         
   7   9   4          1.20         -2.09         2.62 o                         
   8   9   4        407.73        433.37         9.06 o                         
   9   9   4        360.72        369.26         7.61 o                         
  10   9   4          0.53         -1.25         3.91 o                         
  11   9   4        161.70        159.48         6.25 o                         
  12   9   4        182.75        160.55         7.93 o                         
  13   9   4        190.97        203.39         9.55 o                         
  14   9   4         26.62         28.36         5.64 o                         
 -14  10   4          1.06         -4.22         6.91 o                         
 -13  10   4         16.24         11.70         5.76 o                         
 -12  10   4          3.97          8.31         5.07 o                         
 -11  10   4          1.30         -0.86         4.02 o                         
 -10  10   4        192.01        203.47         6.09 o                         
  -9  10   4         11.36          6.93         2.76 o                         
  -8  10   4          5.54          2.59         2.25 o                         
  -7  10   4        599.11        627.78         8.71 o                         
  -6  10   4         30.49         39.62         2.56 o                         
  -5  10   4        428.38        417.35         6.63 o                         
  -4  10   4        492.00        506.11         6.53 o                         
  -3  10   4         65.37         55.42         3.87 o                         
  -2  10   4        376.15        355.44         9.17 o                         
  -1  10   4        906.97        921.82        13.65 o                         
   0  10   4        168.59        150.03         7.96 o                         
   1  10   4        475.68        470.29         8.15 o                         
   2  10   4         26.88         41.04         2.30 o                         
   3  10   4         16.66         17.09         1.35 o                         
   4  10   4       2153.23       2050.28        20.30 o                         
   5  10   4         80.75         71.88         3.11 o                         
   6  10   4         62.68         73.87         3.51 o                         
   7  10   4        620.89        603.76         9.12 o                         
   8  10   4        258.97        275.52         6.45 o                         
   9  10   4        592.40        600.20        10.61 o                         
  10  10   4        222.96        219.74         6.87 o                         
  11  10   4          2.12         10.54         6.42 o                         
  12  10   4         79.71         78.43         6.87 o                         
  13  10   4        146.92        167.60         7.24 o                         
  14  10   4          1.02          2.53         6.15 o                         
 -14  11   4         63.31         72.30        10.78 o                         
 -13  11   4         30.87         22.75         5.87 o                         
 -12  11   4          5.08          0.92         7.09 o                         
 -11  11   4         56.21         67.03         5.52 o                         
 -10  11   4         14.60         14.22         3.99 o                         
  -9  11   4          4.05          2.83         2.79 o                         
  -8  11   4         63.38         74.39         3.65 o                         
  -7  11   4         22.79         15.55         3.05 o                         
  -6  11   4        183.36        200.32         5.09 o                         
  -5  11   4         13.81         19.64         2.54 o                         
  -4  11   4         21.39         25.82         2.87 o                         
  -3  11   4        816.50        833.00        13.14 o                         
  -2  11   4          4.20          5.11         3.27 o                         
  -1  11   4         33.68         30.35         3.52 o                         
   0  11   4        869.95        908.68        13.69 o                         
   1  11   4         50.26         68.81         2.85 o                         
   2  11   4        448.13        414.28         6.33 o                         
   3  11   4        966.67        930.97        11.96 o                         
   4  11   4          8.50         10.81         2.57 o                         
   5  11   4        672.12        647.83         9.73 o                         
   6  11   4        227.58        253.85         5.96 o                         
   7  11   4         93.86         90.98         4.47 o                         
   8  11   4        374.02        367.33         8.11 o                         
   9  11   4         72.07         77.10         4.97 o                         
  10  11   4        102.83        108.53         6.33 o                         
  11  11   4        296.73        302.41         8.35 o                         
  12  11   4          4.36          3.48         5.14 o                         
  13  11   4         12.65         11.70         5.57 o                         
 -13  12   4          0.40          2.30         7.64 o                         
 -12  12   4         36.02         45.50         7.37 o                         
 -11  12   4          0.41          6.49         6.09 o                         
 -10  12   4          4.34         11.77         5.27 o                         
  -9  12   4         77.30         96.65         6.04 o                         
  -8  12   4         44.54         48.83         5.05 o                         
  -7  12   4        387.73        412.47         8.98 o                         
  -6  12   4        109.17         88.48         4.47 o                         
  -5  12   4         23.14         24.71         2.69 o                         
  -4  12   4        314.80        330.84         6.13 o                         
  -3  12   4          1.10         -0.60         2.49 o                         
  -2  12   4       1097.88       1044.61        16.86 o                         
  -1  12   4         95.76        111.99         4.95 o                         
   0  12   4          0.82         -1.76         1.76 o                         
   1  12   4        475.04        423.44         7.50 o                         
   2  12   4         17.87         26.50         2.89 o                         
   3  12   4          2.04          6.41         2.93 o                         
   4  12   4        322.94        301.68         6.03 o                         
   5  12   4         59.49         62.67         5.51 o                         
   6  12   4        197.31        167.12         5.21 o                         
   7  12   4         27.94         31.30         3.83 o                         
   8  12   4         26.62         33.77         4.29 o                         
   9  12   4         68.96         69.31         4.87 o                         
  10  12   4         37.33         35.01         5.05 o                         
  11  12   4         14.74         13.17         5.02 o                         
  12  12   4         89.65         74.99         6.17 o                         
  13  12   4         12.71         14.40         6.32 o                         
 -12  13   4          5.61          3.78         7.58 o                         
 -11  13   4         18.85         15.77         6.69 o                         
 -10  13   4         59.08         53.46         6.70 o                         
  -9  13   4          1.98         -3.91         5.25 o                         
  -8  13   4         12.36         12.06         4.70 o                         
  -7  13   4          1.33          2.91         4.29 o                         
  -6  13   4         14.68         12.42         4.21 o                         
  -5  13   4         34.21         36.93         4.13 o                         
  -4  13   4        339.49        323.79         8.21 o                         
  -3  13   4         13.17         12.71         2.85 o                         
  -2  13   4         37.68         38.58         4.66 o                         
  -1  13   4         96.02         97.98         4.11 o                         
   0  13   4        108.79        120.49         4.37 o                         
   1  13   4         39.42         36.77         3.53 o                         
   2  13   4          0.35          7.18         4.02 o                         
   3  13   4         98.25        101.22         5.31 o                         
   4  13   4          1.26          5.85         2.50 o                         
   5  13   4          7.46          8.44         3.20 o                         
   6  13   4          1.61          3.01         3.24 o                         
   7  13   4         44.83         35.64         4.16 o                         
   8  13   4          0.53          4.50         4.04 o                         
   9  13   4          0.99         -3.91         4.19 o                         
  10  13   4         80.60         75.31         5.53 o                         
  11  13   4          0.10         -2.15         5.01 o                         
  12  13   4         22.81         24.52         5.64 o                         
 -11  14   4          5.47         15.19         6.76 o                         
 -10  14   4         11.69         19.38         6.40 o                         
  -9  14   4          0.34          1.43         6.03 o                         
  -8  14   4         12.30          9.54         6.64 o                         
  -7  14   4         65.29         64.69         6.01 o                         
  -6  14   4          0.28          2.88         4.69 o                         
  -5  14   4         47.84         43.51         5.22 o                         
  -4  14   4        122.32        134.44         7.69 o                         
  -3  14   4         23.82         18.10         3.64 o                         
  -2  14   4         58.33         54.71         4.32 o                         
  -1  14   4         59.79         69.75         4.35 o                         
   0  14   4         11.55         13.09         3.63 o                         
   1  14   4         69.89         66.75         4.78 o                         
   2  14   4          5.18         10.25         4.04 o                         
   3  14   4          9.25          3.61         4.04 o                         
   4  14   4         59.39         68.20         9.48 o                         
   5  14   4         26.43         40.92         5.10 o                         
   6  14   4          8.32         15.35         3.88 o                         
   7  14   4        133.78        149.33         6.90 o                         
   8  14   4          2.26          0.93         4.24 o                         
   9  14   4          1.78          3.16         4.63 o                         
  10  14   4        121.43        149.17         6.83 o                         
  11  14   4         17.12          8.21         5.91 o                         
 -10  15   4          0.03         -6.24         6.24 o                         
  -9  15   4          3.18          6.10         6.13 o                         
  -8  15   4          7.49          8.61         5.54 o                         
  -7  15   4          1.27         -2.09         5.19 o                         
  -6  15   4          8.74         15.79         5.00 o                         
  -5  15   4         11.84         15.57         5.46 o                         
  -4  15   4          4.71          3.72         4.46 o                         
  -3  15   4         75.51         86.09         6.35 o                         
  -2  15   4          8.14          0.68         3.93 o                         
  -1  15   4          2.17          2.66         4.51 o                         
   0  15   4         27.28         38.99         4.52 o                         
   1  15   4         99.40        123.48         6.04 o                         
   2  15   4        148.27        152.16         6.76 o                         
   3  15   4         60.60         69.99         7.99 o                         
   4  15   4          9.18         11.56         5.30 o                         
   5  15   4         77.78         88.08         8.46 o                         
   6  15   4        218.92        231.13         9.41 o                         
   7  15   4        201.44        214.29         7.99 o                         
   8  15   4          6.34          7.22         5.60 o                         
   9  15   4          2.58          2.30         5.18 o                         
  10  15   4          0.41          2.50         5.41 o                         
  -9  16   4          3.26          7.93         6.36 o                         
  -8  16   4         13.25         10.98         6.20 o                         
  -7  16   4         37.60         58.77         6.63 o                         
  -6  16   4          0.18         -1.62         5.17 o                         
  -5  16   4         25.17         27.80        10.99 o                         
  -4  16   4         49.99         52.58         5.57 o                         
  -3  16   4         10.48          6.34         4.55 o                         
  -2  16   4        155.27        143.72        11.27 o                         
  -1  16   4        174.60        186.29         7.49 o                         
   0  16   4         32.35         23.90         6.74 o                         
   1  16   4        344.21        334.78         9.86 o                         
   2  16   4          2.22         -1.47         4.78 o                         
   3  16   4          1.16         -1.40         4.82 o                         
   4  16   4        141.33        147.23         7.13 o                         
   5  16   4         31.49         41.84         5.59 o                         
   6  16   4          2.81         -0.39         6.49 o                         
   7  16   4        135.45        134.62         7.84 o                         
   8  16   4         14.01         17.04        10.20 o                         
   9  16   4         58.69         82.41         8.46 o                         
  -8  17   4          0.70          7.34         7.02 o                         
  -7  17   4          6.10          4.63         6.72 o                         
  -6  17   4         47.80         40.01         9.81 o                         
  -5  17   4         48.96         51.34         8.78 o                         
  -4  17   4         36.40         37.72         5.67 o                         
  -3  17   4          5.61          6.18         7.36 o                         
  -2  17   4          3.88          7.78         6.17 o                         
  -1  17   4          2.47          3.96         4.88 o                         
   0  17   4         97.32        102.92         6.46 o                         
   1  17   4          5.21          9.89         5.05 o                         
   2  17   4         39.78         44.96         5.83 o                         
   3  17   4         52.66         59.49         7.03 o                         
   4  17   4          5.71         -5.81         5.81 o                         
   5  17   4         11.14          2.10         6.10 o                         
   6  17   4          8.92         14.33         6.58 o                         
   7  17   4          1.33          3.42         6.11 o                         
   8  17   4         69.77         65.95         8.07 o                         
  -6  18   4          4.29         -0.29         7.04 o                         
  -5  18   4          8.74          9.65         8.22 o                         
  -4  18   4          0.59         -2.70        11.76 o                         
  -3  18   4          3.54         11.28         6.06 o                         
  -2  18   4          6.92         13.85         6.01 o                         
  -1  18   4          1.88          0.83         9.49 o                         
   0  18   4          4.82         -5.61         5.61 o                         
   1  18   4          7.29         10.97         5.97 o                         
   2  18   4          4.26         13.70         9.69 o                         
   3  18   4         14.70         21.89         6.50 o                         
   4  18   4         21.49         39.85         6.83 o                         
   5  18   4          3.52          2.59         6.49 o                         
   6  18   4         13.79         15.13         7.05 o                         
  -4  19   4          1.94          3.68         6.50 o                         
  -3  19   4          0.10         11.24         6.51 o                         
  -2  19   4          0.28          2.70         6.10 o                         
  -1  19   4          3.30         15.21        10.43 o                         
   0  19   4         34.22         40.62         7.00 o                         
   1  19   4          1.19          7.47         6.27 o                         
   2  19   4         20.18         22.27         7.32 o                         
   3  19   4         86.35        110.84         8.43 o                         
   4  19   4         37.51         30.44        16.99 o                         
 -16   1   5          7.62          4.24         7.52 o                         
 -15   1   5         23.47         19.57         6.01 o                         
 -14   1   5         20.21         22.00         5.26 o                         
 -13   1   5          0.53         -2.90         4.34 o                         
 -12   1   5          5.95         -0.81         4.53 o                         
 -11   1   5         52.15         43.69         3.90 o                         
 -10   1   5         30.37         24.59         3.32 o                         
  -9   1   5          2.88         -1.25         2.67 o                         
  -8   1   5         66.37         67.85         2.92 o                         
  -7   1   5         54.35         55.48         2.23 o                         
  -6   1   5        146.40        143.82         2.94 o                         
  -5   1   5        101.58        107.79         2.45 o                         
  -4   1   5        191.04        162.57         2.46 o                         
  -3   1   5        159.10        142.37         2.33 o                         
  -2   1   5         10.01          5.63         0.89 o                         
  -1   1   5        155.57        154.04         2.08 o                         
   0   1   5        882.78        843.59         6.67 o                         
   1   1   5        287.00        284.47         2.91 o                         
   2   1   5       1936.34       1949.77        12.80 o                         
   3   1   5         10.23          5.89         1.00 o                         
   4   1   5          8.49          8.03         1.07 o                         
   5   1   5       2110.36       2056.59        17.46 o                         
   6   1   5          6.72          6.48         1.16 o                         
   7   1   5        784.79        727.14         7.10 o                         
   8   1   5        617.29        618.91         6.54 o                         
   9   1   5        142.63        134.99         4.51 o                         
  10   1   5        425.71        415.48         7.42 o                         
  11   1   5        127.66        129.46         6.95 o                         
  12   1   5          0.24         -2.41         3.88 o                         
  13   1   5        113.62        104.49         5.47 o                         
  14   1   5         81.57         89.58         6.37 o                         
  15   1   5          4.89          4.20         4.83 o                         
 -16   2   5          0.27         14.22         7.84 o                         
 -15   2   5          1.72          8.49         5.92 o                         
 -14   2   5          0.49         -1.03         4.81 o                         
 -13   2   5         58.02         61.67         5.65 o                         
 -12   2   5         37.04         15.27         4.72 o                         
 -11   2   5         48.46         44.23         4.54 o                         
 -10   2   5        295.69        324.35         7.07 o                         
  -9   2   5          8.69         20.73         2.72 o                         
  -8   2   5        498.78        463.62         9.25 o                         
  -7   2   5       1515.24       1533.36        15.28 o                         
  -6   2   5        948.03        928.05         8.86 o                         
  -5   2   5       3067.83       3031.08        25.84 o                         
  -4   2   5        966.05        919.66         7.98 o                         
  -3   2   5        511.05        531.88         4.74 o                         
  -2   2   5       4221.38       4188.36        29.56 o                         
  -1   2   5        741.02        659.94         5.40 o                         
   0   2   5       1793.20       1857.69        13.60 o                         
   1   2   5       6427.82       6519.31        47.01 o                         
   2   2   5         71.56         34.51         1.30 o                         
   3   2   5       2506.80       2509.89        19.43 o                         
   4   2   5       1573.08       1524.79        11.79 o                         
   5   2   5         24.86         20.58         1.39 o                         
   6   2   5        904.07        882.00         8.21 o                         
   7   2   5       1957.59       1897.73        15.00 o                         
   8   2   5        134.43        126.77         3.46 o                         
   9   2   5        860.81        884.71        12.34 o                         
  10   2   5        974.24        922.64        15.50 o                         
  11   2   5        138.64        133.22         4.97 o                         
  12   2   5        597.69        574.13        10.04 o                         
  13   2   5         67.08         73.81         5.15 o                         
  14   2   5         91.08         97.47         5.72 o                         
  15   2   5        247.40        278.53         9.06 o                         
 -16   3   5          0.97         -3.07         7.44 o                         
 -15   3   5         14.56         16.89         7.15 o                         
 -14   3   5        107.99        123.57         6.28 o                         
 -13   3   5         23.11         20.29         6.55 o                         
 -12   3   5         22.21         11.42         5.06 o                         
 -11   3   5         84.94        103.35         5.36 o                         
 -10   3   5         94.81         83.15         4.16 o                         
  -9   3   5        167.59        181.15         4.59 o                         
  -8   3   5         64.69         77.28         3.10 o                         
  -7   3   5         10.07         10.35         2.07 o                         
  -6   3   5       1425.28       1430.76        13.64 o                         
  -5   3   5          1.49          1.88         1.16 o                         
  -4   3   5        595.41        583.01         5.67 o                         
  -3   3   5       1226.48       1158.56         9.39 o                         
  -2   3   5         54.40         70.01         1.91 o                         
  -1   3   5        645.12        617.37         5.41 o                         
   0   3   5       2858.55       2797.47        20.65 o                         
   1   3   5        107.39        137.82         3.33 o                         
   2   3   5       1889.03       1801.62        14.66 o                         
   3   3   5       1530.64       1497.12        12.47 o                         
   4   3   5        698.96        742.89         7.23 o                         
   5   3   5       5556.62       5454.58        42.56 o                         
   6   3   5         16.66         16.82         1.44 o                         
   7   3   5        592.61        557.14         5.72 o                         
   8   3   5       1505.21       1486.70        12.79 o                         
   9   3   5         79.27         60.07         3.40 o                         
  10   3   5        886.29        838.71        13.35 o                         
  11   3   5        754.46        769.13        10.95 o                         
  12   3   5         28.03         21.87         4.11 o                         
  13   3   5        566.87        584.03        10.60 o                         
  14   3   5         91.34         95.75         6.43 o                         
  15   3   5         14.18          4.28         4.97 o                         
 -15   4   5          2.12          5.75         5.90 o                         
 -14   4   5         13.81         19.84         5.57 o                         
 -13   4   5         31.87         38.64         5.41 o                         
 -12   4   5         29.16         34.86         4.82 o                         
 -11   4   5          3.43          3.74         3.42 o                         
 -10   4   5        141.25        152.40         4.98 o                         
  -9   4   5         22.26         23.94         2.99 o                         
  -8   4   5         39.17         45.71         3.31 o                         
  -7   4   5        226.27        234.75         4.70 o                         
  -6   4   5          0.11          0.04         1.54 o                         
  -5   4   5        117.47        124.47         2.48 o                         
  -4   4   5         24.97         23.78         1.25 o                         
  -3   4   5        124.51        113.43         2.21 o                         
  -2   4   5        944.82        887.33         8.99 o                         
  -1   4   5         16.20         10.57         1.04 o                         
   0   4   5        145.40        133.95         2.83 o                         
   1   4   5        370.75        336.16         3.68 o                         
   2   4   5          6.72          2.97         1.04 o                         
   3   4   5       1075.06       1104.79         9.50 o                         
   4   4   5        391.84        338.58         3.91 o                         
   5   4   5         35.11         28.96         1.63 o                         
   6   4   5        580.17        565.50         5.91 o                         
   7   4   5         72.91         71.40         2.64 o                         
   8   4   5        175.99        190.50         5.78 o                         
   9   4   5        884.58        854.49        10.51 o                         
  10   4   5         39.61         37.25         3.67 o                         
  11   4   5        138.83        116.59         4.84 o                         
  12   4   5        298.57        316.28         7.19 o                         
  13   4   5         25.11         32.38         4.72 o                         
  14   4   5         89.90         93.78         6.60 o                         
  15   4   5          9.59          7.49         6.12 o                         
 -15   5   5          0.80          0.60         6.09 o                         
 -14   5   5          2.06          4.29         5.34 o                         
 -13   5   5          7.47          3.20         4.89 o                         
 -12   5   5         10.75         18.75         4.00 o                         
 -11   5   5         22.04         27.19         4.01 o                         
 -10   5   5         11.69          7.65         3.16 o                         
  -9   5   5         12.27          9.80         2.71 o                         
  -8   5   5         64.36         78.20         3.30 o                         
  -7   5   5         14.14         19.43         2.21 o                         
  -6   5   5        282.81        290.22         4.19 o                         
  -5   5   5          6.74          8.94         1.41 o                         
  -4   5   5        417.62        437.82         4.64 o                         
  -3   5   5         18.24         23.45         1.14 o                         
  -2   5   5         68.03         67.35         2.89 o                         
  -1   5   5       2287.19       2356.80        23.68 o                         
   0   5   5         76.65         64.98         1.83 o                         
   1   5   5         23.73         22.61         1.24 o                         
   2   5   5        283.00        274.93         3.02 o                         
   3   5   5         26.83         25.21         1.35 o                         
   4   5   5          7.19          4.18         1.31 o                         
   5   5   5        287.86        260.19         3.54 o                         
   6   5   5        529.29        490.23         5.88 o                         
   7   5   5         23.99         22.37         2.21 o                         
   8   5   5        202.81        226.66         5.95 o                         
   9   5   5         61.49         56.92         3.38 o                         
  10   5   5          0.58          3.19         3.34 o                         
  11   5   5         21.99         10.18         3.74 o                         
  12   5   5          8.08         10.58         4.09 o                         
  13   5   5          8.17          1.08         4.77 o                         
  14   5   5          0.01          3.93         5.52 o                         
  15   5   5         10.69         14.73         5.99 o                         
 -15   6   5          0.12          7.47         5.88 o                         
 -14   6   5          5.28          4.01         5.44 o                         
 -13   6   5          7.30          6.56         5.70 o                         
 -12   6   5         12.50         10.22         4.09 o                         
 -11   6   5          9.24         14.45         4.36 o                         
 -10   6   5        112.98         91.82         5.96 o                         
  -9   6   5         17.92         13.15         2.75 o                         
  -8   6   5         72.47         56.14         3.62 o                         
  -7   6   5        194.91        179.34         4.88 o                         
  -6   6   5         20.49         18.71         1.80 o                         
  -5   6   5        345.30        294.31         3.87 o                         
  -4   6   5        309.48        290.61         3.82 o                         
  -3   6   5        693.98        735.47         9.80 o                         
  -2   6   5        475.37        419.17         5.61 o                         
  -1   6   5          9.66          7.99         1.54 o                         
   0   6   5         80.21         74.67         2.18 o                         
   1   6   5         22.70         26.40         1.19 o                         
   2   6   5        332.17        325.55         3.58 o                         
   3   6   5        621.81        651.05         6.18 o                         
   4   6   5        664.43        667.49         6.30 o                         
   5   6   5        558.93        510.36         5.48 o                         
   6   6   5        339.72        292.92         4.54 o                         
   7   6   5        472.15        459.70         6.73 o                         
   8   6   5         61.27         54.23         3.18 o                         
   9   6   5         20.58         32.11         2.62 o                         
  10   6   5        232.19        269.98         7.19 o                         
  11   6   5          1.44         -3.72         3.72 o                         
  12   6   5        251.74        288.82         9.00 o                         
  13   6   5          0.92          4.52         4.65 o                         
  14   6   5          2.38          1.76         5.73 o                         
  15   6   5         63.03         76.02         7.09 o                         
 -15   7   5         66.10         79.55        11.57 o                         
 -14   7   5          0.46         -4.42         5.45 o                         
 -13   7   5          2.37          7.98         5.45 o                         
 -12   7   5         16.32          7.51         5.13 o                         
 -11   7   5         33.11         44.74         4.02 o                         
 -10   7   5         15.60          7.78         3.12 o                         
  -9   7   5        136.59        145.33         4.37 o                         
  -8   7   5          6.77         16.38         2.52 o                         
  -7   7   5        301.25        266.19         5.00 o                         
  -6   7   5        190.21        189.47         3.48 o                         
  -5   7   5         46.41         61.99         2.21 o                         
  -4   7   5       1105.96       1064.90        10.92 o                         
  -3   7   5        369.74        387.98         4.97 o                         
  -2   7   5        147.51        138.07         4.20 o                         
  -1   7   5       1911.93       1840.46        22.06 o                         
   0   7   5       2325.27       2270.86        24.98 o                         
   1   7   5          2.42          1.80         1.85 o                         
   2   7   5       1801.62       1768.21        16.50 o                         
   3   7   5       1872.13       1814.67        14.43 o                         
   4   7   5       1177.84       1159.26         9.85 o                         
   5   7   5       1882.43       1836.76        16.13 o                         
   6   7   5        682.93        660.87         7.73 o                         
   7   7   5         57.90         61.53         3.32 o                         
   8   7   5       1086.56       1081.86        13.07 o                         
   9   7   5        194.41        191.01         7.30 o                         
  10   7   5        342.53        362.82         7.90 o                         
  11   7   5        550.38        559.13        10.98 o                         
  12   7   5          0.05          0.76         4.43 o                         
  13   7   5         53.83         59.62         5.88 o                         
  14   7   5         95.21        113.27         7.34 o                         
 -14   8   5          8.57          7.94         5.76 o                         
 -13   8   5         57.87         71.24         6.52 o                         
 -12   8   5          1.29         -4.63         4.99 o                         
 -11   8   5         55.04         48.75         4.28 o                         
 -10   8   5          2.13          5.27         2.89 o                         
  -9   8   5        142.06        151.26         4.87 o                         
  -8   8   5        412.50        402.25         6.68 o                         
  -7   8   5         17.23         19.09         2.40 o                         
  -6   8   5          1.23          6.52         2.27 o                         
  -5   8   5        478.95        492.63         6.57 o                         
  -4   8   5        144.20        137.01         5.50 o                         
  -3   8   5         12.68         12.41         3.24 o                         
  -2   8   5        610.56        639.03         9.56 o                         
  -1   8   5          4.83          2.02         2.64 o                         
   0   8   5        112.32        101.18         4.14 o                         
   1   8   5       1131.86       1135.28        14.37 o                         
   2   8   5        272.30        248.55         3.58 o                         
   3   8   5       2142.52       2125.17        17.38 o                         
   4   8   5         62.12         73.03         2.19 o                         
   5   8   5         60.09         55.85         2.81 o                         
   6   8   5       1163.15       1098.73        18.84 o                         
   7   8   5        290.11        318.11         6.64 o                         
   8   8   5        103.78        125.48         4.73 o                         
   9   8   5        830.01        799.63        18.40 o                         
  10   8   5         59.46         61.68         4.46 o                         
  11   8   5        134.95        142.38         7.91 o                         
  12   8   5        235.80        218.53         7.57 o                         
  13   8   5         19.23         21.10         5.32 o                         
  14   8   5        111.18        125.09         7.52 o                         
 -14   9   5         23.26         20.00         6.97 o                         
 -13   9   5          1.48         -1.97         6.42 o                         
 -12   9   5          2.00          2.56         5.03 o                         
 -11   9   5         33.59         38.86         4.74 o                         
 -10   9   5          1.03          5.77         4.71 o                         
  -9   9   5         63.02         82.22         3.77 o                         
  -8   9   5        175.69        201.54         5.12 o                         
  -7   9   5         42.08         42.47         3.15 o                         
  -6   9   5        132.33        147.04         4.19 o                         
  -5   9   5         37.37         49.45         3.57 o                         
  -4   9   5        437.30        406.24         7.04 o                         
  -3   9   5        208.78        227.19         6.37 o                         
  -2   9   5        120.17        102.01         5.65 o                         
  -1   9   5        535.12        504.90         8.48 o                         
   0   9   5        462.78        460.95         7.98 o                         
   1   9   5        214.13        198.17         8.73 o                         
   2   9   5        511.61        470.50         6.01 o                         
   3   9   5         75.17         81.32         2.83 o                         
   4   9   5        200.24        167.19         4.74 o                         
   5   9   5        424.11        411.51         6.88 o                         
   6   9   5        109.96        102.89         3.97 o                         
   7   9   5         98.52         91.81         5.65 o                         
   8   9   5        192.47        191.41         6.10 o                         
   9   9   5          1.95          1.98         3.58 o                         
  10   9   5        105.83         98.40         5.12 o                         
  11   9   5         54.43         51.75         5.73 o                         
  12   9   5          9.21          6.46         5.01 o                         
  13   9   5         67.79         60.33         6.07 o                         
  14   9   5        109.63        139.74        15.90 o                         
 -13  10   5          0.81          5.51         8.02 o                         
 -12  10   5         15.59         19.94         6.40 o                         
 -11  10   5         15.16         24.95         4.80 o                         
 -10  10   5         16.45         28.08         5.09 o                         
  -9  10   5          4.50         -0.34         3.59 o                         
  -8  10   5         46.27         52.99         3.86 o                         
  -7  10   5          3.35         -1.00         3.38 o                         
  -6  10   5          5.19          3.33         2.36 o                         
  -5  10   5         26.53         19.94         2.01 o                         
  -4  10   5        537.67        565.95        11.90 o                         
  -3  10   5         40.91         36.09         4.19 o                         
  -2  10   5          5.82          6.43         3.42 o                         
  -1  10   5        225.82        241.58         7.39 o                         
   0  10   5         73.35         80.99         3.98 o                         
   1  10   5        201.35        198.01         5.56 o                         
   2  10   5          4.76          3.51         1.54 o                         
   3  10   5          3.59          4.70         2.68 o                         
   4  10   5        305.60        255.92         5.03 o                         
   5  10   5         49.19         40.02         2.92 o                         
   6  10   5         20.13         16.52         3.13 o                         
   7  10   5        121.83        105.57         5.21 o                         
   8  10   5         40.84         35.44         3.79 o                         
   9  10   5        273.93        225.16        10.21 o                         
  10  10   5         22.62         31.67         4.71 o                         
  11  10   5         16.38          9.66         4.89 o                         
  12  10   5          0.67          1.78         5.22 o                         
  13  10   5          1.99          7.49         5.48 o                         
 -13  11   5         29.80         22.22        12.60 o                         
 -12  11   5          0.81          3.06         7.35 o                         
 -11  11   5         38.86         57.36         6.93 o                         
 -10  11   5         34.39         29.82         5.43 o                         
  -9  11   5         39.98         40.58         4.71 o                         
  -8  11   5        102.38        115.78         5.44 o                         
  -7  11   5        138.09        118.42         4.89 o                         
  -6  11   5         33.95         34.26         3.55 o                         
  -5  11   5         69.70         56.15         4.32 o                         
  -4  11   5          2.85          1.81         4.03 o                         
  -3  11   5         26.23         25.05         4.22 o                         
  -2  11   5        139.12        120.14         7.30 o                         
  -1  11   5          1.11         -3.76         3.76 o                         
   0  11   5       1239.33       1274.21        21.93 o                         
   1  11   5        343.30        337.61         6.93 o                         
   2  11   5         63.40         69.14         3.48 o                         
   3  11   5         49.65         58.49         3.68 o                         
   4  11   5          3.07          2.13         3.03 o                         
   5  11   5        196.06        214.54         6.68 o                         
   6  11   5        126.27        128.01         7.64 o                         
   7  11   5         20.56         14.81         3.36 o                         
   8  11   5        129.27        154.18         6.28 o                         
   9  11   5         20.82         21.42         4.47 o                         
  10  11   5          0.38          3.80         4.60 o                         
  11  11   5        144.55        176.74         7.07 o                         
  12  11   5          6.43          2.45         5.34 o                         
 -12  12   5         12.18         23.22         8.34 o                         
 -11  12   5         58.58         47.10         6.92 o                         
 -10  12   5          3.82         -1.40         5.87 o                         
  -9  12   5         42.89         57.15         6.04 o                         
  -8  12   5         83.35         74.64         5.10 o                         
  -7  12   5         36.57         53.37         4.97 o                         
  -6  12   5          0.41          7.81         3.57 o                         
  -5  12   5        163.45        158.92         4.92 o                         
  -4  12   5        113.68        119.21         4.78 o                         
  -3  12   5         24.09         18.89         4.55 o                         
  -2  12   5          7.37          4.32         4.22 o                         
  -1  12   5        160.58        186.09         7.97 o                         
   0  12   5         17.11         13.50         4.26 o                         
   1  12   5        247.39        258.46         6.06 o                         
   2  12   5        121.32        125.80         6.90 o                         
   3  12   5        157.91        174.36         5.49 o                         
   4  12   5        248.13        285.99        12.44 o                         
   5  12   5          5.89          0.25         3.30 o                         
   6  12   5        187.21        192.10         5.67 o                         
   7  12   5         78.76         78.38         4.56 o                         
   8  12   5          6.32         12.11         4.08 o                         
   9  12   5        124.52        146.40         8.41 o                         
  10  12   5         27.83         34.23         5.08 o                         
  11  12   5         12.38         18.06         5.21 o                         
  12  12   5        103.05         98.86         6.60 o                         
 -11  13   5          3.06          8.27         6.68 o                         
 -10  13   5         31.70         30.29         6.63 o                         
  -9  13   5        212.02        206.37         8.80 o                         
  -8  13   5         14.58         10.26         4.91 o                         
  -7  13   5          0.65          0.87         4.37 o                         
  -6  13   5         38.29         41.22         4.64 o                         
  -5  13   5         62.37         73.65         4.66 o                         
  -4  13   5        479.27        464.53         9.02 o                         
  -3  13   5         38.34         20.73         4.72 o                         
  -2  13   5        144.63        159.58         6.77 o                         
  -1  13   5        868.77        770.78        14.32 o                         
   0  13   5         12.26          7.30         5.00 o                         
   1  13   5         38.76         30.53         3.64 o                         
   2  13   5        316.16        351.80         9.34 o                         
   3  13   5         43.24         54.18         4.37 o                         
   4  13   5        111.13         76.82         5.74 o                         
   5  13   5        154.93        175.18         6.19 o                         
   6  13   5         24.52         19.95         4.44 o                         
   7  13   5         58.76         60.22         4.45 o                         
   8  13   5         85.38         98.50         5.43 o                         
   9  13   5        125.58        154.17         6.37 o                         
  10  13   5        185.46        182.02         9.34 o                         
  11  13   5          4.44          9.22         5.29 o                         
 -11  14   5         50.84         48.77        18.63 o                         
 -10  14   5          0.45          5.82         6.48 o                         
  -9  14   5          0.03          1.08         5.79 o                         
  -8  14   5         30.67         31.10         5.96 o                         
  -7  14   5          0.64          4.15         5.07 o                         
  -6  14   5         14.94         10.87         4.47 o                         
  -5  14   5         27.92         31.11         6.73 o                         
  -4  14   5        247.41        291.69         9.01 o                         
  -3  14   5        128.90        102.25         5.12 o                         
  -2  14   5         94.69        103.10         8.21 o                         
  -1  14   5         36.26         49.06         4.35 o                         
   0  14   5         93.61         84.01         4.81 o                         
   1  14   5         91.38        112.98         8.26 o                         
   2  14   5         96.19        121.77         5.99 o                         
   3  14   5        131.38        116.69        12.02 o                         
   4  14   5        392.32        353.25        14.95 o                         
   5  14   5         30.10         29.61         7.36 o                         
   6  14   5         61.22         56.65         5.11 o                         
   7  14   5        120.73        134.40         6.48 o                         
   8  14   5         46.27         38.92         5.54 o                         
   9  14   5         98.88         87.52         6.41 o                         
  10  14   5         36.83         23.10         5.87 o                         
  -9  15   5          2.83          1.94         6.01 o                         
  -8  15   5          7.99         13.10         5.82 o                         
  -7  15   5          1.09         -5.13         5.13 o                         
  -6  15   5          2.20          2.31         4.94 o                         
  -5  15   5          6.23          5.46         4.65 o                         
  -4  15   5          7.18         14.49         4.44 o                         
  -3  15   5        112.86        116.04         5.65 o                         
  -2  15   5          4.81         11.71         5.30 o                         
  -1  15   5         10.72          5.71         3.72 o                         
   0  15   5          6.80         13.98         4.59 o                         
   1  15   5          0.75          7.12         3.99 o                         
   2  15   5          4.38          4.82         4.28 o                         
   3  15   5          5.05          1.18         4.52 o                         
   4  15   5         44.55         45.47         5.50 o                         
   5  15   5          2.43          5.67         4.85 o                         
   6  15   5         11.95         16.43         5.28 o                         
   7  15   5         65.95         64.41         6.20 o                         
   8  15   5         18.05         14.92         5.58 o                         
   9  15   5         69.82         85.09        11.58 o                         
  -8  16   5          1.00          0.07         6.11 o                         
  -7  16   5          1.25          4.48         5.80 o                         
  -6  16   5         10.99         15.29         5.34 o                         
  -5  16   5          6.84         15.27         7.02 o                         
  -4  16   5          4.34         11.00         4.67 o                         
  -3  16   5          6.59          1.30         5.12 o                         
  -2  16   5          7.32         14.78         4.98 o                         
  -1  16   5         15.93         22.12         4.73 o                         
   0  16   5          0.49          1.61         4.11 o                         
   1  16   5         10.97         12.72         4.46 o                         
   2  16   5         66.14         69.26         5.95 o                         
   3  16   5         11.17         21.04         5.19 o                         
   4  16   5         49.41         53.65         5.81 o                         
   5  16   5          0.10         -1.99         5.23 o                         
   6  16   5          4.23         13.29         5.34 o                         
   7  16   5          8.32         10.12         5.91 o                         
   8  16   5         19.01         21.12         6.70 o                         
  -7  17   5          6.22          5.62         6.88 o                         
  -6  17   5         70.25         71.43         6.66 o                         
  -5  17   5         14.46         16.11         5.44 o                         
  -4  17   5          0.68          3.11         6.33 o                         
  -3  17   5          0.94          9.58         7.80 o                         
  -2  17   5         20.77         28.83        11.06 o                         
  -1  17   5         68.33         75.15        12.02 o                         
   0  17   5         26.84         32.59         5.30 o                         
   1  17   5          1.01         10.45         5.22 o                         
   2  17   5         84.43        107.62         6.96 o                         
   3  17   5         17.36         21.60         5.54 o                         
   4  17   5          0.60         -1.14         6.10 o                         
   5  17   5         11.79         15.49         6.49 o                         
   6  17   5          2.96          5.89         5.91 o                         
  -5  18   5          6.13         43.29        15.34 o                         
  -4  18   5          1.79          6.31        10.61 o                         
  -3  18   5          0.27         -1.58         9.28 o                         
  -2  18   5         53.59         59.77        10.41 o                         
  -1  18   5          0.37         -9.66         9.66 o                         
   0  18   5          2.72         10.55         5.81 o                         
   1  18   5         63.22         88.80         8.92 o                         
   2  18   5          1.13         -0.80         5.70 o                         
   3  18   5         10.73         18.81         6.22 o                         
   4  18   5          7.87          2.05         6.37 o                         
 -15   0   6         14.15         23.69         8.51 o                         
 -14   0   6         50.61         45.21        10.46 o                         
 -13   0   6         72.66        101.10        10.85 o                         
 -12   0   6         20.06          8.82         8.11 o                         
 -11   0   6        145.96        129.41        11.64 o                         
 -10   0   6         21.98          1.08         5.36 o                         
  -9   0   6        213.67        331.34        10.80 o                         
  -8   0   6       2264.69       2254.85        40.49 o                         
  -7   0   6        196.06        167.82         8.15 o                         
  -6   0   6          5.04         11.36         2.71 o                         
  -5   0   6        511.88        492.18         7.57 o                         
  -4   0   6          8.62          6.96         1.59 o                         
  -3   0   6        927.69        966.47        11.15 o                         
  -2   0   6       1269.69       1205.68        13.49 o                         
  -1   0   6        365.96        333.02         4.47 o                         
   0   0   6       4013.80       4174.13        40.56 o                         
   1   0   6       1296.15       1145.86        10.95 o                         
   2   0   6         17.88         13.88         1.56 o                         
   3   0   6       4453.48       4472.38        41.44 o                         
   4   0   6       1327.34       1278.09        13.70 o                         
   5   0   6          9.02          5.85         2.04 o                         
   6   0   6       5937.20       5950.22        61.65 o                         
   7   0   6         65.05         69.92         3.61 o                         
   8   0   6        150.08        191.66        13.80 o                         
   9   0   6       1041.13        992.51        22.62 o                         
  10   0   6        157.32        148.65         7.69 o                         
  11   0   6       1037.99       1107.09        21.41 o                         
  12   0   6        200.54        197.60         9.10 o                         
  13   0   6          7.38          9.67         6.62 o                         
  14   0   6        287.36        314.83        14.47 o                         
  15   0   6         24.73         34.04         8.85 o                         
 -15   1   6          6.56         20.74         6.10 o                         
 -14   1   6         11.16          4.48         5.92 o                         
 -13   1   6          3.76          6.03         6.27 o                         
 -12   1   6         26.07         27.39         5.94 o                         
 -11   1   6         19.35         34.43         5.09 o                         
 -10   1   6         16.12         14.99         3.28 o                         
  -9   1   6         52.30         54.44         3.41 o                         
  -8   1   6        253.42        259.81         5.89 o                         
  -7   1   6       1523.36       1451.24        16.34 o                         
  -6   1   6         40.09         43.44         2.05 o                         
  -5   1   6          8.38          7.97         1.41 o                         
  -4   1   6        180.92        180.70         3.79 o                         
  -3   1   6        572.14        577.16         5.25 o                         
  -2   1   6        228.82        221.72         2.84 o                         
  -1   1   6       1146.26       1116.69         8.95 o                         
   0   1   6        448.62        414.94         4.12 o                         
   1   1   6       1342.12       1384.42        10.58 o                         
   2   1   6        480.07        444.83         4.40 o                         
   3   1   6          4.77          2.55         0.90 o                         
   4   1   6        995.30        974.54         7.91 o                         
   5   1   6        395.39        357.91         4.28 o                         
   6   1   6         58.73         59.87         2.17 o                         
   7   1   6        263.73        276.34         4.45 o                         
   8   1   6        624.93        604.16         8.36 o                         
   9   1   6        111.64        107.58         4.58 o                         
  10   1   6        731.31        677.95        10.64 o                         
  11   1   6         76.17         84.42         5.05 o                         
  12   1   6        100.75         98.30         5.38 o                         
  13   1   6        155.47        147.45         6.33 o                         
  14   1   6          3.45          5.52         4.99 o                         
  15   1   6         45.84         48.52         6.75 o                         
 -15   2   6         45.09         46.58         6.54 o                         
 -14   2   6          4.95         10.73         6.07 o                         
 -13   2   6          0.77          7.54         5.52 o                         
 -12   2   6          0.02         -0.17         5.12 o                         
 -11   2   6          0.21         10.02         4.64 o                         
 -10   2   6         24.09         35.15         3.84 o                         
  -9   2   6         63.14         56.45         3.53 o                         
  -8   2   6        121.80        105.74         3.54 o                         
  -7   2   6        202.60        188.34         4.44 o                         
  -6   2   6        156.09        163.73         3.31 o                         
  -5   2   6          7.04          5.45         1.41 o                         
  -4   2   6          7.75          5.15         1.13 o                         
  -3   2   6        151.73        166.79         3.01 o                         
  -2   2   6         18.66         16.22         1.30 o                         
  -1   2   6         47.15         53.55         1.62 o                         
   0   2   6        204.90        200.36         3.00 o                         
   1   2   6         17.12         15.40         1.33 o                         
   2   2   6         74.67         72.79         1.97 o                         
   3   2   6         40.71         33.92         1.62 o                         
   4   2   6        391.09        365.41         4.20 o                         
   5   2   6       1229.74       1174.97         9.51 o                         
   6   2   6          3.34          4.79         1.72 o                         
   7   2   6        198.29        177.59         4.18 o                         
   8   2   6        167.79        147.82         4.76 o                         
   9   2   6        113.58        105.78         4.62 o                         
  10   2   6          1.04          3.24         3.80 o                         
  11   2   6         27.57         11.37         4.13 o                         
  12   2   6        149.97        152.45         6.05 o                         
  13   2   6         35.78         55.19         5.30 o                         
  14   2   6          4.99         14.43         5.18 o                         
  15   2   6         78.27         83.95         9.03 o                         
 -15   3   6          0.10         11.32         6.07 o                         
 -14   3   6          6.46          5.98         5.51 o                         
 -13   3   6          2.05          3.85         5.75 o                         
 -12   3   6          1.77          3.65         5.68 o                         
 -11   3   6         44.30         48.45         5.22 o                         
 -10   3   6          5.75         10.72         4.13 o                         
  -9   3   6          5.63         10.53         3.27 o                         
  -8   3   6        138.10        140.19         4.44 o                         
  -7   3   6        220.93        202.90         4.63 o                         
  -6   3   6          1.82         20.13         2.25 o                         
  -5   3   6         55.77         48.32         1.99 o                         
  -4   3   6          8.03          7.51         1.29 o                         
  -3   3   6         42.30         45.27         1.59 o                         
  -2   3   6        472.53        445.98         4.46 o                         
  -1   3   6         48.96         56.72         1.59 o                         
   0   3   6        217.52        223.75         3.12 o                         
   1   3   6        133.64        141.09         2.45 o                         
   2   3   6         52.29         57.51         1.71 o                         
   3   3   6        438.01        426.39         4.63 o                         
   4   3   6          8.89         11.20         1.58 o                         
   5   3   6         26.20         27.94         1.97 o                         
   6   3   6          3.36          4.26         1.56 o                         
   7   3   6          2.30          2.74         2.02 o                         
   8   3   6         28.96         20.26         2.48 o                         
   9   3   6          2.17          3.98         3.24 o                         
  10   3   6         14.60          4.91         3.83 o                         
  11   3   6          8.84          7.71         4.07 o                         
  12   3   6          2.46          7.52         4.50 o                         
  13   3   6         18.35          7.84         5.11 o                         
  14   3   6          1.17          8.24         5.46 o                         
 -15   4   6          1.64          1.44         6.01 o                         
 -14   4   6         41.88         42.44         6.06 o                         
 -13   4   6          1.49          7.68         5.90 o                         
 -12   4   6          4.21          2.79         5.15 o                         
 -11   4   6          5.72          6.93         4.86 o                         
 -10   4   6         81.44         93.74         5.49 o                         
  -9   4   6        105.22         86.98         4.32 o                         
  -8   4   6         32.90         38.09         3.45 o                         
  -7   4   6          8.64          6.25         3.37 o                         
  -6   4   6         16.53         12.89         2.09 o                         
  -5   4   6        370.86        347.10         4.63 o                         
  -4   4   6        219.84        209.99         3.29 o                         
  -3   4   6        187.22        178.62         2.78 o                         
  -2   4   6        173.78        158.73         2.84 o                         
  -1   4   6          4.88          2.82         1.09 o                         
   0   4   6       1391.66       1432.15        12.38 o                         
   1   4   6       1273.73       1226.37        10.52 o                         
   2   4   6         27.77         35.03         1.50 o                         
   3   4   6       2566.18       2540.39        19.87 o                         
   4   4   6        433.98        394.47         4.81 o                         
   5   4   6         75.50         80.22         2.84 o                         
   6   4   6       1800.43       1810.16        16.16 o                         
   7   4   6        726.96        732.22         8.71 o                         
   8   4   6        220.94        242.75         4.69 o                         
   9   4   6        709.79        727.00        10.18 o                         
  10   4   6         66.25         73.83         4.48 o                         
  11   4   6        316.70        343.79         8.63 o                         
  12   4   6        215.90        239.23         7.56 o                         
  13   4   6          0.19          2.38         5.12 o                         
  14   4   6         21.86         37.90         6.12 o                         
 -14   5   6         12.51          8.02         5.72 o                         
 -13   5   6          0.28          2.36         5.03 o                         
 -12   5   6         28.41         37.22         5.70 o                         
 -11   5   6          9.67         21.70         4.20 o                         
 -10   5   6        110.68        108.04         5.04 o                         
  -9   5   6        117.20        133.14         4.99 o                         
  -8   5   6          4.85          2.82         4.17 o                         
  -7   5   6        223.80        228.87         5.68 o                         
  -6   5   6        828.65        873.10        10.96 o                         
  -5   5   6        270.56        228.91         3.93 o                         
  -4   5   6       1204.26       1174.87        10.86 o                         
  -3   5   6        309.86        303.32         4.16 o                         
  -2   5   6         17.68         21.37         1.62 o                         
  -1   5   6       2483.66       2456.04        21.26 o                         
   0   5   6         60.71         56.02         1.79 o                         
   1   5   6        416.92        398.04         4.24 o                         
   2   5   6       3202.64       3162.91        24.39 o                         
   3   5   6         85.33         70.85         1.96 o                         
   4   5   6       1406.11       1414.13        12.81 o                         
   5   5   6        185.90        195.03         4.22 o                         
   6   5   6         39.06         40.06         2.56 o                         
   7   5   6        643.45        695.14         8.88 o                         
   8   5   6       1133.62       1135.77        13.43 o                         
   9   5   6         59.47         56.42         4.35 o                         
  10   5   6        846.60        883.43        12.80 o                         
  11   5   6         67.13         56.86         5.12 o                         
  12   5   6         31.22         25.47         5.10 o                         
  13   5   6        337.47        345.07         9.25 o                         
  14   5   6          5.81          4.15         5.57 o                         
 -14   6   6          5.53          7.59         6.34 o                         
 -13   6   6          0.59          5.95         5.18 o                         
 -12   6   6          1.65         -1.93         5.23 o                         
 -11   6   6         28.88         24.40         4.99 o                         
 -10   6   6         33.64         51.77         4.26 o                         
  -9   6   6          7.85          2.93         3.01 o                         
  -8   6   6        112.57        124.58         5.04 o                         
  -7   6   6        102.89        112.82         3.86 o                         
  -6   6   6         11.95         25.98         2.47 o                         
  -5   6   6        272.87        299.28         5.40 o                         
  -4   6   6         60.13         65.42         2.44 o                         
  -3   6   6        594.51        576.43         6.81 o                         
  -2   6   6         91.37        103.42         2.22 o                         
  -1   6   6         50.70         55.54         2.19 o                         
   0   6   6        364.29        358.70         4.15 o                         
   1   6   6        176.75        160.01         3.02 o                         
   2   6   6        224.97        222.08         2.96 o                         
   3   6   6        358.15        321.91         4.12 o                         
   4   6   6        111.35        110.97         3.44 o                         
   5   6   6        643.19        597.99         7.99 o                         
   6   6   6        426.03        410.17         7.23 o                         
   7   6   6         44.63         32.55         3.60 o                         
   8   6   6        463.67        459.76         8.44 o                         
   9   6   6        227.21        218.19         6.11 o                         
  10   6   6          2.38          0.47         3.95 o                         
  11   6   6        298.08        283.88         8.05 o                         
  12   6   6        166.88        161.34         6.83 o                         
  13   6   6         21.12         14.21         5.31 o                         
  14   6   6         87.78         94.85         8.82 o                         
 -14   7   6          2.28         -2.42         6.29 o                         
 -13   7   6          7.64         13.12         5.23 o                         
 -12   7   6         19.68         18.48         4.93 o                         
 -11   7   6         11.45          6.35         4.78 o                         
 -10   7   6          3.42          5.94         4.19 o                         
  -9   7   6         70.37         84.51         5.98 o                         
  -8   7   6         10.67          9.06         2.54 o                         
  -7   7   6        167.42        158.40         4.00 o                         
  -6   7   6          2.94          1.43         2.38 o                         
  -5   7   6          4.58          0.66         2.47 o                         
  -4   7   6         17.48         21.76         1.79 o                         
  -3   7   6        332.89        337.38         5.95 o                         
  -2   7   6         12.38         12.49         1.73 o                         
  -1   7   6         86.00         78.42         2.90 o                         
   0   7   6        202.73        217.93         4.25 o                         
   1   7   6        314.50        304.09         3.99 o                         
   2   7   6        394.54        379.12         5.28 o                         
   3   7   6         73.58         81.00         2.28 o                         
   4   7   6         29.35         23.31         2.62 o                         
   5   7   6        373.95        360.14         6.58 o                         
   6   7   6         29.75         28.89         3.29 o                         
   7   7   6        314.03        285.40         7.03 o                         
   8   7   6        149.80        145.04         5.05 o                         
   9   7   6         65.50         73.23         4.61 o                         
  10   7   6        114.68         93.35         5.20 o                         
  11   7   6         22.77         21.76         4.56 o                         
  12   7   6         92.93         90.14         7.24 o                         
  13   7   6         22.99         21.20         6.74 o                         
 -13   8   6         12.79          9.29         5.76 o                         
 -12   8   6          0.22         -4.58         4.58 o                         
 -11   8   6          4.20          6.76         4.17 o                         
 -10   8   6          5.80          4.91         4.17 o                         
  -9   8   6          8.87         10.65         3.43 o                         
  -8   8   6          0.11          4.38         3.61 o                         
  -7   8   6         33.05         39.13         3.20 o                         
  -6   8   6         15.38         18.65         2.60 o                         
  -5   8   6          8.71          8.35         2.24 o                         
  -4   8   6        102.83        104.50         2.82 o                         
  -3   8   6        175.21        187.62         5.66 o                         
  -2   8   6        162.96        178.14         5.16 o                         
  -1   8   6        105.62         96.08         5.64 o                         
   0   8   6         95.26        104.71         4.80 o                         
   1   8   6         11.39          9.54         1.34 o                         
   2   8   6         68.90         65.17         2.67 o                         
   3   8   6        245.30        273.84         6.09 o                         
   4   8   6        145.65        113.65         4.12 o                         
   5   8   6         18.59         13.07         2.74 o                         
   6   8   6          3.12          2.76         2.94 o                         
   7   8   6        155.59        166.83         5.65 o                         
   8   8   6          3.63          7.88         3.68 o                         
   9   8   6         41.42         53.25         4.41 o                         
  10   8   6         12.23         20.76         4.40 o                         
  11   8   6         33.92         31.39         4.92 o                         
  12   8   6          5.20          6.88         5.39 o                         
  13   8   6          0.30         -2.17         5.80 o                         
 -13   9   6          1.17          1.19         7.10 o                         
 -12   9   6          7.39          1.78         6.64 o                         
 -11   9   6         12.69          4.18         5.46 o                         
 -10   9   6         21.45         27.52         6.01 o                         
  -9   9   6         48.76         49.83         5.16 o                         
  -8   9   6          1.51          0.70         3.66 o                         
  -7   9   6        167.07        146.63         6.45 o                         
  -6   9   6         95.47        113.60         5.23 o                         
  -5   9   6         91.05         77.78         2.95 o                         
  -4   9   6        400.47        394.77         9.37 o                         
  -3   9   6        352.36        393.42         8.16 o                         
  -2   9   6          5.21          3.50         3.32 o                         
  -1   9   6        452.43        443.91         8.85 o                         
   0   9   6         55.37         54.64         4.15 o                         
   1   9   6         25.29         28.90         2.50 o                         
   2   9   6       1134.64       1200.56        16.73 o                         
   3   9   6         31.06         40.00         3.16 o                         
   4   9   6         10.04         10.62         3.17 o                         
   5   9   6        275.61        298.17         6.36 o                         
   6   9   6         10.31          9.88         3.11 o                         
   7   9   6        197.48        214.58         5.77 o                         
   8   9   6        111.29        140.21         5.23 o                         
   9   9   6         25.88         30.06         4.37 o                         
  10   9   6        180.43        205.10         6.63 o                         
  11   9   6          6.00          9.62         5.00 o                         
  12   9   6          6.58         -1.13         5.53 o                         
  13   9   6        153.61        197.48        10.37 o                         
 -13  10   6          7.80         26.85        17.53 o                         
 -12  10   6          4.33         -4.68         7.20 o                         
 -11  10   6         22.81         23.72        12.81 o                         
 -10  10   6         72.85         71.55         5.79 o                         
  -9  10   6         10.13         -1.54         5.71 o                         
  -8  10   6        127.03        140.32         8.11 o                         
  -7  10   6         15.63         21.33         4.08 o                         
  -6  10   6         55.17         52.73         5.12 o                         
  -5  10   6         43.26         59.33         6.43 o                         
  -4  10   6          5.56          7.54         4.25 o                         
  -3  10   6        232.44        227.91         9.92 o                         
  -2  10   6        243.93        260.28         7.02 o                         
  -1  10   6          0.46          2.21         3.58 o                         
   0  10   6        111.20        126.17         6.58 o                         
   1  10   6        523.60        558.74        10.01 o                         
   2  10   6        754.84        690.16        11.09 o                         
   3  10   6        111.35        110.76         4.30 o                         
   4  10   6         38.85         35.40         3.55 o                         
   5  10   6         28.33         25.84         3.89 o                         
   6  10   6        671.13        676.85        10.19 o                         
   7  10   6         11.91         12.22         3.69 o                         
   8  10   6        140.11        134.58         5.34 o                         
   9  10   6        288.56        283.00         8.00 o                         
  10  10   6         54.75         59.91         5.54 o                         
  11  10   6        148.38        166.04         7.14 o                         
  12  10   6         91.89        113.77         7.06 o                         
 -12  11   6          2.82          8.23         8.17 o                         
 -11  11   6          4.34         -2.46         7.17 o                         
 -10  11   6         12.73         13.57         5.89 o                         
  -9  11   6          8.92         17.85         4.29 o                         
  -8  11   6         40.73         26.93         4.87 o                         
  -7  11   6          1.57          5.36         3.72 o                         
  -6  11   6        139.07        154.05         6.14 o                         
  -5  11   6         91.16         71.12         4.94 o                         
  -4  11   6          3.96          5.76         4.58 o                         
  -3  11   6         71.45         89.67         6.16 o                         
  -2  11   6         64.05         61.49         5.28 o                         
  -1  11   6        119.66        130.57         5.88 o                         
   0  11   6         27.57         47.13         4.44 o                         
   1  11   6         58.05         55.47         4.64 o                         
   2  11   6        437.21        419.38        12.17 o                         
   3  11   6          2.72          8.68         3.17 o                         
   4  11   6        228.49        224.33         6.54 o                         
   5  11   6        216.08        218.23        10.76 o                         
   6  11   6          0.26         -0.15         3.81 o                         
   7  11   6        363.38        350.94         9.37 o                         
   8  11   6        137.70        140.98         6.23 o                         
   9  11   6        135.48        136.48         6.14 o                         
  10  11   6        113.18         99.97         6.06 o                         
  11  11   6         74.87         92.39         8.07 o                         
 -11  12   6          8.20          9.38         7.72 o                         
 -10  12   6         23.65         34.53        14.08 o                         
  -9  12   6         64.30         56.11         6.26 o                         
  -8  12   6         10.62          7.05         4.75 o                         
  -7  12   6         63.28         80.54         8.05 o                         
  -6  12   6          0.41          2.86         3.48 o                         
  -5  12   6        290.52        288.35         8.37 o                         
  -4  12   6         13.95         10.45         4.90 o                         
  -3  12   6        106.49         93.05         6.18 o                         
  -2  12   6        221.65        261.59         8.60 o                         
  -1  12   6         10.20          7.88         4.67 o                         
   0  12   6         61.51         58.88         5.18 o                         
   1  12   6        215.30        218.97         8.05 o                         
   2  12   6          0.29          1.74         2.77 o                         
   3  12   6        194.81        173.92         8.71 o                         
   4  12   6          6.24         10.88         3.53 o                         
   5  12   6          3.73          0.58         3.73 o                         
   6  12   6         95.84         93.78         5.43 o                         
   7  12   6         13.68          6.86         4.74 o                         
   8  12   6         13.81         15.20         5.21 o                         
   9  12   6         15.09         10.95         4.71 o                         
  10  12   6         23.57         15.33         5.40 o                         
  11  12   6         18.83         26.59         5.60 o                         
 -10  13   6          0.48          5.43         6.86 o                         
  -9  13   6          1.74          6.15         7.20 o                         
  -8  13   6          1.67          3.52         5.21 o                         
  -7  13   6         48.35         53.61         5.66 o                         
  -6  13   6         26.81         20.22         4.82 o                         
  -5  13   6         75.91         71.06         4.44 o                         
  -4  13   6         16.52         28.96         7.94 o                         
  -3  13   6         53.49         54.86         5.66 o                         
  -2  13   6         23.02         25.14         6.46 o                         
  -1  13   6          9.83          5.85         4.98 o                         
   0  13   6         13.35         19.54         5.10 o                         
   1  13   6          7.35         16.47         3.05 o                         
   2  13   6          0.32          1.13         3.06 o                         
   3  13   6         15.40         18.59         4.08 o                         
   4  13   6         10.93          3.02         3.83 o                         
   5  13   6         48.45         57.05         4.92 o                         
   6  13   6          0.75         -2.19         4.43 o                         
   7  13   6         18.87         12.88         4.92 o                         
   8  13   6         11.53         18.90         5.47 o                         
   9  13   6         12.99         15.87         5.68 o                         
  10  13   6          0.11          9.62         5.83 o                         
  -9  14   6          1.20         -3.47         7.72 o                         
  -8  14   6         20.25         19.67         5.86 o                         
  -7  14   6         16.69         14.59         6.96 o                         
  -6  14   6         49.90         42.40         5.33 o                         
  -5  14   6         10.52         17.28         7.66 o                         
  -4  14   6          0.01          8.30         6.22 o                         
  -3  14   6          7.06         14.60         6.21 o                         
  -2  14   6         44.11         44.79         6.77 o                         
  -1  14   6         11.96         15.01         6.31 o                         
   0  14   6         53.28         73.01        10.68 o                         
   1  14   6         44.23         55.92         6.80 o                         
   2  14   6         28.51         19.21         3.87 o                         
   3  14   6         11.83         12.89         4.51 o                         
   4  14   6         10.20         13.51         4.23 o                         
   5  14   6         21.51         30.02         4.95 o                         
   6  14   6          1.03          2.89         4.61 o                         
   7  14   6         38.72         49.43         5.88 o                         
   8  14   6          0.69          5.18         5.43 o                         
   9  14   6         69.82         90.19         6.89 o                         
  -8  15   6          0.13          0.29         5.95 o                         
  -7  15   6          0.35         -0.79         5.43 o                         
  -6  15   6         37.10         53.79         9.35 o                         
  -5  15   6          8.33          2.98         7.64 o                         
  -4  15   6          2.30          9.04         7.75 o                         
  -3  15   6          2.97         16.20         8.03 o                         
  -2  15   6          0.26         -7.87         7.87 o                         
  -1  15   6         54.18         76.89        13.73 o                         
   0  15   6          1.26         16.75         7.48 o                         
   1  15   6          3.24          7.51         7.40 o                         
   2  15   6         18.68         26.33         9.02 o                         
   3  15   6         87.25         98.22         6.18 o                         
   4  15   6        189.35        203.97        11.63 o                         
   5  15   6         11.49         17.73         5.10 o                         
   6  15   6          0.00          0.58         5.21 o                         
   7  15   6          8.48          6.91         5.36 o                         
   8  15   6         61.74         58.58         6.35 o                         
  -7  16   6          1.51         -1.50        14.56 o                         
  -6  16   6         10.83          5.98         8.44 o                         
  -5  16   6          9.07          6.45         8.18 o                         
  -4  16   6          0.41         -2.14         7.69 o                         
  -3  16   6         25.42         34.96         8.71 o                         
  -2  16   6         73.13         92.13         9.78 o                         
  -1  16   6         17.87         14.36         9.07 o                         
   0  16   6         59.30         47.06         8.95 o                         
   1  16   6        109.16        120.89        10.37 o                         
   2  16   6         37.22         34.49         5.17 o                         
   3  16   6         29.07         24.68         6.64 o                         
   4  16   6         47.96         73.00         6.85 o                         
   5  16   6         15.37         17.37         6.15 o                         
   6  16   6         76.19         74.07         6.40 o                         
  -5  17   6          2.66         10.06        10.77 o                         
  -4  17   6          2.55         15.56         8.31 o                         
  -3  17   6         45.16         66.93         9.58 o                         
  -2  17   6         23.82         28.58         8.89 o                         
  -1  17   6          2.46         11.42        11.22 o                         
   0  17   6          4.12          8.08         8.63 o                         
   1  17   6         13.13         11.85         8.27 o                         
   2  17   6          2.74         -0.38         7.87 o                         
   3  17   6          5.80         15.94         6.17 o                         
   4  17   6          6.37         -0.64         5.52 o                         
 -14   1   7          0.14          5.77         7.12 o                         
 -13   1   7          0.11         -5.33         6.42 o                         
 -12   1   7          0.17         -4.50         5.87 o                         
 -11   1   7          5.93         -0.41         5.38 o                         
 -10   1   7         31.33         25.46         4.99 o                         
  -9   1   7         22.05         30.81         4.94 o                         
  -8   1   7         54.98         53.35         5.18 o                         
  -7   1   7         15.45          8.89         2.45 o                         
  -6   1   7         15.08          8.56         2.09 o                         
  -5   1   7         18.44         20.95         2.00 o                         
  -4   1   7          2.30          2.31         1.75 o                         
  -3   1   7        104.53        100.36         2.92 o                         
  -2   1   7         54.10         50.82         2.17 o                         
  -1   1   7         44.33         41.80         1.85 o                         
   0   1   7        249.29        256.25         3.68 o                         
   1   1   7          4.98          6.91         1.38 o                         
   2   1   7        229.12        208.91         3.71 o                         
   3   1   7        113.86        109.62         3.81 o                         
   4   1   7        260.71        244.71         3.37 o                         
   5   1   7         34.44         36.73         1.89 o                         
   6   1   7        136.51        129.52         3.13 o                         
   7   1   7        747.03        727.12         9.90 o                         
   8   1   7          5.91         -2.46         3.50 o                         
   9   1   7        191.96        192.79         6.01 o                         
  10   1   7        208.61        190.95         7.07 o                         
  11   1   7          6.01         12.28         4.54 o                         
  12   1   7        184.52        189.03         6.94 o                         
  13   1   7         89.62         88.41         6.50 o                         
  14   1   7          0.01          7.61         6.50 o                         
 -14   2   7          5.10          2.01         7.10 o                         
 -13   2   7          0.49         -6.38         6.38 o                         
 -12   2   7          0.45          5.77         5.80 o                         
 -11   2   7          3.93         11.94         5.18 o                         
 -10   2   7         65.50         88.32         5.63 o                         
  -9   2   7        195.63        167.85         5.65 o                         
  -8   2   7        132.54        143.26         4.97 o                         
  -7   2   7         12.93          4.15         2.44 o                         
  -6   2   7        435.63        403.47         6.24 o                         
  -5   2   7        449.57        451.85         5.84 o                         
  -4   2   7         68.03         57.56         3.23 o                         
  -3   2   7        626.81        596.08         6.91 o                         
  -2   2   7       1210.21       1172.53        11.06 o                         
  -1   2   7        487.07        504.67         5.58 o                         
   0   2   7       2041.35       1998.10        17.11 o                         
   1   2   7        147.26        141.49         3.53 o                         
   2   2   7        489.73        511.31         5.58 o                         
   3   2   7       1462.22       1450.89        12.13 o                         
   4   2   7         87.31         80.54         2.46 o                         
   5   2   7        720.44        728.06         8.22 o                         
   6   2   7        212.95        230.07         4.35 o                         
   7   2   7         89.14         70.09         2.70 o                         
   8   2   7        794.33        795.75        11.49 o                         
   9   2   7        495.63        484.97         9.28 o                         
  10   2   7         18.61         11.61         4.30 o                         
  11   2   7        282.28        294.97        12.50 o                         
  12   2   7         81.61         81.02         6.02 o                         
  13   2   7         57.65         72.58         6.30 o                         
  14   2   7        100.47        101.51         9.65 o                         
 -14   3   7          7.05         14.43         7.26 o                         
 -13   3   7         19.71         11.84         7.37 o                         
 -12   3   7         21.93         27.97         5.95 o                         
 -11   3   7         27.11         22.13         5.37 o                         
 -10   3   7         10.95          4.26         4.62 o                         
  -9   3   7        166.94        179.50         7.26 o                         
  -8   3   7        144.62        130.13         4.87 o                         
  -7   3   7         69.55         79.98         3.57 o                         
  -6   3   7         27.38         38.37         2.64 o                         
  -5   3   7         84.34         76.25         2.89 o                         
  -4   3   7        260.43        269.29         4.67 o                         
  -3   3   7        121.43        137.55         2.94 o                         
  -2   3   7        677.08        686.20         7.26 o                         
  -1   3   7        430.61        437.33         5.06 o                         
   0   3   7         28.98         31.50         1.79 o                         
   1   3   7        532.58        530.12         6.10 o                         
   2   3   7        894.92        835.51         8.23 o                         
   3   3   7        351.17        358.20         4.80 o                         
   4   3   7        399.75        390.25         5.22 o                         
   5   3   7        862.18        845.91         9.10 o                         
   6   3   7        169.91        186.16         5.96 o                         
   7   3   7       1198.63       1125.50        12.90 o                         
   8   3   7         85.81         83.36         4.82 o                         
   9   3   7        353.02        352.45         8.55 o                         
  10   3   7        443.62        456.03        12.69 o                         
  11   3   7          0.91          7.24         4.89 o                         
  12   3   7        165.19        160.34         8.72 o                         
  13   3   7        143.85        138.81         7.04 o                         
 -14   4   7          2.72          4.58         7.03 o                         
 -13   4   7          5.70          9.06         6.50 o                         
 -12   4   7         19.18          8.10         5.55 o                         
 -11   4   7          0.30          3.38         4.98 o                         
 -10   4   7         12.02         12.28         4.54 o                         
  -9   4   7          3.72         11.75         4.15 o                         
  -8   4   7         84.21         88.48         4.34 o                         
  -7   4   7         12.08         11.87         3.07 o                         
  -6   4   7         42.57         44.10         2.76 o                         
  -5   4   7         76.19         74.46         4.29 o                         
  -4   4   7         24.48         24.44         2.03 o                         
  -3   4   7         14.17         14.18         1.94 o                         
  -2   4   7         31.83         32.51         2.06 o                         
  -1   4   7          1.26          0.77         1.45 o                         
   0   4   7        290.92        286.53         3.98 o                         
   1   4   7         37.75         35.34         1.96 o                         
   2   4   7        279.12        263.28         4.09 o                         
   3   4   7        304.22        286.67         4.42 o                         
   4   4   7         33.09         31.33         2.54 o                         
   5   4   7        123.61        119.72         3.81 o                         
   6   4   7        128.43        114.94         5.49 o                         
   7   4   7         11.36          9.20         3.25 o                         
   8   4   7        212.14        182.23         6.06 o                         
   9   4   7        269.86        267.33         7.27 o                         
  10   4   7        164.83        162.97         6.40 o                         
  11   4   7        170.72        161.55         6.74 o                         
  12   4   7          8.10         11.88         5.20 o                         
  13   4   7          2.52          2.20         5.46 o                         
 -14   5   7          2.03         29.04        15.34 o                         
 -13   5   7          3.32          9.55         6.04 o                         
 -12   5   7          3.53         -5.33         5.33 o                         
 -11   5   7         15.46          7.70         4.96 o                         
 -10   5   7          2.54          8.74         4.46 o                         
  -9   5   7          2.10          5.70         4.36 o                         
  -8   5   7          2.13          3.94         3.58 o                         
  -7   5   7          8.48         12.30         2.98 o                         
  -6   5   7          2.80          3.60         2.44 o                         
  -5   5   7         52.72         56.66         2.84 o                         
  -4   5   7        246.85        248.32         5.26 o                         
  -3   5   7        106.64        103.23         2.99 o                         
  -2   5   7        152.82        153.46         4.71 o                         
  -1   5   7        234.45        221.41         4.28 o                         
   0   5   7         65.14         73.60         2.08 o                         
   1   5   7         35.77         27.68         1.78 o                         
   2   5   7          5.96          3.51         1.87 o                         
   3   5   7         23.13         20.57         2.24 o                         
   4   5   7        651.62        600.20         8.19 o                         
   5   5   7         15.14         22.29         2.99 o                         
   6   5   7         42.61         45.54         3.27 o                         
   7   5   7         46.02         41.75         5.07 o                         
   8   5   7          4.24         10.27         5.76 o                         
   9   5   7          0.66          0.29         4.23 o                         
  10   5   7          0.10          3.18         4.55 o                         
  11   5   7          4.76          3.47         4.96 o                         
  12   5   7          0.25          0.53         5.26 o                         
  13   5   7          0.70         -0.49         5.47 o                         
 -13   6   7          9.59          4.87         5.38 o                         
 -12   6   7          6.84         -0.24         5.41 o                         
 -11   6   7          0.10         -1.53         4.83 o                         
 -10   6   7          1.42          8.18         4.54 o                         
  -9   6   7         22.92         21.23         4.20 o                         
  -8   6   7          2.42          3.82         3.52 o                         
  -7   6   7         29.83         32.18         3.31 o                         
  -6   6   7        196.09        164.08         5.63 o                         
  -5   6   7         16.19         11.54         2.55 o                         
  -4   6   7         32.25         30.09         2.48 o                         
  -3   6   7        214.92        210.52         5.59 o                         
  -2   6   7        124.80        118.18         3.20 o                         
  -1   6   7          2.29         -0.87         1.74 o                         
   0   6   7        399.79        396.10         5.82 o                         
   1   6   7         77.26         78.16         3.39 o                         
   2   6   7        734.78        727.13         8.57 o                         
   3   6   7         63.00         50.70         2.76 o                         
   4   6   7        373.00        354.62         6.15 o                         
   5   6   7        115.46        133.22         4.11 o                         
   6   6   7         31.90         47.04         3.74 o                         
   7   6   7          5.76          2.27         3.53 o                         
   8   6   7         47.84         70.72         6.05 o                         
   9   6   7        101.90        123.01         7.05 o                         
  10   6   7         21.07         26.09         4.92 o                         
  11   6   7          2.84          0.76         4.87 o                         
  12   6   7         42.86         50.06         5.75 o                         
  13   6   7          0.16         -5.41         5.41 o                         
 -13   7   7          4.69         13.22         6.40 o                         
 -12   7   7         15.28         16.82         7.31 o                         
 -11   7   7          0.56          5.79         6.31 o                         
 -10   7   7         34.55         27.67         6.04 o                         
  -9   7   7          2.66          7.58         5.14 o                         
  -8   7   7          0.37          1.31         4.39 o                         
  -7   7   7        215.76        225.11        12.50 o                         
  -6   7   7          1.71         -2.79         2.79 o                         
  -5   7   7         23.39         16.09         2.66 o                         
  -4   7   7         68.37         73.55         3.28 o                         
  -3   7   7          7.39          3.13         1.88 o                         
  -2   7   7        332.85        317.19         5.47 o                         
  -1   7   7        367.02        395.58         5.94 o                         
   0   7   7        158.76        161.86         3.88 o                         
   1   7   7       1224.09       1234.04        13.94 o                         
   2   7   7        104.74        117.56         4.32 o                         
   3   7   7        122.66        131.48         3.35 o                         
   4   7   7        443.91        441.07         7.44 o                         
   5   7   7        585.91        564.90         8.86 o                         
   6   7   7         32.95         34.45         3.56 o                         
   7   7   7        656.92        658.97        10.40 o                         
   8   7   7        177.91        170.04         6.50 o                         
   9   7   7        221.45        246.63         7.32 o                         
  10   7   7        300.75        346.29         9.03 o                         
  11   7   7         45.20         49.53         5.58 o                         
  12   7   7         93.87         96.28         8.35 o                         
 -12   8   7          5.04          5.40         5.98 o                         
 -11   8   7         94.62        111.14        17.93 o                         
 -10   8   7          2.20          1.55         5.79 o                         
  -9   8   7          3.23         12.42         8.25 o                         
  -8   8   7         29.21         30.25         5.74 o                         
  -7   8   7         12.45         10.33         4.26 o                         
  -6   8   7         39.45         38.11         3.79 o                         
  -5   8   7        153.85        175.62         5.41 o                         
  -4   8   7         22.02         14.36         2.76 o                         
  -3   8   7          4.79          4.03         2.10 o                         
  -2   8   7         95.30        112.24         5.79 o                         
  -1   8   7         15.23          9.57         2.54 o                         
   0   8   7        735.69        732.09        10.16 o                         
   1   8   7         48.39         35.28         3.81 o                         
   2   8   7          5.14         -1.22         2.70 o                         
   3   8   7        547.34        538.81         8.73 o                         
   4   8   7          2.35         -0.17         2.46 o                         
   5   8   7        265.74        277.74         6.75 o                         
   6   8   7        351.48        346.83         7.17 o                         
   7   8   7         24.23         19.47         3.78 o                         
   8   8   7        284.55        286.57         8.28 o                         
   9   8   7        140.88        137.50         6.10 o                         
  10   8   7         56.66         57.38         5.55 o                         
  11   8   7        228.59        216.28         9.48 o                         
  12   8   7         27.31         35.14         6.38 o                         
 -12   9   7          2.13         -5.73         5.73 o                         
 -11   9   7         10.96         20.29         6.92 o                         
 -10   9   7         55.55         61.46         7.11 o                         
  -9   9   7          3.57          7.24         5.30 o                         
  -8   9   7          2.17          5.96         4.92 o                         
  -7   9   7         23.09         38.60         4.94 o                         
  -6   9   7         37.35         45.95         6.84 o                         
  -5   9   7         42.89         34.24         3.51 o                         
  -4   9   7        102.76        103.22         4.20 o                         
  -3   9   7         18.03         24.65         3.96 o                         
  -2   9   7        336.05        328.18         8.05 o                         
  -1   9   7        160.98        162.32         7.19 o                         
   0   9   7         26.78         15.82         2.59 o                         
   1   9   7        239.55        232.20         6.10 o                         
   2   9   7         72.44         74.38         3.76 o                         
   3   9   7         16.12         15.22         3.22 o                         
   4   9   7        309.84        259.64         6.62 o                         
   5   9   7        106.72        114.34         5.03 o                         
   6   9   7         62.81         52.51         3.75 o                         
   7   9   7        150.15        134.14         5.11 o                         
   8   9   7          0.24         -3.82         3.82 o                         
   9   9   7         19.69          8.90         4.64 o                         
  10   9   7          8.01          2.05         4.84 o                         
  11   9   7         16.49         22.07         5.81 o                         
 -11  10   7         15.52         21.75         6.39 o                         
 -10  10   7          4.78         -1.03         6.18 o                         
  -9  10   7          0.79          3.61         5.65 o                         
  -8  10   7          0.14          5.11         4.87 o                         
  -7  10   7         47.31         53.95         5.21 o                         
  -6  10   7        165.82        169.51         6.36 o                         
  -5  10   7         10.96          3.25         3.11 o                         
  -4  10   7         42.66         47.93         3.11 o                         
  -3  10   7         31.63         37.64         4.95 o                         
  -2  10   7          0.21          0.24         3.89 o                         
  -1  10   7          2.91          2.75         4.49 o                         
   0  10   7          2.08         -3.85         3.85 o                         
   1  10   7        165.94        164.03         6.43 o                         
   2  10   7         79.69         70.44         4.69 o                         
   3  10   7          3.35          1.08         3.26 o                         
   4  10   7         32.12         31.67         4.04 o                         
   5  10   7         20.93         13.91         3.96 o                         
   6  10   7         34.96         27.84         4.96 o                         
   7  10   7         29.99         35.91         4.78 o                         
   8  10   7         21.48         19.39         4.16 o                         
   9  10   7         12.50          5.97         5.01 o                         
  10  10   7          0.94         -1.21         5.30 o                         
  11  10   7         34.00         14.23         5.81 o                         
 -11  11   7         43.47         50.05         8.12 o                         
 -10  11   7         33.69         32.37         5.48 o                         
  -9  11   7          3.64          5.13         5.85 o                         
  -8  11   7         27.12         19.04         6.49 o                         
  -7  11   7          8.00          3.01         6.88 o                         
  -6  11   7          0.41          5.32         4.64 o                         
  -5  11   7         25.00         19.19         3.54 o                         
  -4  11   7         54.08         50.23         6.27 o                         
  -3  11   7         90.28         96.83         6.21 o                         
  -2  11   7        243.96        244.27         8.17 o                         
  -1  11   7          3.35          9.20         4.32 o                         
   0  11   7          9.59         18.31         4.47 o                         
   1  11   7         67.40         77.48         3.82 o                         
   2  11   7         68.50         72.52         3.86 o                         
   3  11   7          6.12         14.15         3.38 o                         
   4  11   7         37.71         51.79         4.55 o                         
   5  11   7         46.13         61.20         4.77 o                         
   6  11   7          3.28         -4.02         4.02 o                         
   7  11   7          3.66          3.70         4.57 o                         
   8  11   7        168.38        168.06         7.24 o                         
   9  11   7         29.31         46.97         6.49 o                         
  10  11   7          1.47          7.60         6.44 o                         
 -10  12   7          4.32          6.59         7.00 o                         
  -9  12   7         13.51         20.33         5.46 o                         
  -8  12   7          5.71         11.96         6.12 o                         
  -7  12   7          2.82         -1.39         4.67 o                         
  -6  12   7         54.44         48.50         5.56 o                         
  -5  12   7          2.68          6.73         6.09 o                         
  -4  12   7         32.28         34.73         6.39 o                         
  -3  12   7         67.89         73.95         6.97 o                         
  -2  12   7         48.21         62.02         6.48 o                         
  -1  12   7         15.55          3.04         5.00 o                         
   0  12   7         81.60         93.29         5.72 o                         
   1  12   7         15.43         24.62         4.78 o                         
   2  12   7          0.96         -1.34         3.08 o                         
   3  12   7         92.09        135.05         5.31 o                         
   4  12   7         50.84         61.28         4.67 o                         
   5  12   7         43.32         57.45         6.67 o                         
   6  12   7        130.34        136.68         9.52 o                         
   7  12   7          1.51         -2.22         5.72 o                         
   8  12   7         57.72         77.75         6.42 o                         
   9  12   7         35.17         47.07         6.59 o                         
  -9  13   7         14.36         22.11         8.61 o                         
  -8  13   7         16.37         21.04         6.47 o                         
  -7  13   7        101.19         99.28         9.10 o                         
  -6  13   7         39.93         39.92         8.22 o                         
  -5  13   7         21.43         15.98         7.73 o                         
  -4  13   7        149.77        162.45        17.72 o                         
  -3  13   7         45.57         34.33         6.62 o                         
  -2  13   7          2.24         -5.78         5.78 o                         
  -1  13   7         50.06         49.88         6.78 o                         
   0  13   7          3.36          1.54         5.99 o                         
   1  13   7        189.97        185.17         7.73 o                         
   2  13   7         36.33         58.28         8.53 o                         
   3  13   7        118.16        106.82         5.47 o                         
   4  13   7         66.79         61.05         5.23 o                         
   5  13   7          1.36          1.45         4.53 o                         
   6  13   7          0.87          4.85         4.97 o                         
   7  13   7        241.24        272.48         8.73 o                         
   8  13   7          2.29         -1.84         5.48 o                         
  -8  14   7          0.22         -2.81        12.20 o                         
  -7  14   7         16.91         21.73        11.04 o                         
  -6  14   7         81.50         86.20        11.21 o                         
  -5  14   7          0.35          0.11         7.98 o                         
  -4  14   7          2.22          1.42         8.05 o                         
  -3  14   7         86.01        105.85        10.05 o                         
  -2  14   7          1.39          1.60         7.36 o                         
  -1  14   7          1.26          3.91         7.58 o                         
   0  14   7         45.32         52.81        11.54 o                         
   1  14   7         29.81         41.24         8.30 o                         
   2  14   7         75.50         59.91         8.78 o                         
   3  14   7         16.07         13.23         6.09 o                         
   4  14   7         52.25         70.19         5.34 o                         
   5  14   7         82.87         84.05         5.88 o                         
   6  14   7         23.27         25.07         5.49 o                         
   7  14   7          7.26          5.24         7.52 o                         
  -6  15   7         22.56         18.75        12.20 o                         
  -5  15   7         15.97         12.91         8.61 o                         
  -4  15   7          5.93          2.07         8.26 o                         
  -3  15   7          0.98          7.85         8.26 o                         
  -2  15   7          1.04          2.77         8.18 o                         
  -1  15   7          4.96          9.47         8.12 o                         
   0  15   7         26.70         43.02        14.27 o                         
   1  15   7          5.64         15.81         9.93 o                         
   2  15   7          1.88          6.56         8.03 o                         
   3  15   7          6.79         12.00         4.81 o                         
   4  15   7         21.69         22.95         5.13 o                         
   5  15   7          2.22          4.53         5.23 o                         
   6  15   7         31.10         26.13         5.57 o                         
  -4  16   7          0.72          7.17         8.76 o                         
  -3  16   7          6.36         16.04         9.08 o                         
  -2  16   7          0.03          5.15         9.14 o                         
  -1  16   7         15.75         25.21         8.86 o                         
   0  16   7         21.54         31.85         9.41 o                         
   1  16   7          1.04          1.76        11.72 o                         
   2  16   7          0.33         12.95         8.63 o                         
   3  16   7          1.87         15.75         7.76 o                         
   4  16   7          5.58          2.29         5.48 o                         
 -13   0   8          5.58          4.93        13.70 o                         
 -12   0   8          7.28         13.94        13.97 o                         
 -11   0   8        300.80        298.60        20.00 o                         
 -10   0   8        181.14        134.51        10.46 o                         
  -9   0   8         32.89         28.77         7.75 o                         
  -8   0   8         11.42         25.98         8.49 o                         
  -7   0   8         45.61         29.47         5.36 o                         
  -6   0   8         38.18         39.71         5.48 o                         
  -5   0   8         16.04         20.63         4.08 o                         
  -4   0   8         29.73         31.27         3.71 o                         
  -3   0   8        883.19        907.06        14.68 o                         
  -2   0   8         11.02         12.35         3.42 o                         
  -1   0   8        315.91        293.10         7.88 o                         
   0   0   8        634.31        623.22        12.85 o                         
   1   0   8         26.69         33.65         3.71 o                         
   2   0   8        158.82        181.16         5.44 o                         
   3   0   8       1686.29       1654.42        22.09 o                         
   4   0   8        247.56        255.55         5.03 o                         
   5   0   8        414.63        450.64         8.54 o                         
   6   0   8       1125.72       1075.96        17.22 o                         
   7   0   8         15.84         17.93         4.27 o                         
   8   0   8       1194.82       1262.06        23.21 o                         
   9   0   8          2.67         -2.43         7.05 o                         
  10   0   8         71.95         85.87        11.84 o                         
  11   0   8        359.08        379.61        31.53 o                         
  12   0   8          8.15         10.42         8.53 o                         
 -13   1   8          0.95         -2.26         8.20 o                         
 -12   1   8          2.63          3.47         6.42 o                         
 -11   1   8         36.92         41.68         6.50 o                         
 -10   1   8        137.60        133.13         7.23 o                         
  -9   1   8         46.44         37.30         5.46 o                         
  -8   1   8          4.74          3.43         4.65 o                         
  -7   1   8         48.75         63.65         4.52 o                         
  -6   1   8         32.19         33.84         3.21 o                         
  -5   1   8        148.03        154.43         4.93 o                         
  -4   1   8         77.09         69.93         3.23 o                         
  -3   1   8          0.40          1.73         2.38 o                         
  -2   1   8        442.19        428.60         8.14 o                         
  -1   1   8         22.13         26.30         2.54 o                         
   0   1   8         13.77         14.85         1.90 o                         
   1   1   8        630.12        614.78         6.92 o                         
   2   1   8         26.23         29.17         2.03 o                         
   3   1   8        299.37        297.97         4.44 o                         
   4   1   8        195.31        195.83         3.99 o                         
   5   1   8          6.95          1.16         2.45 o                         
   6   1   8        281.82        270.37         6.16 o                         
   7   1   8        160.18        149.70         4.90 o                         
   8   1   8          2.78          1.99         3.86 o                         
   9   1   8        232.20        246.54         9.91 o                         
  10   1   8        112.53        101.40         6.08 o                         
  11   1   8         29.05         20.17         5.84 o                         
  12   1   8         72.18         66.05         6.70 o                         
 -13   2   8          5.09         11.18         8.78 o                         
 -12   2   8         11.31         17.95        13.68 o                         
 -11   2   8         14.19         19.33         6.05 o                         
 -10   2   8         51.37         52.34         9.10 o                         
  -9   2   8         52.45         44.05         5.51 o                         
  -8   2   8          5.61          4.79         3.10 o                         
  -7   2   8          5.07          1.28         2.81 o                         
  -6   2   8          2.00          4.70         2.54 o                         
  -5   2   8          0.15          1.58         2.24 o                         
  -4   2   8          2.10          3.30         2.10 o                         
  -3   2   8         28.85         28.98         3.22 o                         
  -2   2   8          0.14          5.40         2.15 o                         
  -1   2   8         63.45         64.68         2.71 o                         
   0   2   8          6.58          7.97         2.18 o                         
   1   2   8         23.84         23.17         2.20 o                         
   2   2   8        372.84        339.90         5.44 o                         
   3   2   8        161.76        161.23         3.97 o                         
   4   2   8         17.18         19.49         2.87 o                         
   5   2   8        150.16        134.25         4.28 o                         
   6   2   8         17.50         14.48         3.13 o                         
   7   2   8        107.76         98.13         5.31 o                         
   8   2   8         48.25         47.01         4.85 o                         
   9   2   8          0.89          2.88         4.95 o                         
  10   2   8        134.23        131.05         6.31 o                         
  11   2   8          4.01          0.08         5.28 o                         
  12   2   8         40.80         54.00         6.12 o                         
 -13   3   8          0.97         -2.25         6.84 o                         
 -12   3   8          2.34          1.49         6.31 o                         
 -11   3   8         20.72         25.65         6.01 o                         
 -10   3   8         35.24         22.05         5.62 o                         
  -9   3   8         51.82         50.84         5.58 o                         
  -8   3   8         15.43          8.75         3.68 o                         
  -7   3   8         10.57          6.85         2.99 o                         
  -6   3   8         22.44         24.18         2.80 o                         
  -5   3   8          4.22          5.35         2.47 o                         
  -4   3   8         17.18         14.58         2.29 o                         
  -3   3   8         24.35         20.63         2.31 o                         
  -2   3   8        155.16        153.66         4.53 o                         
  -1   3   8          0.14          0.28         2.08 o                         
   0   3   8         31.93         35.42         2.48 o                         
   1   3   8          0.65          1.37         2.32 o                         
   2   3   8         24.11         20.84         2.51 o                         
   3   3   8          2.65          1.08         2.45 o                         
   4   3   8         46.59         53.28         3.29 o                         
   5   3   8         17.18         10.99         2.96 o                         
   6   3   8          4.30          1.73         3.37 o                         
   7   3   8          0.79         -2.01         3.96 o                         
   8   3   8          3.10          4.65         4.36 o                         
   9   3   8          5.88          9.34         4.70 o                         
  10   3   8          1.38          8.21         4.90 o                         
  11   3   8          2.25          2.40         5.20 o                         
  12   3   8          5.42         10.07         5.58 o                         
 -13   4   8          8.99        -11.76        11.76 o                         
 -12   4   8         48.93         52.56         6.90 o                         
 -11   4   8          4.19         10.20         5.70 o                         
 -10   4   8          0.08         -2.31         5.09 o                         
  -9   4   8         16.16         13.83         4.55 o                         
  -8   4   8         34.25         44.03         5.71 o                         
  -7   4   8         66.32         49.66         3.66 o                         
  -6   4   8          3.40          1.72         3.37 o                         
  -5   4   8          0.22          2.81         2.50 o                         
  -4   4   8          1.35          1.79         2.12 o                         
  -3   4   8         73.57         74.56         2.95 o                         
  -2   4   8          0.10         -1.10         2.15 o                         
  -1   4   8        165.18        160.60         5.17 o                         
   0   4   8        216.97        217.66         4.58 o                         
   1   4   8         58.42         62.74         2.98 o                         
   2   4   8         99.38        106.10         5.24 o                         
   3   4   8        224.89        225.46         6.36 o                         
   4   4   8         10.30         14.86         2.90 o                         
   5   4   8        486.22        516.47         8.12 o                         
   6   4   8        347.37        357.85         7.47 o                         
   7   4   8         28.95         35.42         4.37 o                         
   8   4   8        454.52        507.40        10.23 o                         
   9   4   8         19.88         15.34         4.82 o                         
  10   4   8         98.92        122.98         6.48 o                         
  11   4   8        157.03        172.69         9.08 o                         
  12   4   8         25.84         31.62         5.80 o                         
 -12   5   8          0.08          7.05         6.42 o                         
 -11   5   8          6.46         -4.81         5.52 o                         
 -10   5   8          3.77         18.36         4.91 o                         
  -9   5   8         24.14         36.88         8.51 o                         
  -8   5   8         78.98         68.91         4.73 o                         
  -7   5   8         66.33         71.18         3.90 o                         
  -6   5   8         24.01          6.80         2.73 o                         
  -5   5   8         67.10         66.54         2.91 o                         
  -4   5   8        377.49        421.75         9.12 o                         
  -3   5   8         26.09         15.44         2.64 o                         
  -2   5   8        120.42        126.84         5.05 o                         
  -1   5   8        452.56        478.68         8.78 o                         
   0   5   8        210.42        201.30         5.93 o                         
   1   5   8        911.41        888.15        10.72 o                         
   2   5   8          8.48          7.34         2.46 o                         
   3   5   8         28.07         30.42         2.85 o                         
   4   5   8        384.39        398.69         6.89 o                         
   5   5   8         91.08         85.15         4.55 o                         
   6   5   8        437.54        427.57        10.43 o                         
   7   5   8        327.64        390.65        14.29 o                         
   8   5   8         14.86         19.75         4.82 o                         
   9   5   8        131.50        137.33         6.31 o                         
  10   5   8        214.50        227.41         7.77 o                         
  11   5   8         55.84         64.56         6.00 o                         
  12   5   8         63.05         57.52         6.90 o                         
 -12   6   8          0.14          0.54         7.69 o                         
 -11   6   8          3.25          5.81         6.69 o                         
 -10   6   8          3.25          0.35         5.90 o                         
  -9   6   8         14.12         16.03         5.70 o                         
  -8   6   8         15.62         16.33         5.22 o                         
  -7   6   8          0.20          0.96         4.08 o                         
  -6   6   8         50.00         65.64         4.77 o                         
  -5   6   8          4.45         -3.68         3.68 o                         
  -4   6   8          0.88          2.00         2.72 o                         
  -3   6   8        320.44        334.94         6.27 o                         
  -2   6   8          6.87          9.18         2.52 o                         
  -1   6   8        181.95        171.30         4.52 o                         
   0   6   8         58.54         65.96         3.20 o                         
   1   6   8          7.04          4.72         2.51 o                         
   2   6   8        280.88        274.04         5.53 o                         
   3   6   8         13.20         14.57         2.68 o                         
   4   6   8          5.05          5.03         2.80 o                         
   5   6   8        313.08        284.47         6.66 o                         
   6   6   8         42.69         32.61         4.24 o                         
   7   6   8         93.27         92.15         5.46 o                         
   8   6   8        298.97        283.81         7.75 o                         
   9   6   8          0.53          1.18         4.67 o                         
  10   6   8         99.32         82.77         8.60 o                         
  11   6   8         46.78         41.93         5.76 o                         
 -12   7   8          6.03          9.47        10.30 o                         
 -11   7   8          3.74          0.47         6.68 o                         
 -10   7   8          8.34          3.33         6.00 o                         
  -9   7   8          6.83         -3.41         5.47 o                         
  -8   7   8         10.44         12.87         5.42 o                         
  -7   7   8          2.67          1.98         4.77 o                         
  -6   7   8          4.98         16.40         4.59 o                         
  -5   7   8        156.67        154.78         8.68 o                         
  -4   7   8          0.73          0.97         6.15 o                         
  -3   7   8          0.26          2.39         2.86 o                         
  -2   7   8         24.81         23.78         3.46 o                         
  -1   7   8          7.76          6.71         3.28 o                         
   0   7   8          2.46          0.42         2.88 o                         
   1   7   8         43.79         39.87         3.09 o                         
   2   7   8        229.04        223.99         5.45 o                         
   3   7   8         97.12         83.48         4.00 o                         
   4   7   8         76.28         72.24         4.34 o                         
   5   7   8          0.02         -0.03         3.43 o                         
   6   7   8         61.27         59.39         4.42 o                         
   7   7   8         21.76         12.36         5.32 o                         
   8   7   8         11.22         15.72         5.31 o                         
   9   7   8         99.46         95.23         6.08 o                         
  10   7   8         43.21         37.62         5.99 o                         
  11   7   8         15.35          7.78         5.44 o                         
 -11   8   8          0.06          0.43         6.75 o                         
 -10   8   8          2.04         -6.17         6.17 o                         
  -9   8   8          0.88         -1.92         5.68 o                         
  -8   8   8         10.66         22.07         5.43 o                         
  -7   8   8         39.99         36.31         6.01 o                         
  -6   8   8          0.14          3.24         4.29 o                         
  -5   8   8         27.09         29.36         6.41 o                         
  -4   8   8         46.28         41.71         4.37 o                         
  -3   8   8          0.30         -1.20         3.35 o                         
  -2   8   8         57.59         58.68         3.60 o                         
  -1   8   8         56.14         53.21         3.48 o                         
   0   8   8         60.48         70.97         4.01 o                         
   1   8   8         63.63         72.32         5.91 o                         
   2   8   8         13.61          1.70         3.65 o                         
   3   8   8          0.09          1.45         3.73 o                         
   4   8   8         13.73         11.97         4.22 o                         
   5   8   8         12.34         15.91         4.53 o                         
   6   8   8          4.44          4.74         4.66 o                         
   7   8   8         13.34          7.53         4.16 o                         
   8   8   8         48.35         77.92         5.70 o                         
   9   8   8          0.37         -4.73         4.73 o                         
  10   8   8          7.79          7.75         5.13 o                         
 -11   9   8          8.43          2.50        12.88 o                         
 -10   9   8         13.11          8.91         9.49 o                         
  -9   9   8          8.88         19.43         6.08 o                         
  -8   9   8         19.56         28.27        10.27 o                         
  -7   9   8          0.37         -3.17         5.22 o                         
  -6   9   8          6.98          2.13         6.09 o                         
  -5   9   8         62.33         61.30         7.10 o                         
  -4   9   8        137.68        155.49        10.08 o                         
  -3   9   8          2.74          2.95         3.80 o                         
  -2   9   8         94.37         94.11         4.22 o                         
  -1   9   8        199.80        218.92        10.82 o                         
   0   9   8        170.72        161.16         6.29 o                         
   1   9   8         94.95        108.14         4.79 o                         
   2   9   8         74.57         89.43         5.27 o                         
   3   9   8          1.65         -1.37         4.00 o                         
   4   9   8        162.22        177.82         6.58 o                         
   5   9   8         51.95         52.60         5.07 o                         
   6   9   8         23.47         24.67         4.88 o                         
   7   9   8        205.68        263.36         8.85 o                         
   8   9   8          4.51          2.49         5.34 o                         
   9   9   8          4.00         11.31         5.67 o                         
  10   9   8         65.67         96.20         7.88 o                         
 -10  10   8          0.71          1.19         6.62 o                         
  -9  10   8          4.64         -3.95         6.09 o                         
  -8  10   8         16.80         25.09         6.12 o                         
  -7  10   8          0.39          3.52         6.50 o                         
  -6  10   8         10.65         15.96         4.79 o                         
  -5  10   8          5.22          6.99         4.98 o                         
  -4  10   8         24.91         25.04         3.81 o                         
  -3  10   8         35.91         59.61         8.13 o                         
  -2  10   8         67.91         90.11         8.51 o                         
  -1  10   8        181.14        155.53         5.85 o                         
   0  10   8          2.32          1.70         4.66 o                         
   1  10   8          0.22          2.21         3.48 o                         
   2  10   8         68.41         63.99         4.51 o                         
   3  10   8        113.06        137.84         5.96 o                         
   4  10   8        108.40        108.42         5.80 o                         
   5  10   8         92.27        108.31         6.01 o                         
   6  10   8          5.80          5.61         5.66 o                         
   7  10   8         28.08         18.95         5.38 o                         
   8  10   8        183.68        182.81         7.74 o                         
   9  10   8          8.27         16.74         6.50 o                         
  -9  11   8         10.01         13.66         6.50 o                         
  -8  11   8         57.12         58.14         6.36 o                         
  -7  11   8          1.75         -1.40         5.13 o                         
  -6  11   8          6.24          1.19         4.54 o                         
  -5  11   8         29.55         23.12        10.18 o                         
  -4  11   8          1.51         15.72         7.41 o                         
  -3  11   8          4.75          0.41         7.31 o                         
  -2  11   8          7.24          5.48         7.08 o                         
  -1  11   8         45.61         57.88        11.23 o                         
   0  11   8         54.23         30.52         5.78 o                         
   1  11   8         27.63         32.76         3.94 o                         
   2  11   8          2.63          3.31         3.88 o                         
   3  11   8          4.26          1.10         4.26 o                         
   4  11   8        148.85        156.08         9.15 o                         
   5  11   8          3.36          8.85         4.63 o                         
   6  11   8        132.43        126.21         6.61 o                         
   7  11   8         16.98         18.11         7.01 o                         
   8  11   8          0.16         -5.91         5.91 o                         
  -8  12   8         34.86         36.90         6.82 o                         
  -7  12   8         20.56         20.21         8.94 o                         
  -6  12   8          3.16          3.76         8.54 o                         
  -5  12   8          4.22          9.26         8.67 o                         
  -4  12   8         27.89         13.09         8.06 o                         
  -3  12   8         23.12          3.83         7.71 o                         
  -2  12   8         16.35         24.17         7.58 o                         
  -1  12   8         44.60         39.78         7.06 o                         
   0  12   8        128.06        125.47         7.62 o                         
   1  12   8          2.86         -2.07         5.68 o                         
   2  12   8         25.80         25.28         4.27 o                         
   3  12   8         31.52         28.62         4.83 o                         
   4  12   8          1.02          1.43         4.68 o                         
   5  12   8         63.47         57.76         6.35 o                         
   6  12   8         31.21         34.94         6.10 o                         
   7  12   8          8.81         13.51         6.07 o                         
   8  12   8          0.77          7.12        11.00 o                         
  -7  13   8         49.98         43.47        12.60 o                         
  -6  13   8          7.08         22.29        22.47 o                         
  -5  13   8          9.46          9.30        16.16 o                         
  -4  13   8          0.11         -0.55        23.84 o                         
  -3  13   8          0.07          2.69         8.30 o                         
  -2  13   8         21.32         24.49         7.92 o                         
  -1  13   8          0.00         11.18        14.00 o                         
   0  13   8          0.15         -7.51         8.28 o                         
   1  13   8          2.14         -3.13         6.55 o                         
   2  13   8         14.90          7.15         7.35 o                         
   3  13   8          4.17         12.45         4.95 o                         
   4  13   8          3.97          0.65         5.36 o                         
   5  13   8         33.74         30.34         6.11 o                         
   6  13   8          1.91          5.83         5.80 o                         
  -5  14   8          3.98         -8.22        10.46 o                         
  -4  14   8          1.10         15.36        16.44 o                         
  -3  14   8         19.18          5.75        16.99 o                         
  -2  14   8          2.44          8.11        13.70 o                         
  -1  14   8         15.72          7.93        11.43 o                         
   0  14   8          5.74         15.61        10.61 o                         
   1  14   8          9.46          1.88         8.64 o                         
   2  14   8         38.82         40.99         7.78 o                         
   3  14   8          0.37         -2.71         7.50 o                         
   4  14   8          0.21          1.09         5.41 o                         
   5  14   8          5.01         12.89         5.81 o                         
  -3  15   8          8.21         10.48        12.88 o                         
  -2  15   8          1.77        -19.03        19.45 o                         
  -1  15   8          4.66          7.89        11.39 o                         
   0  15   8          0.30          5.57        11.00 o                         
   1  15   8         40.84         42.78        10.22 o                         
   2  15   8          6.25          7.71         8.83 o                         
 -11   1   9         35.99         28.27         6.55 o                         
 -10   1   9          0.12         -1.97         5.93 o                         
  -9   1   9          0.79          4.23         5.59 o                         
  -8   1   9          1.17         -2.07         5.54 o                         
  -7   1   9          0.35         -1.14         4.71 o                         
  -6   1   9          0.16          2.25         4.09 o                         
  -5   1   9         12.36         13.25         3.76 o                         
  -4   1   9         12.47         11.16         3.27 o                         
  -3   1   9         36.26         33.94         3.31 o                         
  -2   1   9         10.35         11.80         3.01 o                         
  -1   1   9          5.94          9.71         2.96 o                         
   0   1   9         22.66         22.44         4.76 o                         
   1   1   9          2.58          1.42         3.04 o                         
   2   1   9          9.83          8.29         3.48 o                         
   3   1   9         12.16          5.15         3.48 o                         
   4   1   9         25.70         24.54         3.07 o                         
   5   1   9         21.94         24.06         3.46 o                         
   6   1   9         95.05         90.75         5.75 o                         
   7   1   9         14.60         23.14         5.05 o                         
   8   1   9         38.19         35.38         5.83 o                         
   9   1   9        135.20        138.45         7.19 o                         
  10   1   9          0.87          6.82         5.90 o                         
  11   1   9         68.55         71.51        10.58 o                         
 -11   2   9          2.43         -3.65         6.10 o                         
 -10   2   9          6.48          0.88         5.78 o                         
  -9   2   9          1.27          8.36         5.48 o                         
  -8   2   9          1.29          6.66         5.20 o                         
  -7   2   9         36.32         21.74         5.07 o                         
  -6   2   9         34.39         46.34         4.58 o                         
  -5   2   9         58.24         69.44         4.31 o                         
  -4   2   9        340.94        300.51         7.36 o                         
  -3   2   9        141.14        154.68         4.84 o                         
  -2   2   9         51.37         46.07         3.55 o                         
  -1   2   9        176.22        181.86         4.88 o                         
   0   2   9        291.45        297.50         5.66 o                         
   1   2   9         73.70         74.86         3.26 o                         
   2   2   9        594.87        615.25         8.90 o                         
   3   2   9         40.34         38.46         3.11 o                         
   4   2   9         12.91         15.15         3.08 o                         
   5   2   9        459.63        476.88         9.57 o                         
   6   2   9          0.29          0.88         4.59 o                         
   7   2   9        208.85        227.32         8.29 o                         
   8   2   9        125.58        145.39         8.40 o                         
   9   2   9          3.60          6.38         5.44 o                         
  10   2   9         94.76        103.56         6.99 o                         
  11   2   9         37.57         33.57         7.47 o                         
 -11   3   9         49.57         48.74         6.82 o                         
 -10   3   9          1.62          1.42         5.68 o                         
  -9   3   9          3.43          0.30         5.77 o                         
  -8   3   9         19.40         19.75         5.23 o                         
  -7   3   9          0.76          2.80         4.67 o                         
  -6   3   9          2.26         -4.02         4.02 o                         
  -5   3   9         59.44         75.38         3.63 o                         
  -4   3   9          1.69          6.45         2.74 o                         
  -3   3   9         25.88         21.25         2.67 o                         
  -2   3   9        217.30        230.69         4.96 o                         
  -1   3   9         22.06         29.45         3.16 o                         
   0   3   9        358.77        356.08         7.88 o                         
   1   3   9          5.36          5.23         2.64 o                         
   2   3   9         15.39         14.75         2.92 o                         
   3   3   9        234.04        231.58         6.84 o                         
   4   3   9        223.80        210.10         5.77 o                         
   5   3   9          5.24          2.40         3.91 o                         
   6   3   9        330.07        335.65        10.49 o                         
   7   3   9        171.18        176.38         6.71 o                         
   8   3   9        129.82        139.04         6.43 o                         
   9   3   9        200.73        204.92         8.12 o                         
  10   3   9          6.07          1.46         5.71 o                         
  11   3   9         24.57         42.19        14.80 o                         
 -11   4   9          4.63         12.62         7.72 o                         
 -10   4   9          4.01          7.57         7.16 o                         
  -9   4   9          0.93         -1.30         6.69 o                         
  -8   4   9          0.03         -2.79         5.15 o                         
  -7   4   9          8.28         10.35         4.74 o                         
  -6   4   9         14.68         10.48         3.75 o                         
  -5   4   9          0.00         -0.14         3.28 o                         
  -4   4   9         15.63         14.93         3.38 o                         
  -3   4   9          5.71          7.95         2.66 o                         
  -2   4   9          6.38          9.89         2.53 o                         
  -1   4   9         34.14         33.04         2.82 o                         
   0   4   9         11.70         17.03         2.76 o                         
   1   4   9         27.78         24.47         3.09 o                         
   2   4   9         46.69         41.81         3.45 o                         
   3   4   9         13.90         10.28         3.20 o                         
   4   4   9         74.56         67.87         4.06 o                         
   5   4   9         79.58         74.06         4.38 o                         
   6   4   9          2.34          6.57         4.34 o                         
   7   4   9        165.30        154.75         6.35 o                         
   8   4   9         26.19         23.91         5.07 o                         
   9   4   9         12.51         11.09         5.74 o                         
  10   4   9          8.44         -1.60         5.22 o                         
 -11   5   9          1.93        -11.25        11.25 o                         
 -10   5   9          6.14          0.65         7.02 o                         
  -9   5   9          4.68          2.90         6.82 o                         
  -8   5   9         10.38         20.93         6.42 o                         
  -7   5   9         51.98         58.84         6.76 o                         
  -6   5   9          6.78         -2.24         4.44 o                         
  -5   5   9          6.11          3.67         4.22 o                         
  -4   5   9         20.03         23.01         4.56 o                         
  -3   5   9         13.37         16.13         4.35 o                         
  -2   5   9         25.46         22.64         3.94 o                         
  -1   5   9          0.53         -3.02         3.68 o                         
   0   5   9          1.31         -3.64         3.64 o                         
   1   5   9        209.48        196.42         6.53 o                         
   2   5   9        185.81        191.32         5.25 o                         
   3   5   9         11.06         11.14         3.26 o                         
   4   5   9         49.38         44.69         3.96 o                         
   5   5   9          2.59         -3.85         3.85 o                         
   6   5   9          3.66          0.29         4.28 o                         
   7   5   9          2.96          4.59         4.59 o                         
   8   5   9          2.99          1.57         4.95 o                         
   9   5   9          4.59          6.82         5.19 o                         
  10   5   9         11.89         12.20         5.42 o                         
 -10   6   9          3.86          1.98         9.61 o                         
  -9   6   9         22.17         16.02         6.93 o                         
  -8   6   9         21.27          9.97         5.76 o                         
  -7   6   9          0.62          0.56         5.18 o                         
  -6   6   9          0.69          5.91         4.51 o                         
  -5   6   9          0.63         -1.70         4.31 o                         
  -4   6   9         23.60         24.26         4.42 o                         
  -3   6   9         64.45         73.65         5.06 o                         
  -2   6   9          4.50          8.05         5.76 o                         
  -1   6   9        411.48        412.90         9.28 o                         
   0   6   9         77.03         72.81         4.71 o                         
   1   6   9         10.35          5.65         3.88 o                         
   2   6   9        128.00        127.05         6.37 o                         
   3   6   9         19.33         19.36         4.32 o                         
   4   6   9          4.30         10.45         4.49 o                         
   5   6   9         51.98         60.62         4.72 o                         
   6   6   9         23.58         30.54         4.65 o                         
   7   6   9        102.83        116.55         6.78 o                         
   8   6   9          1.42         -0.84         5.19 o                         
   9   6   9          6.60          0.17         5.14 o                         
  10   6   9          5.96         12.12         6.03 o                         
 -10   7   9         22.00         20.41         8.23 o                         
  -9   7   9         10.12         -2.38         6.32 o                         
  -8   7   9          6.09          2.81         6.49 o                         
  -7   7   9         26.72         50.97         5.59 o                         
  -6   7   9          2.07         -2.97         5.02 o                         
  -5   7   9         10.22          7.61         4.35 o                         
  -4   7   9          1.23          9.99         5.11 o                         
  -3   7   9          0.59          0.81         4.03 o                         
  -2   7   9        319.90        328.47        10.11 o                         
  -1   7   9         19.10         19.62         3.96 o                         
   0   7   9         35.73         32.95         4.24 o                         
   1   7   9          9.51         11.72         3.95 o                         
   2   7   9         18.40         22.87         4.90 o                         
   3   7   9        149.19        159.62         9.58 o                         
   4   7   9        158.00        159.38        10.18 o                         
   5   7   9          8.81         10.85         4.76 o                         
   6   7   9        160.55        173.79         7.16 o                         
   7   7   9         39.54         42.80         5.85 o                         
   8   7   9         19.14         24.79         5.58 o                         
   9   7   9        135.60        160.81         7.15 o                         
  -9   8   9          0.62         -3.82         6.17 o                         
  -8   8   9          2.58         -5.58         5.58 o                         
  -7   8   9         47.21         54.53         5.65 o                         
  -6   8   9          0.61          3.30         4.63 o                         
  -5   8   9         21.25         32.89         4.89 o                         
  -4   8   9         12.10         17.72         4.88 o                         
  -3   8   9         50.11         58.97         4.77 o                         
  -2   8   9         85.22         74.92         6.78 o                         
  -1   8   9          2.05          0.71         3.57 o                         
   0   8   9         80.90         98.31         4.99 o                         
   1   8   9         38.11         27.48         4.35 o                         
   2   8   9         36.71         41.92         4.68 o                         
   3   8   9         18.39         16.56         5.27 o                         
   4   8   9         68.33         55.59         5.23 o                         
   5   8   9        100.46        107.60         6.30 o                         
   6   8   9          4.57          0.76         5.11 o                         
   7   8   9        108.34         89.93         6.87 o                         
   8   8   9         45.49         54.71         6.49 o                         
   9   8   9          1.14         -0.78         6.41 o                         
  -9   9   9          3.95         -1.39         7.55 o                         
  -8   9   9          5.12          4.80         8.58 o                         
  -7   9   9          0.10         -6.07         6.07 o                         
  -6   9   9          0.47          9.07         6.33 o                         
  -5   9   9         23.37         19.14         4.75 o                         
  -4   9   9          1.82          9.16         5.03 o                         
  -3   9   9         15.72          7.02         4.18 o                         
  -2   9   9         64.76         74.19         4.97 o                         
  -1   9   9          0.39         -2.71         4.73 o                         
   0   9   9         51.71         52.40         4.33 o                         
   1   9   9         79.74         77.47         9.27 o                         
   2   9   9          6.29          7.74         4.15 o                         
   3   9   9        117.14        122.64         8.01 o                         
   4   9   9         42.16         42.77         6.69 o                         
   5   9   9         28.09         21.50         5.18 o                         
   6   9   9         50.73         49.05         5.90 o                         
   7   9   9         14.45         -0.50         5.27 o                         
   8   9   9          0.91          3.36         5.79 o                         
  -8  10   9          9.44          5.59         6.13 o                         
  -7  10   9          2.57          1.51         5.85 o                         
  -6  10   9         42.96         44.48         8.23 o                         
  -5  10   9         13.20          6.54         4.50 o                         
  -4  10   9          0.16          5.39         6.79 o                         
  -3  10   9          0.21         -6.43         6.43 o                         
  -2  10   9          8.02          8.52         6.48 o                         
  -1  10   9         14.74          5.46         6.56 o                         
   0  10   9          2.84          6.36         3.73 o                         
   1  10   9         10.79          9.41         3.98 o                         
   2  10   9         23.44         27.16         6.73 o                         
   3  10   9         12.85         15.01         4.68 o                         
   4  10   9         12.75          7.65         5.39 o                         
   5  10   9          1.17         -4.91         4.91 o                         
   6  10   9         10.72          9.47         5.74 o                         
   7  10   9          0.24          4.66         5.66 o                         
  -7  11   9          0.43         -9.60         9.60 o                         
  -6  11   9         23.89         27.63         9.02 o                         
  -5  11   9         53.74         74.79        10.27 o                         
  -4  11   9         16.39          8.87         7.04 o                         
  -3  11   9          1.10         10.31         6.95 o                         
  -2  11   9          5.94         10.97         7.23 o                         
  -1  11   9          2.21         -0.25         6.73 o                         
   0  11   9          1.21          4.39         5.63 o                         
   1  11   9         20.07         30.73         6.35 o                         
   2  11   9          1.10          0.02         4.21 o                         
   3  11   9         18.26         24.15         5.09 o                         
   4  11   9          4.48         13.26         5.11 o                         
   5  11   9         11.31         22.23         5.37 o                         
   6  11   9         67.05         83.07         7.20 o                         
  -5  12   9          0.25         -8.11         8.38 o                         
  -4  12   9         11.38          6.79         9.38 o                         
  -3  12   9          9.35         30.54         7.65 o                         
  -2  12   9          4.56         -4.59         7.01 o                         
  -1  12   9         10.86          6.12         7.12 o                         
   0  12   9         11.63         17.19         7.46 o                         
   1  12   9          6.56          5.32         6.34 o                         
   2  12   9         18.49         30.07         6.56 o                         
   3  12   9          7.57         20.78         4.98 o                         
   4  12   9          0.33          8.33         5.77 o                         
   5  12   9         52.90         58.27         6.82 o                         
  -3  13   9          1.42          0.39         9.18 o                         
  -2  13   9         15.33         16.53         9.55 o                         
  -1  13   9          0.02         15.19         9.37 o                         
   0  13   9         34.90         26.31         9.42 o                         
   1  13   9          1.93          3.31         9.04 o                         
   2  13   9          0.34          6.67         8.38 o                         
   3  13   9         19.64         31.19         8.15 o                         
  -9   0  10          4.05          5.48         8.66 o                         
  -8   0  10          0.03          0.39         8.22 o                         
  -7   0  10          7.54          0.62         7.72 o                         
  -6   0  10         35.63         43.15         8.32 o                         
  -5   0  10         67.81         57.48         8.14 o                         
  -4   0  10         18.43         25.29         7.33 o                         
  -3   0  10          6.20         12.12         5.68 o                         
  -2   0  10         46.67         33.19         6.04 o                         
  -1   0  10         35.13         42.73         6.16 o                         
   0   0  10         70.31         76.24        14.87 o                         
   1   0  10        360.89        373.99        13.02 o                         
   2   0  10          2.86          3.08         5.84 o                         
   3   0  10         26.88         19.95         6.61 o                         
   4   0  10        182.00        190.12         9.89 o                         
   5   0  10        344.67        353.89        18.61 o                         
   6   0  10         31.86         43.47         7.90 o                         
   7   0  10         91.54         92.05        11.23 o                         
   8   0  10        145.84        155.23        10.79 o                         
   9   0  10         62.75         67.79         9.61 o                         
  -9   1  10          0.43         -5.83         5.83 o                         
  -8   1  10          5.82          4.51         5.71 o                         
  -7   1  10          1.27          5.35         5.82 o                         
  -6   1  10          0.55          3.80         5.11 o                         
  -5   1  10         66.31         57.92         5.78 o                         
  -4   1  10         10.29          2.36         4.77 o                         
  -3   1  10         10.96         16.69         4.10 o                         
  -2   1  10         40.12         45.59         6.41 o                         
  -1   1  10         22.26         10.54         4.10 o                         
   0   1  10         56.98         65.28         4.72 o                         
   1   1  10         32.75         23.90         4.32 o                         
   2   1  10          8.41          4.35         4.28 o                         
   3   1  10        140.62        155.31         7.80 o                         
   4   1  10         11.95         22.93         4.79 o                         
   5   1  10         75.98         68.69         5.67 o                         
   6   1  10        114.13        112.74         6.39 o                         
   7   1  10          3.64          2.23         5.34 o                         
   8   1  10         65.93         62.00         6.34 o                         
   9   1  10         16.60          3.49         6.05 o                         
  -9   2  10          2.03          5.01         6.56 o                         
  -8   2  10          0.21          4.63         6.09 o                         
  -7   2  10          0.04          2.54         5.38 o                         
  -6   2  10          1.97         -1.78         5.01 o                         
  -5   2  10          0.02         -2.94         4.75 o                         
  -4   2  10          5.92          0.82         6.93 o                         
  -3   2  10          0.75         -1.97         4.03 o                         
  -2   2  10         18.82         21.91         4.12 o                         
  -1   2  10        100.87         98.45         4.67 o                         
   0   2  10         63.45         54.27         4.18 o                         
   1   2  10          9.38          7.58         3.77 o                         
   2   2  10         13.69         12.19         4.31 o                         
   3   2  10          0.86          1.64         4.49 o                         
   4   2  10         16.52         19.07         4.77 o                         
   5   2  10          0.34          1.94         4.70 o                         
   6   2  10          0.60          4.13         5.04 o                         
   7   2  10         40.65         43.05         5.93 o                         
   8   2  10         14.98         10.40         7.27 o                         
   9   2  10          1.14         -2.18         5.77 o                         
  -9   3  10          0.30         -7.14         7.14 o                         
  -8   3  10          0.05          4.68         6.85 o                         
  -7   3  10          0.53         -5.12         7.28 o                         
  -6   3  10         12.36         14.12         6.61 o                         
  -5   3  10          8.67          7.56         5.96 o                         
  -4   3  10          4.22          5.11         4.50 o                         
  -3   3  10          0.05          1.82         3.98 o                         
  -2   3  10          4.23          8.01         3.74 o                         
  -1   3  10         13.80          5.61         4.22 o                         
   0   3  10          3.76          1.61         4.20 o                         
   1   3  10         21.84         22.61         4.47 o                         
   2   3  10         45.62         50.77         4.77 o                         
   3   3  10          1.41          4.74         4.35 o                         
   4   3  10          0.35         -4.43         4.43 o                         
   5   3  10          2.78         -4.79         4.79 o                         
   6   3  10         10.87          6.13         5.00 o                         
   7   3  10          2.10         11.12         5.46 o                         
   8   3  10          1.69          3.00         5.48 o                         
  -9   4  10          1.00         -7.34         7.42 o                         
  -8   4  10          0.56         -6.64         8.67 o                         
  -7   4  10          2.70         -6.58         6.58 o                         
  -6   4  10         16.91         22.49         6.84 o                         
  -5   4  10          2.03         -2.36         5.98 o                         
  -4   4  10         23.26         37.75         5.67 o                         
  -3   4  10          3.14          4.81         5.16 o                         
  -2   4  10         38.20         40.42         5.59 o                         
  -1   4  10          3.34         -3.19         4.49 o                         
   0   4  10          1.94          4.63         5.61 o                         
   1   4  10          6.20          4.35         4.93 o                         
   2   4  10         26.24         38.77         5.53 o                         
   3   4  10          1.64          3.20         4.31 o                         
   4   4  10         81.13         90.75         5.68 o                         
   5   4  10         90.09        103.34         6.05 o                         
   6   4  10         11.18         11.71         5.07 o                         
   7   4  10         35.81         41.94         5.80 o                         
   8   4  10         27.27         41.50         5.97 o                         
  -9   5  10          5.66          2.37         8.56 o                         
  -8   5  10          0.34          2.93         7.11 o                         
  -7   5  10          5.56          3.22         6.49 o                         
  -6   5  10         26.18         26.85         6.78 o                         
  -5   5  10         15.34         22.02         5.50 o                         
  -4   5  10         28.97         39.09         6.72 o                         
  -3   5  10        118.69        106.61         6.64 o                         
  -2   5  10         38.12         47.87         5.78 o                         
  -1   5  10         57.03         44.71         5.26 o                         
   0   5  10         21.22         21.77         5.00 o                         
   1   5  10        102.61        116.13         6.39 o                         
   2   5  10          0.74         -1.24         4.84 o                         
   3   5  10        216.91        223.04        13.92 o                         
   4   5  10         24.11         29.49         5.85 o                         
   5   5  10         83.79         86.76         6.73 o                         
   6   5  10         73.83         91.28         7.27 o                         
   7   5  10         11.78          6.24         5.28 o                         
   8   5  10         96.59         97.21         6.87 o                         
  -8   6  10          3.55         -5.77         6.88 o                         
  -7   6  10          6.28          3.30        11.23 o                         
  -6   6  10         11.54         11.83         6.54 o                         
  -5   6  10         11.05         10.71         5.62 o                         
  -4   6  10         11.13         17.66         5.42 o                         
  -3   6  10          3.76         15.79         5.09 o                         
  -2   6  10          5.34          7.08         5.09 o                         
  -1   6  10         57.07         71.76         5.20 o                         
   0   6  10         13.15         15.50         4.53 o                         
   1   6  10         23.90         24.00         4.78 o                         
   2   6  10         47.44         59.18         5.41 o                         
   3   6  10          7.18         13.46         4.83 o                         
   4   6  10         54.75         50.72         5.70 o                         
   5   6  10         36.71         43.70         5.70 o                         
   6   6  10         37.02         34.47         6.82 o                         
   7   6  10         59.15         50.29         6.86 o                         
  -7   7  10          6.16          8.13         6.95 o                         
  -6   7  10          1.30          3.96         6.44 o                         
  -5   7  10         11.92         19.91         5.74 o                         
  -4   7  10          4.18          1.36         5.38 o                         
  -3   7  10         11.77          8.36         5.16 o                         
  -2   7  10          4.34          7.76         4.90 o                         
  -1   7  10         12.10         11.16         4.90 o                         
   0   7  10         46.95         52.40         5.07 o                         
   1   7  10          0.51          3.09         4.53 o                         
   2   7  10          0.15          3.65         4.50 o                         
   3   7  10         22.01         18.72         5.09 o                         
   4   7  10          0.63         -4.83         4.83 o                         
   5   7  10          1.13         -1.06         5.25 o                         
   6   7  10         29.44         17.20         5.79 o                         
   7   7  10          0.00         -6.09         7.12 o                         
  -7   8  10          9.37          8.79        12.60 o                         
  -6   8  10         20.57         14.04         6.46 o                         
  -5   8  10         12.81         12.53         5.20 o                         
  -4   8  10          9.41          4.34         4.92 o                         
  -3   8  10          3.89          7.96         4.75 o                         
  -2   8  10         40.99         37.09         5.33 o                         
  -1   8  10         40.06         30.61         5.15 o                         
   0   8  10          2.70         -3.35         4.26 o                         
   1   8  10         13.92          3.18         4.53 o                         
   2   8  10          2.89          5.64         4.84 o                         
   3   8  10          0.07          5.10         4.86 o                         
   4   8  10          0.01         -4.91         4.91 o                         
   5   8  10         20.04         21.87         5.52 o                         
   6   8  10         31.41         37.30         6.08 o                         
  -6   9  10          9.48          1.22         8.30 o                         
  -5   9  10          1.93         -5.11         5.11 o                         
  -4   9  10          5.49         11.67         5.17 o                         
  -3   9  10         56.57         46.95         6.45 o                         
  -2   9  10          3.57         10.55         4.84 o                         
  -1   9  10          2.60          0.66         4.75 o                         
   0   9  10         22.84         17.76         4.97 o                         
   1   9  10         39.67         37.56         5.67 o                         
   2   9  10          4.78         -2.10         6.79 o                         
   3   9  10         28.07         36.27         5.43 o                         
   4   9  10         31.88         35.66         5.57 o                         
   5   9  10         12.50         10.63         5.64 o                         
  -4  10  10         44.48         46.44         8.19 o                         
  -3  10  10          1.09         -6.96         6.96 o                         
  -2  10  10          0.27          7.41         7.35 o                         
  -1  10  10          7.15         16.46         7.24 o                         
   0  10  10          7.82          1.58         7.30 o                         
   1  10  10         24.70         16.15         4.73 o                         
   2  10  10         11.86         24.21         4.98 o                         
   3  10  10          0.22         -2.18         4.98 o                         
   4  10  10         23.04         34.36         6.06 o                         
  -2  11  10          0.22         -6.58         8.53 o                         
  -1  11  10          1.64         -2.08         7.54 o                         
   0  11  10          1.17          1.96         7.90 o                         
   1  11  10         15.57         27.60         9.19 o                         
  -7   1  11          0.30         -5.24         7.75 o                         
  -6   1  11         19.07         16.03         5.85 o                         
  -5   1  11          3.68          2.38         5.49 o                         
  -4   1  11          0.06         -5.69         5.69 o                         
  -3   1  11          3.35          6.50         5.34 o                         
  -2   1  11          1.48          2.71         4.83 o                         
  -1   1  11          1.97          4.67         4.53 o                         
   0   1  11          1.63         -0.26         4.66 o                         
   1   1  11          0.01         -2.12         4.60 o                         
   2   1  11          2.22          8.68         4.83 o                         
   3   1  11          5.67         11.12         5.14 o                         
   4   1  11          1.10          4.60         5.19 o                         
   5   1  11          4.35          6.02         5.38 o                         
   6   1  11          9.59         12.57         7.19 o                         
  -6   2  11          0.10         -6.17         7.19 o                         
  -5   2  11         16.82         16.32         7.00 o                         
  -4   2  11          5.47          6.27         7.82 o                         
  -3   2  11          5.86         -2.66         6.41 o                         
  -2   2  11         63.24         54.88         6.44 o                         
  -1   2  11         31.24         36.72         4.91 o                         
   0   2  11         13.18         15.29         5.36 o                         
   1   2  11         22.16         27.23         4.92 o                         
   2   2  11        150.00        173.58         6.95 o                         
   3   2  11         15.57         26.81         5.22 o                         
   4   2  11         98.82        106.66         6.47 o                         
   5   2  11          4.64         13.48         5.63 o                         
   6   2  11         28.30         37.66         6.28 o                         
  -6   3  11          3.46          1.17         7.17 o                         
  -5   3  11          2.75          5.84         9.64 o                         
  -4   3  11          3.93          0.58         6.97 o                         
  -3   3  11         40.57         42.71         6.57 o                         
  -2   3  11          9.39          4.29         9.41 o                         
  -1   3  11          4.55          1.85        10.91 o                         
   0   3  11         47.48         42.10         8.21 o                         
   1   3  11          0.49          2.37         5.66 o                         
   2   3  11         37.29         42.17         6.19 o                         
   3   3  11         31.93         40.27         6.19 o                         
   4   3  11          0.09         -2.62         5.70 o                         
   5   3  11         74.61         73.47         6.37 o                         
  -6   4  11          0.70         -1.27         7.16 o                         
  -5   4  11          0.57          6.17         6.90 o                         
  -4   4  11          6.25          6.45        12.43 o                         
  -3   4  11          3.25          2.32         5.89 o                         
  -2   4  11         12.29         14.30        12.73 o                         
  -1   4  11          0.82          0.82         5.83 o                         
   0   4  11          0.35         -4.94         6.63 o                         
   1   4  11          3.79          1.94         5.40 o                         
   2   4  11          5.06         10.19         5.66 o                         
   3   4  11          2.44          0.96         5.77 o                         
   4   4  11         54.69         58.09        11.45 o                         
   5   4  11          0.63         -2.48         6.20 o                         
  -5   5  11          0.03          1.02         7.38 o                         
  -4   5  11          0.27         13.00         6.90 o                         
  -3   5  11          7.88          3.33         5.83 o                         
  -2   5  11         83.13         83.93         7.07 o                         
  -1   5  11         64.86         54.76         6.70 o                         
   0   5  11          6.73          9.13         5.61 o                         
   1   5  11         16.13         12.69         6.15 o                         
   2   5  11         18.87         28.03         5.99 o                         
   3   5  11          0.94          4.95         5.86 o                         
   4   5  11          0.24         -1.74         5.97 o                         
  -4   6  11         46.17         46.52         9.67 o                         
  -3   6  11         54.75         50.39         9.73 o                         
  -2   6  11          8.07         18.13         8.30 o                         
  -1   6  11         13.47          9.12         5.91 o                         
   0   6  11          0.05         -0.86         5.87 o                         
   1   6  11         30.85         41.17         5.95 o                         
   2   6  11          9.21          8.05         5.69 o                         
   3   6  11          0.92          3.23         5.77 o                         
   4   6  11         45.49         37.47         8.81 o                         
  -3   7  11          6.62          6.69         6.56 o                         
  -2   7  11          0.44          3.39         5.85 o                         
  -1   7  11          3.64          1.04         5.81 o                         
   0   7  11         17.94         19.98         6.16 o                         
   1   7  11          6.15          9.06         5.67 o                         
   2   7  11         21.13         22.10         6.02 o                         
                                                                                
